# Supplementary material for: A network of RNA-binding proteins controls translation efficiency to activate anaerobic metabolism
Source: Nat Commun. 2020 May 29;11:2677. doi: 10.1038/s41467-020-16504-1 (PMC7260222; doi:10.1038/s41467-020-16504-1)
Supplement: Supplementary file 3 — Source Data [file 41467_2020_16504_MOESM3_ESM.xlsx]

## Sheet: Figure 1c
Figure 1c	Protein Group	Protein ID	Accession	Hypoxia, ribosome-free fraction "light" SILAC abundance (relative)	Hypoxia, 40/60/80S fraction "light" SILAC abundance (relative)	Hypoxia, polysome fraction "light" SILAC abundance (relative)	Normoxia, ribosome-free fraction "light" SILAC abundance (relative)	Normoxia, 40/60/80S fraction "light" SILAC abundance (relative)	Normoxia, polysome fraction "light" SILAC abundance (relative)	Coverage (%)	#Peptides	#Unique	Description	Gene Name	Normoxia poly/free	Hypoxic poly/free	Hyp/Norm ratio	Log(H/N ratio)
(MATRIX)	1805	1754	Q9NTZ6|RBM12_HUMAN	35300000	25800000	0	33100000	5530000	410000	23	15	15	RNA-binding protein 12 OS=Homo sapiens GN=RBM12 PE=1 SV=1	RBM12	0.0123867	0	0	#NUM!
	1750	1942	P49756|RBM25_HUMAN	36100000	11700000	0	2480000	38000000	62800000	21	14	14	RNA-binding protein 25 OS=Homo sapiens GN=RBM25 PE=1 SV=3	RBM25	25.3226	0	0	#NUM!
RBPs presented	993	2586	P98179|RBM3_HUMAN	275000000	134000000	0	833000000	465000000	13500000	66	8	8	RNA-binding protein 3 OS=Homo sapiens GN=RBM3 PE=1 SV=1	RBM3	0.0162065	0	0	#NUM!
	3942	23292	Q9BTD8|RBM42_HUMAN	366000	0	0	7880000	0	2530000	8	2	2	RNA-binding protein 42 OS=Homo sapiens GN=RBM42 PE=1 SV=1	RBM42	0.321066	0	0	#NUM!
	2503	4312	Q9UKM9|RALY_HUMAN	1700000	1840000	3430000	703000	10300000	139000000	28	6	6	RNA-binding protein Raly OS=Homo sapiens GN=RALY PE=1 SV=1	RALY	197.724	2.01765	0.0102044	-6.61467
	810	539	Q14498|RBM39_HUMAN	58600000	212000000	128000000	8580000	183000000	717000000	40	20	19	RNA-binding protein 39 OS=Homo sapiens GN=RBM39 PE=1 SV=2	RBM39	83.5664	2.1843	0.0261385	-5.25768
	922	1572	P07910|HNRPC_HUMAN	28200000	70800000	1920000000	5990000	113000000	2120000000	29	10	10	Heterogeneous nuclear ribonucleoproteins C1/C2 OS=Homo sapiens GN=HNRNPC PE=1 SV=4	HNRNPC	353.923	68.0851	0.192373	-2.37803
	640	428	Q96PK6|RBM14_HUMAN	192000000	158000000	30100000	114000000	64600000	51200000	41	28	28	RNA-binding protein 14 OS=Homo sapiens GN=RBM14 PE=1 SV=2	RBM14	0.449123	0.156771	0.34906	-1.51845
	1054	1357	Q13151|ROA0_HUMAN	104000000	77700000	5060000	128000000	64600000	13300000	44	11	10	Heterogeneous nuclear ribonucleoprotein A0 OS=Homo sapiens GN=HNRNPA0 PE=1 SV=1	HNRNPA0	0.103906	0.0486538	0.468248	-1.09466
	409	481	O43390|HNRPR_HUMAN	362000000	309000000	147000000	140000000	101000000	100000000	32	33	21	Heterogeneous nuclear ribonucleoprotein R OS=Homo sapiens GN=HNRNPR PE=1 SV=1	HNRNPR	0.714286	0.406077	0.568508	-0.814747
	511	200	Q6PKG0|LARP1_HUMAN	8690000	274000000	315000000	11900000	386000000	536000000	52	55	51	La-related protein 1 OS=Homo sapiens GN=LARP1 PE=1 SV=2	LARP1	45.042	36.2486	0.804772	-0.313348
	522	1573	P35637|FUS_HUMAN	419000000	197000000	8520000	508000000	130000000	12400000	37	20	18	RNA-binding protein FUS OS=Homo sapiens GN=FUS PE=1 SV=1	FUS	0.0244094	0.0203341	0.833043	-0.263537
	1317	1585	Q96PU8|QKI_HUMAN	76300000	62100000	10800000	118000000	65300000	19900000	39	9	9	Protein quaking OS=Homo sapiens GN=QKI PE=1 SV=1	QKI	0.168644	0.141547	0.839321	-0.252705
	989	742	Q1KMD3|HNRL2_HUMAN	148000000	122000000	16600000	153000000	125000000	15900000	33	27	27	Heterogeneous nuclear ribonucleoprotein U-like protein 2 OS=Homo sapiens GN=HNRNPUL2 PE=1 SV=1	HNRNPUL2	0.103922	0.112162	1.0793	0.110091
	155	81	O60506|HNRPQ_HUMAN	1860000000	1370000000	491000000	1150000000	592000000	253000000	50	49	37	Heterogeneous nuclear ribonucleoprotein Q OS=Homo sapiens GN=SYNCRIP PE=1 SV=2	SYNCRIP	0.22	0.263978	1.1999	0.262917
	825	468	Q9BUJ2|HNRL1_HUMAN	85500000	113000000	368000000	50600000	74100000	179000000	41	32	31	Heterogeneous nuclear ribonucleoprotein U-like protein 1 OS=Homo sapiens GN=HNRNPUL1 PE=1 SV=2	HNRNPUL1	3.53755	4.30409	1.21669	0.282959
	5	145	P04406|G3P_HUMAN	49900000000	39100000000	12600000000	60200000000	55600000000	11100000000	96	123	122	Glyceraldehyde-3-phosphate dehydrogenase OS=Homo sapiens GN=GAPDH PE=1 SV=3	GAPDH	0.184385	0.252505	1.36944	0.453588
	132	152	P61978|HNRPK_HUMAN	3210000000	3120000000	1100000000	3220000000	1390000000	752000000	72	44	44	Heterogeneous nuclear ribonucleoprotein K OS=Homo sapiens GN=HNRNPK PE=1 SV=1	HNRNPK	0.23354	0.342679	1.46732	0.553186
	231	595	P52597|HNRPF_HUMAN	450000000	379000000	291000000	705000000	500000000	262000000	55	27	23	Heterogeneous nuclear ribonucleoprotein F OS=Homo sapiens GN=HNRNPF PE=1 SV=3	HNRNPF	0.371631	0.646667	1.74008	0.799151
	524	1016	P51991|ROA3_HUMAN	498000000	403000000	83300000	218000000	85800000	18700000	43	29	23	Heterogeneous nuclear ribonucleoprotein A3 OS=Homo sapiens GN=HNRNPA3 PE=1 SV=2	HNRNPA3	0.0857798	0.167269	1.94998	0.963461
	1053	1867	P38159|RBMX_HUMAN	97500000	83000000	12100000	233000000	25000000	14300000	37	15	15	RNA-binding motif protein X chromosome OS=Homo sapiens GN=RBMX PE=1 SV=3	RBMX	0.0613734	0.124103	2.02209	1.01585
	1076	1331	O14979|HNRDL_HUMAN	91700000	62500000	13800000	173000000	54300000	12600000	20	10	8	Heterogeneous nuclear ribonucleoprotein D-like OS=Homo sapiens GN=HNRNPDL PE=1 SV=3	HNRNPDL	0.0728324	0.150491	2.06626	1.04702
	662	356	O00425|IF2B3_HUMAN	39300000	70000000	276000000	37700000	56400000	116000000	38	24	22	Insulin-like growth factor 2 mRNA-binding protein 3 OS=Homo sapiens GN=IGF2BP3 PE=1 SV=2	IGF2BP3	3.07692	7.0229	2.28244	1.19058
	250	765	Q14103|HNRPD_HUMAN	1260000000	651000000	538000000	1740000000	546000000	297000000	57	24	22	Heterogeneous nuclear ribonucleoprotein D0 OS=Homo sapiens GN=HNRNPD PE=1 SV=1	HNRNPD	0.17069	0.426984	2.50152	1.32281
	1510	1594	Q01844|EWS_HUMAN	51500000	34700000	18400000	67000000	15400000	8360000	16	8	8	RNA-binding protein EWS OS=Homo sapiens GN=EWSR1 PE=1 SV=1	EWSR1	0.124776	0.357282	2.86338	1.51772
	653	384	Q9Y6M1|IF2B2_HUMAN	87300000	150000000	151000000	57000000	114000000	34100000	39	28	24	Insulin-like growth factor 2 mRNA-binding protein 2 OS=Homo sapiens GN=IGF2BP2 PE=1 SV=2	IGF2BP2	0.598246	1.72967	2.89123	1.53169
	4	5	P06733|ENOA_HUMAN	31500000000	21600000000	15400000000	38100000000	22400000000	6250000000	77	97	82	Alpha-enolase OS=Homo sapiens GN=ENO1 PE=1 SV=2	ENO1	0.164042	0.488889	2.98027	1.57544
	140	179	Q00839|HNRPU_HUMAN	1930000000	1420000000	1530000000	2340000000	960000000	581000000	55	64	62	Heterogeneous nuclear ribonucleoprotein U OS=Homo sapiens GN=HNRNPU PE=1 SV=6	HNRNPU	0.248291	0.792746	3.19282	1.67483
	92	17	P52272|HNRPM_HUMAN	2250000000	1910000000	1690000000	4100000000	1410000000	836000000	81	78	78	Heterogeneous nuclear ribonucleoprotein M OS=Homo sapiens GN=HNRNPM PE=1 SV=3	HNRNPM	0.203902	0.751111	3.68368	1.88115
	447	111	P21399|ACOC_HUMAN	354000000	257000000	58000000	457000000	195000000	17800000	52	40	39	Cytoplasmic aconitate hydratase OS=Homo sapiens GN=ACO1 PE=1 SV=3	ACO1	0.0389497	0.163842	4.2065	2.07262
	1743	1817	Q9BWF3|RBM4_HUMAN	17800000	23600000	6000000	88100000	23900000	6490000	44	9	9	RNA-binding protein 4 OS=Homo sapiens GN=RBM4 PE=1 SV=1	RBM4	0.0736663	0.337079	4.57575	2.19401
	1315	1652	P31942|HNRH3_HUMAN	64300000	67200000	19000000	149000000	50100000	9190000	42	12	12	Heterogeneous nuclear ribonucleoprotein H3 OS=Homo sapiens GN=HNRNPH3 PE=1 SV=2	HNRNPH3	0.0616779	0.29549	4.79086	2.26028
	70	629	P09651|ROA1_HUMAN	1600000000	826000000	232000000	3870000000	453000000	92700000	31	60	21	Heterogeneous nuclear ribonucleoprotein A1 OS=Homo sapiens GN=HNRNPA1 PE=1 SV=5	HNRNPA1	0.0239535	0.145	6.0534	2.59775
	520	767	P55795|HNRH2_HUMAN	53600000	92500000	49100000	118000000	82400000	17500000	28	21	9	Heterogeneous nuclear ribonucleoprotein H2 OS=Homo sapiens GN=HNRNPH2 PE=1 SV=1	HNRNPH2	0.148305	0.916045	6.17676	2.62685
	218	256	P14866|HNRPL_HUMAN	1250000000	955000000	242000000	1570000000	433000000	42100000	70	35	35	Heterogeneous nuclear ribonucleoprotein L OS=Homo sapiens GN=HNRNPL PE=1 SV=2	HNRNPL	0.0268153	0.1936	7.21976	2.85195
	115	303	P26599|PTBP1_HUMAN	2880000000	2370000000	1650000000	3330000000	2590000000	240000000	72	44	40	Polypyrimidine tract-binding protein 1 OS=Homo sapiens GN=PTBP1 PE=1 SV=1	PTBP1	0.0720721	0.572917	7.94922	2.99081
	103	372	P22626|ROA2_HUMAN	2410000000	1430000000	1240000000	3530000000	1040000000	225000000	69	53	45	Heterogeneous nuclear ribonucleoproteins A2/B1 OS=Homo sapiens GN=HNRNPA2B1 PE=1 SV=2	HNRNPA2B1	0.0637394	0.514523	8.07229	3.01298
	697	680	Q15717|ELAV1_HUMAN	191000000	163000000	22800000	282000000	90300000	3020000	58	18	18	ELAV-like protein 1 OS=Homo sapiens GN=ELAVL1 PE=1 SV=2	ELAVL1	0.0107092	0.119372	11.1466	3.47854
	362	577	Q15366|PCBP2_HUMAN	954000000	501000000	1340000000	1870000000	527000000	116000000	46	19	11	Poly(rC)-binding protein 2 OS=Homo sapiens GN=PCBP2 PE=1 SV=1	PCBP2	0.0620321	1.40461	22.6433	4.50101
	271	488	Q15365|PCBP1_HUMAN	1130000000	704000000	1810000000	1730000000	796000000	60900000	71	25	17	Poly(rC)-binding protein 1 OS=Homo sapiens GN=PCBP1 PE=1 SV=2	PCBP1	0.0352023	1.60177	45.5018	5.50785
	2515	2794	Q4G0J3|LARP7_HUMAN	8210000	10600000	413000	0	11700000	14700000	16	8	8	La-related protein 7 OS=Homo sapiens GN=LARP7 PE=1 SV=1	LARP7	#DIV/0!	0.0503045	#DIV/0!	#DIV/0!
	1406	1880	Q71RC2|LARP4_HUMAN	2120000	14400000	148000000	0	29300000	506000000	19	9	9	La-related protein 4 OS=Homo sapiens GN=LARP4 PE=1 SV=3	LARP4	#DIV/0!	69.8113	#DIV/0!	#DIV/0!
	904	1367	Q99729|ROAA_HUMAN	150000000	62000000	2900000	153000000	34500000	0	39	15	14	Heterogeneous nuclear ribonucleoprotein A/B OS=Homo sapiens GN=HNRNPAB PE=1 SV=2	HNRNPAB	0	0.0193333	#DIV/0!	#DIV/0!
	137	944	Q32P51|RA1L2_HUMAN	0	2570000	0	0	0	0	20	42	3	Heterogeneous nuclear ribonucleoprotein A1-like 2 OS=Homo sapiens GN=HNRNPA1L2 PE=2 SV=2	HNRNPA1L2	#DIV/0!	#DIV/0!	#DIV/0!	#DIV/0!
	379	620	P31943|HNRH1_HUMAN	35300000	36000000	0	4490000	5550000	0	27	22	8	Heterogeneous nuclear ribonucleoprotein H OS=Homo sapiens GN=HNRNPH1 PE=1 SV=4	HNRNPH1	0	0	#DIV/0!	#DIV/0!
	3179	3823	P29558|RBMS1_HUMAN	4140000	3210000	1700000	196000000	9060000	0	15	4	3	RNA-binding motif single-stranded-interacting protein 1 OS=Homo sapiens GN=RBMS1 PE=1 SV=3	RBMS1	0	0.410628	#DIV/0!	#DIV/0!
	2523	1245	P98175|RBM10_HUMAN	10800000	20900000	2610000	1080000	6980000	0	15	10	10	RNA-binding protein 10 OS=Homo sapiens GN=RBM10 PE=1 SV=3	RBM10	0	0.241667	#DIV/0!	#DIV/0!
	3881	3985	Q5T8P6|RBM26_HUMAN	2000000	0	0	0	0	0	4	4	3	RNA-binding protein 26 OS=Homo sapiens GN=RBM26 PE=1 SV=3	RBM26	#DIV/0!	0	#DIV/0!	#DIV/0!
	3382	3187	Q9P2N5|RBM27_HUMAN	2660000	1470000	0	896000	3170000	0	5	4	3	RNA-binding protein 27 OS=Homo sapiens GN=RBM27 PE=1 SV=2	RBM27	0	0	#DIV/0!	#DIV/0!
	2699	2239	Q9NW13|RBM28_HUMAN	3230000	9500000	0	0	0	0	19	11	11	RNA-binding protein 28 OS=Homo sapiens GN=RBM28 PE=1 SV=3	RBM28	#DIV/0!	0	#DIV/0!	#DIV/0!
	3358	10311	Q96EV2|RBM33_HUMAN	2910000	2420000	0	0	1250000	0	6	5	5	RNA-binding protein 33 OS=Homo sapiens GN=RBM33 PE=1 SV=3	RBM33	#DIV/0!	0	#DIV/0!	#DIV/0!
	3592	36322	P42696|RBM34_HUMAN	0	0	0	0	4170000	7110000	13	4	4	RNA-binding protein 34 OS=Homo sapiens GN=RBM34 PE=1 SV=2	RBM34	#DIV/0!	#DIV/0!	#DIV/0!	#DIV/0!
	4114	3645	Q8IUH3|RBM45_HUMAN	0	730000	0	762000	8430000	0	6	3	3	RNA-binding protein 45 OS=Homo sapiens GN=RBM45 PE=1 SV=1	RBM45	0	#DIV/0!	#DIV/0!	#DIV/0!
	3767	3207	P52756|RBM5_HUMAN	3790000	3720000	0	23700	8900000	0	8	4	4	RNA-binding protein 5 OS=Homo sapiens GN=RBM5 PE=1 SV=2	RBM5	0	0	#DIV/0!	#DIV/0!
	2785	10350	Q9Y5S9|RBM8A_HUMAN	1200000	11900000	1200000	3270000	16700000	0	22	4	4	RNA-binding protein 8A OS=Homo sapiens GN=RBM8A PE=1 SV=1	RBM8A	0	1	#DIV/0!	#DIV/0!
	3753	3261	Q96DH6|MSI2H_HUMAN	1640000	3010000	0	5420000	2250000	0	23	4	4	RNA-binding protein Musashi homolog 2 OS=Homo sapiens GN=MSI2 PE=1 SV=1	MSI2	0	0	#DIV/0!	#DIV/0!
	3392	2344	Q9ULX3|NOB1_HUMAN	0	15400000	0	0	9340000	0	19	5	5	RNA-binding protein NOB1 OS=Homo sapiens GN=NOB1 PE=1 SV=1	NOB1	#DIV/0!	#DIV/0!	#DIV/0!	#DIV/0!
	3022	3134	Q9NRX1|PNO1_HUMAN	0	22900000	353000000	0	71200000	0	27	6	6	RNA-binding protein PNO1 OS=Homo sapiens GN=PNO1 PE=1 SV=1	PNO1	#DIV/0!	#DIV/0!	#DIV/0!	#DIV/0!
	3484	10236	Q93062|RBPMS_HUMAN	5630000	1510000	0	11600000	24700000	0	25	4	4	RNA-binding protein with multiple splicing OS=Homo sapiens GN=RBPMS PE=1 SV=1	RBPMS	0	0	#DIV/0!	#DIV/0!
	1981	2328	Q92615|LAR4B_HUMAN	4160000	16000000	25700000	0	0	75700000	17	10	10	La-related protein 4B OS=Homo sapiens GN=LARP4B PE=1 SV=3	LARP4B	#DIV/0!	6.17788	#DIV/0!	#DIV/0!
	5352	10336	Q9BRS8|LARP6_HUMAN	1700000	0	0	0	0	0	4	2	2	La-related protein 6 OS=Homo sapiens GN=LARP6 PE=1 SV=1	LARP6	#DIV/0!	0	#DIV/0!	#DIV/0!

## Sheet: Figure 1d
Figure 1d	Protein Group	Protein ID	Accession	Hypoxia, ribosome-free fraction "light" SILAC abundance (relative)	Hypoxia, 40/60/80S fraction "light" SILAC abundance (relative)	Hypoxia, polysome fraction "light" SILAC abundance (relative)	Normoxia, ribosome-free fraction "light" SILAC abundance (relative)	Normoxia, 40/60/80S fraction "light" SILAC abundance (relative)	Normoxia, polysome fraction "light" SILAC abundance (relative)	Coverage (%)	#Peptides	#Unique	Description	Gene Name	Normoxia poly/mono	Hypoxic poly/mono	Hyp/Norm ratio	Log(H/N ratio)
(MATRIX)	1805	1754	Q9NTZ6|RBM12_HUMAN	35300000	25800000	0	33100000	5530000	410000	23	15	15	RNA-binding protein 12 OS=Homo sapiens GN=RBM12 PE=1 SV=1	RBM12	0.074141	0	0	#NUM!
	1750	1942	P49756|RBM25_HUMAN	36100000	11700000	0	2480000	38000000	62800000	21	14	14	RNA-binding protein 25 OS=Homo sapiens GN=RBM25 PE=1 SV=3	RBM25	1.65263	0	0	#NUM!
RBPs presented	993	2586	P98179|RBM3_HUMAN	275000000	134000000	0	833000000	465000000	13500000	66	8	8	RNA-binding protein 3 OS=Homo sapiens GN=RBM3 PE=1 SV=1	RBM3	0.0290323	0	0	#NUM!
	3942	23292	Q9BTD8|RBM42_HUMAN	366000	0	0	7880000	0	2530000	8	2	2	RNA-binding protein 42 OS=Homo sapiens GN=RBM42 PE=1 SV=1	RBM42	#DIV/0!	#DIV/0!	#DIV/0!	#DIV/0!
	2503	4312	Q9UKM9|RALY_HUMAN	1700000	1840000	3430000	703000	10300000	139000000	28	6	6	RNA-binding protein Raly OS=Homo sapiens GN=RALY PE=1 SV=1	RALY	13.4951	1.86413	0.138133	-2.85587
	810	539	Q14498|RBM39_HUMAN	58600000	212000000	128000000	8580000	183000000	717000000	40	20	19	RNA-binding protein 39 OS=Homo sapiens GN=RBM39 PE=1 SV=2	RBM39	3.91803	0.603774	0.154101	-2.69805
	922	1572	P07910|HNRPC_HUMAN	28200000	70800000	1920000000	5990000	113000000	2120000000	29	10	10	Heterogeneous nuclear ribonucleoproteins C1/C2 OS=Homo sapiens GN=HNRNPC PE=1 SV=4	HNRNPC	18.7611	27.1186	1.44547	0.531544
	640	428	Q96PK6|RBM14_HUMAN	192000000	158000000	30100000	114000000	64600000	51200000	41	28	28	RNA-binding protein 14 OS=Homo sapiens GN=RBM14 PE=1 SV=2	RBM14	0.79257	0.190506	0.240365	-2.0567
	1054	1357	Q13151|ROA0_HUMAN	104000000	77700000	5060000	128000000	64600000	13300000	44	11	10	Heterogeneous nuclear ribonucleoprotein A0 OS=Homo sapiens GN=HNRNPA0 PE=1 SV=1	HNRNPA0	0.205882	0.0651223	0.316308	-1.6606
	409	481	O43390|HNRPR_HUMAN	362000000	309000000	147000000	140000000	101000000	100000000	32	33	21	Heterogeneous nuclear ribonucleoprotein R OS=Homo sapiens GN=HNRNPR PE=1 SV=1	HNRNPR	0.990099	0.475728	0.480485	-1.05744
	511	200	Q6PKG0|LARP1_HUMAN	8690000	274000000	315000000	11900000	386000000	536000000	52	55	51	La-related protein 1 OS=Homo sapiens GN=LARP1 PE=1 SV=2	LARP1	1.3886	1.14964	0.827909	-0.272456
	522	1573	P35637|FUS_HUMAN	419000000	197000000	8520000	508000000	130000000	12400000	37	20	18	RNA-binding protein FUS OS=Homo sapiens GN=FUS PE=1 SV=1	FUS	0.0953846	0.0432487	0.453414	-1.1411
	1317	1585	Q96PU8|QKI_HUMAN	76300000	62100000	10800000	118000000	65300000	19900000	39	9	9	Protein quaking OS=Homo sapiens GN=QKI PE=1 SV=1	QKI	0.304747	0.173913	0.570679	-0.809247
	989	742	Q1KMD3|HNRL2_HUMAN	148000000	122000000	16600000	153000000	125000000	15900000	33	27	27	Heterogeneous nuclear ribonucleoprotein U-like protein 2 OS=Homo sapiens GN=HNRNPUL2 PE=1 SV=1	HNRNPUL2	0.1272	0.136066	1.0697	0.0972034
	155	81	O60506|HNRPQ_HUMAN	1860000000	1370000000	491000000	1150000000	592000000	253000000	50	49	37	Heterogeneous nuclear ribonucleoprotein Q OS=Homo sapiens GN=SYNCRIP PE=1 SV=2	SYNCRIP	0.427365	0.358394	0.838614	-0.253921
	825	468	Q9BUJ2|HNRL1_HUMAN	85500000	113000000	368000000	50600000	74100000	179000000	41	32	31	Heterogeneous nuclear ribonucleoprotein U-like protein 1 OS=Homo sapiens GN=HNRNPUL1 PE=1 SV=2	HNRNPUL1	2.41565	3.25664	1.34814	0.430969
	5	145	P04406|G3P_HUMAN	49900000000	39100000000	12600000000	60200000000	55600000000	11100000000	96	123	122	Glyceraldehyde-3-phosphate dehydrogenase OS=Homo sapiens GN=GAPDH PE=1 SV=3	GAPDH	0.19964	0.322251	1.61416	0.69078
	132	152	P61978|HNRPK_HUMAN	3210000000	3120000000	1100000000	3220000000	1390000000	752000000	72	44	44	Heterogeneous nuclear ribonucleoprotein K OS=Homo sapiens GN=HNRNPK PE=1 SV=1	HNRNPK	0.541007	0.352564	0.651681	-0.617762
	231	595	P52597|HNRPF_HUMAN	450000000	379000000	291000000	705000000	500000000	262000000	55	27	23	Heterogeneous nuclear ribonucleoprotein F OS=Homo sapiens GN=HNRNPF PE=1 SV=3	HNRNPF	0.524	0.76781	1.46529	0.551183
	524	1016	P51991|ROA3_HUMAN	498000000	403000000	83300000	218000000	85800000	18700000	43	29	23	Heterogeneous nuclear ribonucleoprotein A3 OS=Homo sapiens GN=HNRNPA3 PE=1 SV=2	HNRNPA3	0.217949	0.2067	0.948387	-0.0764521
	1053	1867	P38159|RBMX_HUMAN	97500000	83000000	12100000	233000000	25000000	14300000	37	15	15	RNA-binding motif protein X chromosome OS=Homo sapiens GN=RBMX PE=1 SV=3	RBMX	0.572	0.145783	0.254866	-1.97219
	1076	1331	O14979|HNRDL_HUMAN	91700000	62500000	13800000	173000000	54300000	12600000	20	10	8	Heterogeneous nuclear ribonucleoprotein D-like OS=Homo sapiens GN=HNRNPDL PE=1 SV=3	HNRNPDL	0.232044	0.2208	0.951543	-0.0716595
	662	356	O00425|IF2B3_HUMAN	39300000	70000000	276000000	37700000	56400000	116000000	38	24	22	Insulin-like growth factor 2 mRNA-binding protein 3 OS=Homo sapiens GN=IGF2BP3 PE=1 SV=2	IGF2BP3	2.05674	3.94286	1.91704	0.938884
	250	765	Q14103|HNRPD_HUMAN	1260000000	651000000	538000000	1740000000	546000000	297000000	57	24	22	Heterogeneous nuclear ribonucleoprotein D0 OS=Homo sapiens GN=HNRNPD PE=1 SV=1	HNRNPD	0.543956	0.826421	1.51928	0.603387
	1510	1594	Q01844|EWS_HUMAN	51500000	34700000	18400000	67000000	15400000	8360000	16	8	8	RNA-binding protein EWS OS=Homo sapiens GN=EWSR1 PE=1 SV=1	EWSR1	0.542857	0.530259	0.976794	-0.0338744
	653	384	Q9Y6M1|IF2B2_HUMAN	87300000	150000000	151000000	57000000	114000000	34100000	39	28	24	Insulin-like growth factor 2 mRNA-binding protein 2 OS=Homo sapiens GN=IGF2BP2 PE=1 SV=2	IGF2BP2	0.299123	1.00667	3.3654	1.75078
	4	5	P06733|ENOA_HUMAN	31500000000	21600000000	15400000000	38100000000	22400000000	6250000000	77	97	82	Alpha-enolase OS=Homo sapiens GN=ENO1 PE=1 SV=2	ENO1	0.279018	0.712963	2.55526	1.35347
	140	179	Q00839|HNRPU_HUMAN	1930000000	1420000000	1530000000	2340000000	960000000	581000000	55	64	62	Heterogeneous nuclear ribonucleoprotein U OS=Homo sapiens GN=HNRNPU PE=1 SV=6	HNRNPU	0.605208	1.07746	1.78032	0.832137
	92	17	P52272|HNRPM_HUMAN	2250000000	1910000000	1690000000	4100000000	1410000000	836000000	81	78	78	Heterogeneous nuclear ribonucleoprotein M OS=Homo sapiens GN=HNRNPM PE=1 SV=3	HNRNPM	0.592908	0.884817	1.49233	0.577571
	447	111	P21399|ACOC_HUMAN	354000000	257000000	58000000	457000000	195000000	17800000	52	40	39	Cytoplasmic aconitate hydratase OS=Homo sapiens GN=ACO1 PE=1 SV=3	ACO1	0.0912821	0.225681	2.47235	1.30588
	1743	1817	Q9BWF3|RBM4_HUMAN	17800000	23600000	6000000	88100000	23900000	6490000	44	9	9	RNA-binding protein 4 OS=Homo sapiens GN=RBM4 PE=1 SV=1	RBM4	0.271548	0.254237	0.936251	-0.0950322
	1315	1652	P31942|HNRH3_HUMAN	64300000	67200000	19000000	149000000	50100000	9190000	42	12	12	Heterogeneous nuclear ribonucleoprotein H3 OS=Homo sapiens GN=HNRNPH3 PE=1 SV=2	HNRNPH3	0.183433	0.282738	1.54137	0.624212
	70	629	P09651|ROA1_HUMAN	1600000000	826000000	232000000	3870000000	453000000	92700000	31	60	21	Heterogeneous nuclear ribonucleoprotein A1 OS=Homo sapiens GN=HNRNPA1 PE=1 SV=5	HNRNPA1	0.204636	0.280872	1.37254	0.456853
	520	767	P55795|HNRH2_HUMAN	53600000	92500000	49100000	118000000	82400000	17500000	28	21	9	Heterogeneous nuclear ribonucleoprotein H2 OS=Homo sapiens GN=HNRNPH2 PE=1 SV=1	HNRNPH2	0.212379	0.530811	2.49936	1.32156
	218	256	P14866|HNRPL_HUMAN	1250000000	955000000	242000000	1570000000	433000000	42100000	70	35	35	Heterogeneous nuclear ribonucleoprotein L OS=Homo sapiens GN=HNRNPL PE=1 SV=2	HNRNPL	0.0972286	0.253403	2.60626	1.38198
	115	303	P26599|PTBP1_HUMAN	2880000000	2370000000	1650000000	3330000000	2590000000	240000000	72	44	40	Polypyrimidine tract-binding protein 1 OS=Homo sapiens GN=PTBP1 PE=1 SV=1	PTBP1	0.0926641	0.696203	7.51319	2.90942
	103	372	P22626|ROA2_HUMAN	2410000000	1430000000	1240000000	3530000000	1040000000	225000000	69	53	45	Heterogeneous nuclear ribonucleoproteins A2/B1 OS=Homo sapiens GN=HNRNPA2B1 PE=1 SV=2	HNRNPA2B1	0.216346	0.867133	4.00808	2.00291
	697	680	Q15717|ELAV1_HUMAN	191000000	163000000	22800000	282000000	90300000	3020000	58	18	18	ELAV-like protein 1 OS=Homo sapiens GN=ELAVL1 PE=1 SV=2	ELAVL1	0.0334441	0.139877	4.18242	2.06434
	362	577	Q15366|PCBP2_HUMAN	954000000	501000000	1340000000	1870000000	527000000	116000000	46	19	11	Poly(rC)-binding protein 2 OS=Homo sapiens GN=PCBP2 PE=1 SV=1	PCBP2	0.220114	2.67465	12.1512	3.60303
	271	488	Q15365|PCBP1_HUMAN	1130000000	704000000	1810000000	1730000000	796000000	60900000	71	25	17	Poly(rC)-binding protein 1 OS=Homo sapiens GN=PCBP1 PE=1 SV=2	PCBP1	0.0765075	2.57102	33.6048	5.0706
	2515	2794	Q4G0J3|LARP7_HUMAN	8210000	10600000	413000	0	11700000	14700000	16	8	8	La-related protein 7 OS=Homo sapiens GN=LARP7 PE=1 SV=1	LARP7	1.25641	0.0389623	0.0310108	-5.01109
	1406	1880	Q71RC2|LARP4_HUMAN	2120000	14400000	148000000	0	29300000	506000000	19	9	9	La-related protein 4 OS=Homo sapiens GN=LARP4 PE=1 SV=3	LARP4	17.2696	10.2778	0.595136	-0.748708
	904	1367	Q99729|ROAA_HUMAN	150000000	62000000	2900000	153000000	34500000	0	39	15	14	Heterogeneous nuclear ribonucleoprotein A/B OS=Homo sapiens GN=HNRNPAB PE=1 SV=2	HNRNPAB	0	0.0467742	#DIV/0!	#DIV/0!
	137	944	Q32P51|RA1L2_HUMAN	0	2570000	0	0	0	0	20	42	3	Heterogeneous nuclear ribonucleoprotein A1-like 2 OS=Homo sapiens GN=HNRNPA1L2 PE=2 SV=2	HNRNPA1L2	#DIV/0!	0	#DIV/0!	#DIV/0!
	379	620	P31943|HNRH1_HUMAN	35300000	36000000	0	4490000	5550000	0	27	22	8	Heterogeneous nuclear ribonucleoprotein H OS=Homo sapiens GN=HNRNPH1 PE=1 SV=4	HNRNPH1	0	0	#DIV/0!	#DIV/0!
	3179	3823	P29558|RBMS1_HUMAN	4140000	3210000	1700000	196000000	9060000	0	15	4	3	RNA-binding motif single-stranded-interacting protein 1 OS=Homo sapiens GN=RBMS1 PE=1 SV=3	RBMS1	0	0.529595	#DIV/0!	#DIV/0!
	2523	1245	P98175|RBM10_HUMAN	10800000	20900000	2610000	1080000	6980000	0	15	10	10	RNA-binding protein 10 OS=Homo sapiens GN=RBM10 PE=1 SV=3	RBM10	0	0.12488	#DIV/0!	#DIV/0!
	3881	3985	Q5T8P6|RBM26_HUMAN	2000000	0	0	0	0	0	4	4	3	RNA-binding protein 26 OS=Homo sapiens GN=RBM26 PE=1 SV=3	RBM26	#DIV/0!	#DIV/0!	#DIV/0!	#DIV/0!
	3382	3187	Q9P2N5|RBM27_HUMAN	2660000	1470000	0	896000	3170000	0	5	4	3	RNA-binding protein 27 OS=Homo sapiens GN=RBM27 PE=1 SV=2	RBM27	0	0	#DIV/0!	#DIV/0!
	2699	2239	Q9NW13|RBM28_HUMAN	3230000	9500000	0	0	0	0	19	11	11	RNA-binding protein 28 OS=Homo sapiens GN=RBM28 PE=1 SV=3	RBM28	#DIV/0!	0	#DIV/0!	#DIV/0!
	3358	10311	Q96EV2|RBM33_HUMAN	2910000	2420000	0	0	1250000	0	6	5	5	RNA-binding protein 33 OS=Homo sapiens GN=RBM33 PE=1 SV=3	RBM33	0	0	#DIV/0!	#DIV/0!
	3592	36322	P42696|RBM34_HUMAN	0	0	0	0	4170000	7110000	13	4	4	RNA-binding protein 34 OS=Homo sapiens GN=RBM34 PE=1 SV=2	RBM34	1.70504	#DIV/0!	#DIV/0!	#DIV/0!
	4114	3645	Q8IUH3|RBM45_HUMAN	0	730000	0	762000	8430000	0	6	3	3	RNA-binding protein 45 OS=Homo sapiens GN=RBM45 PE=1 SV=1	RBM45	0	0	#DIV/0!	#DIV/0!
	3767	3207	P52756|RBM5_HUMAN	3790000	3720000	0	23700	8900000	0	8	4	4	RNA-binding protein 5 OS=Homo sapiens GN=RBM5 PE=1 SV=2	RBM5	0	0	#DIV/0!	#DIV/0!
	2785	10350	Q9Y5S9|RBM8A_HUMAN	1200000	11900000	1200000	3270000	16700000	0	22	4	4	RNA-binding protein 8A OS=Homo sapiens GN=RBM8A PE=1 SV=1	RBM8A	0	0.10084	#DIV/0!	#DIV/0!
	3753	3261	Q96DH6|MSI2H_HUMAN	1640000	3010000	0	5420000	2250000	0	23	4	4	RNA-binding protein Musashi homolog 2 OS=Homo sapiens GN=MSI2 PE=1 SV=1	MSI2	0	0	#DIV/0!	#DIV/0!
	3392	2344	Q9ULX3|NOB1_HUMAN	0	15400000	0	0	9340000	0	19	5	5	RNA-binding protein NOB1 OS=Homo sapiens GN=NOB1 PE=1 SV=1	NOB1	0	0	#DIV/0!	#DIV/0!
	3022	3134	Q9NRX1|PNO1_HUMAN	0	22900000	353000000	0	71200000	0	27	6	6	RNA-binding protein PNO1 OS=Homo sapiens GN=PNO1 PE=1 SV=1	PNO1	0	15.4148	#DIV/0!	#DIV/0!
	3484	10236	Q93062|RBPMS_HUMAN	5630000	1510000	0	11600000	24700000	0	25	4	4	RNA-binding protein with multiple splicing OS=Homo sapiens GN=RBPMS PE=1 SV=1	RBPMS	0	0	#DIV/0!	#DIV/0!
	1981	2328	Q92615|LAR4B_HUMAN	4160000	16000000	25700000	0	0	75700000	17	10	10	La-related protein 4B OS=Homo sapiens GN=LARP4B PE=1 SV=3	LARP4B	#DIV/0!	1.60625	#DIV/0!	#DIV/0!
	5352	10336	Q9BRS8|LARP6_HUMAN	1700000	0	0	0	0	0	4	2	2	La-related protein 6 OS=Homo sapiens GN=LARP6 PE=1 SV=1	LARP6	#DIV/0!	#DIV/0!	#DIV/0!	#DIV/0!

## Sheet: Figure 1e
Figure 1e	*Images were captured using an GE Amersham Imager 600. The auto capture function was used, whereby a short pre-exposure is performed to determine the optimal exposure time that yields the highest possible signal in the linear range of the camera below saturation.
	Composite images containing ladder markings are shown. Densitometry was performed using unsaturated signals (example shown for first panel).

## Sheet: Figure 1f
Figure 1f	*Images were captured using an GE Amersham Imager 600. The auto capture function was used, whereby a short pre-exposure is performed to determine the optimal exposure time that yields the highest possible signal in the linear range of the camera below saturation.

## Sheet: Figure 1g
Figure 1g				Total cell number	No. of PI positive cells	% death				Total cell number	No. of PI positive cells	% death
	Normoxia NS (non-silencing) siRNA	Expt. #1	Field #1	234	4	0.017094	Hypoxia NS (non-silencing) siRNA	Expt. #1	Field #1	404	22	0.0544554
			Field #2	332	9	0.0271084			Field #2	301	9	0.0299003
			Field #3	354	12	0.0338983			Field #3	330	8	0.0242424
			Field #4	347	5	0.0144092			Field #4	351	12	0.034188
		Expt. #2	Field #1	398	2	0.00502513		Expt. #2	Field #1	373	10	0.0268097
			Field #2	649	2	0.00308166			Field #2	351	5	0.014245
			Field #3	696	2	0.00287356			Field #3	396	10	0.0252525
			Field #4	410	3	0.00731707			Field #4	415	10	0.0240964
		Expt. #3	Field #1	281	1	0.00355872		Expt. #3	Field #1	359	8	0.0222841
			Field #2	297	1	0.003367			Field #2	328	10	0.0304878
			Field #3	389	2	0.00514139			Field #3	586	1	0.00170648
	Normoxia PCBP1 siRNA	Expt. #1	Field #1	343	24	0.0699708	Hypoxia PCBP1 siRNA	Expt. #1	Field #1	237	73	0.308017
			Field #2	400	30	0.075			Field #2	298	117	0.392617
			Field #3	221	6	0.0271493			Field #3	246	105	0.426829
			Field #4	314	18	0.0573248			Field #4	262	117	0.446565
		Expt. #2	Field #1	631	21	0.0332805			Field #5	385	237	0.615584
			Field #2	675	28	0.0414815		Expt. #2	Field #1	523	364	0.695985
			Field #3	508	28	0.0551181			Field #2	369	222	0.601626
			Field #4	449	17	0.0378619			Field #3	402	236	0.587065
		Expt. #3	Field #1	594	49	0.0824916			Field #4	328	142	0.432927
			Field #2	738	18	0.0243902		Expt. #3	Field #1	300	80	0.266667
			Field #3	456	32	0.0701754			Field #2	359	142	0.395543
									Field #3	288	105	0.364583
	Normoxia HuR siRNA	Expt. #1	Field #1	207	19	0.0917874			Field #4	347	97	0.279539
			Field #2	165	10	0.0606061
			Field #3	311	23	0.073955	Hypoxia HuR siRNA	Expt. #1	Field #1	268	42	0.156716
			Field #4	258	21	0.0813953			Field #2	342	246	0.719298
		Expt. #2	Field #1	465	8	0.0172043			Field #3	373	146	0.391421
			Field #2	365	26	0.0712329			Field #4	214	42	0.196262
			Field #3	526	14	0.026616		Expt. #2	Field #1	234	63	0.269231
			Field #4	153	4	0.0261438			Field #2	259	61	0.235521
		Expt. #3	Field #1	511	55	0.107632			Field #3	288	44	0.152778
			Field #2	251	26	0.103586			Field #4	342	80	0.233918
			Field #3	194	7	0.0360825		Expt. #3	Field #1	325	108	0.332308
			Field #4	212	8	0.0377358			Field #2	364	111	0.304945
									Field #3	456	228	0.5
	Normoxia hnRNP A2/B1 siRNA	Expt. #1	Field #1	168	16	0.0952381
			Field #2	247	2	0.00809717	Hypoxia hnRNP A2/B1 siRNA	Expt. #1	Field #1	334	122	0.365269
			Field #3	260	3	0.0115385			Field #2	353	58	0.164306
			Field #4	445	4	0.00898876			Field #3	357	111	0.310924
		Expt. #2	Field #1	364	5	0.0137363			Field #4	304	117	0.384868
			Field #2	361	3	0.00831025		Expt. #2	Field #1	259	78	0.301158
			Field #3	295	21	0.0711864			Field #2	322	122	0.378882
		Expt. #3	Field #1	406	2	0.00492611			Field #3	436	192	0.440367
			Field #2	390	5	0.0128205			Field #4	381	122	0.32021
			Field #3	347	9	0.0259366		Expt. #3	Field #1	410	107	0.260976
									Field #2	449	136	0.302895
	Normoxia PCBP2 siRNA	Expt. #1	Field #1	230	7	0.0304348			Field #3	491	80	0.162933
			Field #2	634	3	0.00473186
			Field #3	1262	7	0.00554675	Hypoxia PCBP2 siRNA	Expt. #1	Field #1	470	23	0.0489362
			Field #4	788	15	0.0190355			Field #2	379	14	0.0369393
		Expt. #2	Field #1	359	35	0.097493			Field #3	261	2	0.00766284
			Field #2	338	23	0.0680473			Field #4	209	13	0.062201
			Field #3	354	27	0.0762712		Expt. #2	Field #1	292	6	0.0205479
			Field #4	215	21	0.0976744			Field #2	269	6	0.0223048
		Expt. #3	Field #1	559	17	0.0304114			Field #3	257	2	0.0077821
			Field #2	750	5	0.00666667			Field #4	258	2	0.00775194
			Field #3	836	9	0.0107656		Expt. #3	Field #1	316	8	0.0253165
									Field #2	292	5	0.0171233
	Normoxia PTBP1 siRNA	Expt. #1	Field #1	662	13	0.0196375			Field #3	339	15	0.0442478
			Field #2	719	17	0.0236439
			Field #3	777	11	0.014157	Hypoxia PTBP1 siRNA	Expt. #1	Field #1	458	9	0.0196507
			Field #4	626	5	0.00798722			Field #2	587	6	0.0102215
		Expt. #2	Field #1	719	4	0.00556328			Field #3	524	9	0.0171756
			Field #2	782	9	0.011509			Field #4	634	12	0.0189274
			Field #3	495	13	0.0262626		Expt. #2	Field #1	678	9	0.0132743
			Field #4	506	11	0.0217391			Field #2	494	10	0.0202429
		Expt. #3	Field #1	570	17	0.0298246			Field #3	606	7	0.0115512
			Field #2	766	7	0.00913838			Field #4	552	11	0.0199275
			Field #3	805	6	0.00745342		Expt. #3	Field #1	506	5	0.00988142
									Field #2	616	10	0.0162338
	Normoxia hnRNP A3 siRNA	Expt. #1	Field #1	784	8	0.0102041			Field #3	612	15	0.0245098
			Field #2	370	9	0.0243243				651	9	0.0138249
			Field #3	838	10	0.0119332
			Field #4	555	22	0.0396396	Hypoxia hnRNP A3 siRNA	Expt. #1	Field #1	553	9	0.0162749
		Expt. #2	Field #1	731	11	0.0150479			Field #2	498	9	0.0180723
			Field #2	629	10	0.0158983			Field #3	528	5	0.0094697
			Field #3	793	17	0.0214376			Field #4	566	4	0.00706714
			Field #4	666	18	0.027027		Expt. #2	Field #1	477	18	0.0377358
		Expt. #3	Field #1	610	6	0.00983607			Field #2	438	0	0
			Field #2	859	9	0.0104773			Field #3	476	1	0.00210084
			Field #3	661	6	0.00907716		Expt. #3	Field #1	419	9	0.0214797
									Field #2	535	9	0.0168224
	Normoxia LARP1 siRNA	Expt. #1	Field #1	757	23	0.0303831			Field #3	475	7	0.0147368
			Field #2	638	17	0.0266458
			Field #3	520	15	0.0288462	Hypoxia LARP1 siRNA	Expt. #1	Field #1	697	2	0.00286944
			Field #4	677	7	0.0103397			Field #2	590	31	0.0525424
		Expt. #2	Field #1	890	9	0.0101124			Field #3	721	7	0.00970874
			Field #2	718	16	0.0222841			Field #4	314	17	0.0541401
			Field #3	693	12	0.017316		Expt. #2	Field #1	654	3	0.00458716
		Expt. #3	Field #1	830	18	0.0216867			Field #2	548	8	0.0145985
			Field #2	567	22	0.0388007			Field #3	117	13	0.111111
			Field #3	809	9	0.0111248		Expt. #3	Field #1	353	10	0.0283286
									Field #2	549	16	0.0291439
									Field #3	331	11	0.0332326

## Sheet: Figure 1h
Figure 1h	*Images were captured using an GE Amersham Imager 600. The auto capture function was used, whereby a short pre-exposure is performed to determine the optimal exposure time that yields the highest possible signal in the linear range of the camera below saturation.

## Sheet: Figure 2b
Figure 2b	Accession	Description	Coverage [%]	# Peptides	# Unique Peptides	Pfam IDs	Entrez Gene ID	Ensembl Gene ID	Gene Symbol	Normoxia abundance: 126	Hypoxia abundance (average): 127C	Hypoxia PCBP1 siRNA abundance: 128C	Hypoxia PCBP2 siRNA abundance: 129C	Hypoxia PTBP1 siRNA abundance: 130N	Hypoxia hnRNP A2/B1 siRNA abundance: 130C	Hypoxia HuR siRNA abundance: 131
(TMT-pSILAC)	P15559	NAD(P)H dehydrogenase [quinone] 1 OS=Homo sapiens GN=NQO1 PE=1 SV=1	9	3	3	Pf02525, Pf03358	1728	ENSG00000181019.12	NQO1	272	71.3167	47	50	97	52.7	84.2
	P11586	C-1-tetrahydrofolate synthase, cytoplasmic OS=Homo sapiens GN=MTHFD1 PE=1 SV=3	21	18	18	Pf00763, Pf01268, Pf02882	4522		MTHFD1	244.3	75.95	62.6	88.4	46.9	97.2	92.3
	Q5QNW6-2	Isoform 2 of Histone H2B type 2-F OS=Homo sapiens GN=HIST2H2BF	40	6	2	Pf00125, Pf00808	440689	ENSG00000203814.6	HIST2H2BF	239.6	76.7333	89.6	87.4	59.1	75.4	75.1
	O43447	Peptidyl-prolyl cis-trans isomerase H OS=Homo sapiens GN=PPIH PE=1 SV=1	14	2	2	Pf00160	10465	ENSG00000171960.10	PPIH	239.4	76.7833	80.1	77	53.7	78	84.4
	P33316	Deoxyuridine 5'-triphosphate nucleotidohydrolase, mitochondrial OS=Homo sapiens GN=DUT PE=1 SV=4	26	6	6	Pf00692	1854	ENSG00000128951.13	DUT	230.2	78.3	89.2	92.9	53.7	70.5	79.5
	P06899	Histone H2B type 1-J OS=Homo sapiens GN=HIST1H2BJ PE=1 SV=3	42	6	2	Pf00125, Pf00808	8970	ENSG00000124635.8	HIST1H2BJ	229.8	78.3667	90.4	96.2	54.9	69	78.6
	P04818	Thymidylate synthase OS=Homo sapiens GN=TYMS PE=1 SV=3	8	2	2	Pf00303	7298	ENSG00000176890.15	TYMS	226.1	78.9833	86.1	111.6	62	81.7	66.1
	P35249	Replication factor C subunit 4 OS=Homo sapiens GN=RFC4 PE=1 SV=2	6	2	2	Pf00004, Pf03215, Pf05496, Pf08542, Pf09848, Pf13086, Pf13177, Pf13191, Pf13245, Pf13401, Pf13481, Pf13604	5984	ENSG00000163918.10	RFC4	225.6	79.0833	66.8	96.8	42.8	101.1	95
	P31350-2	Isoform 2 of Ribonucleoside-diphosphate reductase subunit M2 OS=Homo sapiens GN=RRM2	19	6	6	Pf00268	6241	ENSG00000171848.13	RRM2	221.2	79.7833	92.4	145.9	42.7	71	68.2
	P16402	Histone H1.3 OS=Homo sapiens GN=HIST1H1D PE=1 SV=2	18	4	2	Pf00538	3007	ENSG00000124575.6	HIST1H1D	213.9	81.0167	65.9	92.2	56.9	87.6	86.2
	O15067	Phosphoribosylformylglycinamidine synthase OS=Homo sapiens GN=PFAS PE=1 SV=4	1	2	2	Pf00586, Pf02769, Pf13507	5198	ENSG00000178921.13	PFAS	210.1	81.65	78.4	74	59.5	101.9	90.2
	Q9Y265	RuvB-like 1 OS=Homo sapiens GN=RUVBL1 PE=1 SV=1	5	2	2	Pf00004, Pf01078, Pf01695, Pf05496, Pf06068, Pf06414, Pf07726, Pf13191, Pf13238, Pf13245, Pf13481	8607	ENSG00000175792.11	RUVBL1	209.1	81.8	83.5	73	59.2	105	97.1
	P12004	Proliferating cell nuclear antigen OS=Homo sapiens GN=PCNA PE=1 SV=1	15	3	3	Pf00705, Pf02747	5111	ENSG00000132646.10	PCNA	208.2	81.9667	73.7	97.5	66.3	100.6	87.4
	O14979	Heterogeneous nuclear ribonucleoprotein D-like OS=Homo sapiens GN=HNRNPDL PE=1 SV=3	11	5	3	Pf00076, Pf08777, Pf13893, Pf14259	9987	ENSG00000152795.17	HNRNPDL; HNRPDL	206.7	82.2167	87.1	92	57.7	60.4	104.4
	P41227	N-alpha-acetyltransferase 10 OS=Homo sapiens GN=NAA10 PE=1 SV=1	11	3	3	Pf00583, Pf08445, Pf13508, Pf13527, Pf13673	8260	ENSG00000102030.15	NAA10	202	83	82.6	89.2	39.1	93	96
	P09429	High mobility group protein B1 OS=Homo sapiens GN=HMGB1 PE=1 SV=3	42	7	6	Pf00505, Pf09011	3146	ENSG00000189403.14	HMGB1	200.9	83.1833	82.8	80	59.4	114.7	91.3
	Q15398	Disks large-associated protein 5 OS=Homo sapiens GN=DLGAP5 PE=1 SV=2	2	2	2	Pf03359	9787	ENSG00000126787.12	DLGAP5	200.8	83.2	94	76.1	56.5	60.4	73.7
	P07195	L-lactate dehydrogenase B chain OS=Homo sapiens GN=LDHB PE=1 SV=2	41	13	11	Pf00056, Pf02866	3945	ENSG00000111716.12	LDHB	200.5	83.2833	75.6	78.2	67.9	106.1	87.1
	P06493	Cyclin-dependent kinase 1 OS=Homo sapiens GN=CDK1 PE=1 SV=3	11	3	3	Pf00069, Pf01636, Pf07714, Pf14531	983	ENSG00000170312.15	CDK1	200.2	83.2833	121.3	115.8	64.7	58	63.6
	P49736	DNA replication licensing factor MCM2 OS=Homo sapiens GN=MCM2 PE=1 SV=4	9	7	7	Pf00493, Pf01078, Pf07728, Pf12619, Pf14551	4171	ENSG00000073111.13	MCM2	200	83.3333	81.1	114.3	59.4	78.4	91
	P39748	Flap endonuclease 1 OS=Homo sapiens GN=FEN1 PE=1 SV=1	9	3	3	Pf00752, Pf00867, Pf01367	2237	ENSG00000168496.3	FEN1	199.2	83.45	96.2	105.2	55	78.1	92.1
	P29401-2	Isoform 2 of Transketolase OS=Homo sapiens GN=TKT	26	13	13	Pf00456, Pf00676, Pf02779, Pf02780	7086	ENSG00000163931.15	TKT	198.7	83.5333	59.7	68	88.7	85.6	92.8
	O00499	Myc box-dependent-interacting protein 1 OS=Homo sapiens GN=BIN1 PE=1 SV=1	4	2	2	Pf00018, Pf03114, Pf07653, Pf14604	274	ENSG00000136717.14	BIN1	198.2	83.6167	77.2	79	60.6	86.3	100.6
	Q16629	Serine/arginine-rich splicing factor 7 OS=Homo sapiens GN=SRSF7 PE=1 SV=1	14	3	2	Pf00076, Pf13893, Pf14259	6432	ENSG00000115875.18	SRSF7	194	84.3167	97.2	111.8	53.8	81.3	77.7
	P18887	DNA repair protein XRCC1 OS=Homo sapiens GN=XRCC1 PE=1 SV=2	6	3	3	Pf00533, Pf01834, Pf12738	7515		XRCC1	193.8	84.3667	83.2	89.6	77	85.7	98.5
	Q9Y285	Phenylalanine--tRNA ligase alpha subunit OS=Homo sapiens GN=FARSA PE=1 SV=3	5	2	2	Pf00152, Pf01409, Pf08279, Pf12802, Pf13463	2193	ENSG00000179115.10	FARSA	193.1	84.4667	83.2	98.5	60.1	106.4	85
	Q96EP5	DAZ-associated protein 1 OS=Homo sapiens GN=DAZAP1 PE=1 SV=1	8	2	2	Pf00076, Pf13893, Pf14259	26528	ENSG00000071626.16	DAZAP1	190.5	84.9333	126.5	69.8	56.4	67.8	92.8
	O14745	Na(+)/H(+) exchange regulatory cofactor NHE-RF1 OS=Homo sapiens GN=SLC9A3R1 PE=1 SV=4	13	3	3	Pf00595, Pf09007, Pf13180	9368	ENSG00000109062.11	SLC9A3R1	190.2	84.9667	56.3	69.9	109.6	119	89.5
	P49321-3	Isoform 3 of Nuclear autoantigenic sperm protein OS=Homo sapiens GN=NASP	16	8	8	Pf00515, Pf10516, Pf13414, Pf13424	4678		NASP	190.2	84.9667	99.4	89.6	65.3	85.7	94.6
	Q96AE4	Far upstream element-binding protein 1 OS=Homo sapiens GN=FUBP1 PE=1 SV=3	18	10	7	Pf00013, Pf07650, Pf13014	8880	ENSG00000162613.16	FUBP1	189	85.1833	89.1	75.9	78.6	85.5	94.7
	Q8WXX5	DnaJ homolog subfamily C member 9 OS=Homo sapiens GN=DNAJC9 PE=1 SV=1	8	2	2	Pf00226	23234	ENSG00000213551.4	DNAJC9	187.2	85.4667	102.3	121	55	74	84
	P40227	T-complex protein 1 subunit zeta OS=Homo sapiens GN=CCT6A PE=1 SV=3	26	12	12	Pf00118, Pf05504	908	ENSG00000146731.10	CCT6A	186.9	85.5167	88.4	76.8	57.7	95.2	99.2
	P05204	Non-histone chromosomal protein HMG-17 OS=Homo sapiens GN=HMGN2 PE=1 SV=3	22	2	2		3151	ENSG00000198830.10	HMGN2	185.7	85.7	84.6	106.9	81.3	81.2	79.2
	P20700	Lamin-B1 OS=Homo sapiens GN=LMNB1 PE=1 SV=2	16	10	8	Pf00038, Pf00932, Pf01576, Pf07888, Pf09726, Pf09731, Pf10186, Pf12128	4001	ENSG00000113368.11	LMNB1	185.3	85.7667	99.3	101.9	82.6	87.8	79.1
	P50914	60S ribosomal protein L14 OS=Homo sapiens GN=RPL14 PE=1 SV=4	11	2	2	Pf01929	9045	ENSG00000188846.13	RPL14	185.2	85.8	69.5	101.4	51.2	97.3	99.9
	P13984	General transcription factor IIF subunit 2 OS=Homo sapiens GN=GTF2F2 PE=1 SV=2	6	2	2	Pf02270	2963	ENSG00000188342.11	GTF2F2	185	85.8167	80.4	95.2	63.7	95.3	79.7
	P34932	Heat shock 70 kDa protein 4 OS=Homo sapiens GN=HSPA4 PE=1 SV=4	28	18	18	Pf00012, Pf06723	3308	ENSG00000170606.14	HSPA4	184.6	85.9	76.8	71.9	79.8	125.7	91
	P22307	Non-specific lipid-transfer protein OS=Homo sapiens GN=SCP2 PE=1 SV=2	11	5	5	Pf00108, Pf00109, Pf02036, Pf02801, Pf02803, Pf08545, Pf14864	6342	ENSG00000116171.17	SCP2	184.3	85.95	71.7	68.5	73.8	93.4	91.2
	P62829	60S ribosomal protein L23 OS=Homo sapiens GN=RPL23 PE=1 SV=1	32	3	3	Pf00238	9349	ENSG00000125691.12	RPL23	184.2	85.9667	91.9	90.4	65.6	82.9	99.7
	Q03252	Lamin-B2 OS=Homo sapiens GN=LMNB2 PE=1 SV=4	22	14	12	Pf00038, Pf00932, Pf01576, Pf12128	84823	ENSG00000176619.12	LMNB2	184.1	86	111	97.3	61.4	90.2	87.2
	Q9NT62	Ubiquitin-like-conjugating enzyme ATG3 OS=Homo sapiens GN=ATG3 PE=1 SV=1	9	2	2	Pf03986, Pf03987, Pf10381	64422	ENSG00000144848.10	ATG3	183.3	86.1	84.2	87.5	57.5	105	104.4
	Q99623	Prohibitin-2 OS=Homo sapiens GN=PHB2 PE=1 SV=2	20	6	6	Pf01145	11331	ENSG00000215021.8	PHB2	182.8	86.1833	86.1	98.5	54	116.2	80.6
	P14866	Heterogeneous nuclear ribonucleoprotein L OS=Homo sapiens GN=HNRNPL PE=1 SV=2	15	8	7	Pf00076, Pf13893, Pf14259	3191	ENSG00000282947.1; ENSG00000104824.16	HNRNPL	182.3	86.2833	108.9	83.2	68.5	79.4	99
	P45974	Ubiquitin carboxyl-terminal hydrolase 5 OS=Homo sapiens GN=USP5 PE=1 SV=2	8	5	5	Pf00443, Pf00627, Pf02148, Pf13423	8078	ENSG00000111667.13	USP5	181.8	86.35	74.8	81.1	76.2	109.5	101.5
	P61353	60S ribosomal protein L27 OS=Homo sapiens GN=RPL27 PE=1 SV=2	13	2	2	Pf00467, Pf01777	6155	ENSG00000131469.12	RPL27	181.7	86.3667	96	94.1	49.9	86.5	106
	Q9Y3U8	60S ribosomal protein L36 OS=Homo sapiens GN=RPL36 PE=1 SV=3	29	3	3	Pf01158	25873	ENSG00000130255.12	RPL36	181.1	86.4833	86.1	88	64.7	88.3	93.1
	O43390	Heterogeneous nuclear ribonucleoprotein R OS=Homo sapiens GN=HNRNPR PE=1 SV=1	12	7	4	Pf00076, Pf13893, Pf14259	10236	ENSG00000282958.1; ENSG00000125944.18	HNRNPR	180.4	86.5833	97	86.4	82.6	87.3	85.7
	Q5TFE4	5'-nucleotidase domain-containing protein 1 OS=Homo sapiens GN=NT5DC1 PE=1 SV=1	7	3	3	Pf05761	221294	ENSG00000178425.13	NT5DC1	179.5	86.7333	71.3	86.5	70.1	123.9	84
	Q9NX24	H/ACA ribonucleoprotein complex subunit 2 OS=Homo sapiens GN=NHP2 PE=1 SV=1	19	2	2	Pf01248	55651	ENSG00000145912.8	NHP2	179.4	86.75	115	95.4	37.5	83.4	96.8
	Q8NFH5	Nucleoporin NUP53 OS=Homo sapiens GN=NUP35 PE=1 SV=1	8	2	2	Pf05172, Pf13893, Pf14605	129401	ENSG00000163002.12	NUP35	179.2	86.8	95.7	102.5	57.7	94.2	92.5
	P52292	Importin subunit alpha-1 OS=Homo sapiens GN=KPNA2 PE=1 SV=1	25	9	9	Pf00514, Pf01749, Pf13513, Pf13646	3838	ENSG00000182481.8	KPNA2	178.8	86.8667	102	94.6	85.2	95.9	71.6
	Q14103	Heterogeneous nuclear ribonucleoprotein D0 OS=Homo sapiens GN=HNRNPD PE=1 SV=1	24	7	5	Pf00076, Pf13893, Pf14259	3184	ENSG00000138668.18	HNRNPD	178.6	86.8833	91.9	96.4	63.7	75.8	101.4
	Q96HS1	Serine/threonine-protein phosphatase PGAM5, mitochondrial OS=Homo sapiens GN=PGAM5 PE=1 SV=2	8	2	2	Pf00300	192111	ENSG00000247077.6	PGAM5	178.5	86.9167	82.7	89.7	76	121.8	79.6
	P12955	Xaa-Pro dipeptidase OS=Homo sapiens GN=PEPD PE=1 SV=3	12	5	5	Pf00557, Pf05195	5184	ENSG00000124299.13	PEPD	178.3	86.95	72.9	82.6	48.7	112.2	121.9
	P18124	60S ribosomal protein L7 OS=Homo sapiens GN=RPL7 PE=1 SV=1	30	7	7	Pf00327, Pf08079	6129	ENSG00000147604.13	RPL7	178.2	86.95	85.3	87.8	56.6	97	104.5
	P24534	Elongation factor 1-beta OS=Homo sapiens GN=EEF1B2 PE=1 SV=3	23	5	5	Pf00736, Pf14497	1933	ENSG00000283391.1; ENSG00000114942.13	EEF1B2	177.9	87.0167	94.2	92.6	36.8	101.7	101.6
	P62753	40S ribosomal protein S6 OS=Homo sapiens GN=RPS6 PE=1 SV=1	23	5	5	Pf01092	6194	ENSG00000137154.12	RPS6	177.2	87.15	82.7	93.1	53.8	89.8	106
	P49005	DNA polymerase delta subunit 2 OS=Homo sapiens GN=POLD2 PE=1 SV=1	6	2	2	Pf04042	5425	ENSG00000106628.10	POLD2	175.1	87.4833	73.4	136.8	60.2	81.8	89.4
	Q9UHV9	Prefoldin subunit 2 OS=Homo sapiens GN=PFDN2 PE=1 SV=1	15	2	2	Pf01920	5202	ENSG00000143256.4	PFDN2	174.9	87.5167	112.6	84.5	65	83.7	93.7
	P46060	Ran GTPase-activating protein 1 OS=Homo sapiens GN=RANGAP1 PE=1 SV=1	12	6	6	Pf07834, Pf13855	5905	ENSG00000100401.19	RANGAP1	174.7	87.55	101.8	94.4	71.7	93.5	99.9
	P15531-2	Isoform 2 of Nucleoside diphosphate kinase A OS=Homo sapiens GN=NME1	53	7	2	Pf00334	4830	ENSG00000239672.7	NME1	173.3	87.7833	80.8	92.5	67.7	114.7	91.2
	P33992	DNA replication licensing factor MCM5 OS=Homo sapiens GN=MCM5 PE=1 SV=5	6	4	4	Pf00493, Pf07728, Pf14551	4174	ENSG00000100297.15	MCM5	173.2	87.7833	95	111.4	36.1	85.5	110.4
	P35080-2	Isoform IIb of Profilin-2 OS=Homo sapiens GN=PFN2	34	4	4	Pf00235	5217	ENSG00000070087.13	PFN2	173.2	87.8167	66.9	64.5	92.2	121.6	71.7
	P84090	Enhancer of rudimentary homolog OS=Homo sapiens GN=ERH PE=1 SV=1	17	2	2	Pf01133	2079	ENSG00000100632.10	ERH	171.9	88	88.3	85.8	64.2	107.3	106.3
	P0C0S5	Histone H2A.Z OS=Homo sapiens GN=H2AFZ PE=1 SV=2	26	3	2	Pf00125	3015	ENSG00000164032.11	H2AFZ	171.7	88.0333	99.6	105.9	56.8	87.3	97.1
	Q15717-2	Isoform 2 of ELAV-like protein 1 OS=Homo sapiens GN=ELAVL1	13	4	4	Pf00076, Pf13893, Pf14259	1994		ELAVL1	171.6	88.0833	106.8	83	89.3	87.6	71.4
	P28838	Cytosol aminopeptidase OS=Homo sapiens GN=LAP3 PE=1 SV=3	10	4	4	Pf00883, Pf02789	51056	ENSG00000002549.12	LAP3	171.1	88.15	71.9	90	77.9	102.2	95.4
	P31939	Bifunctional purine biosynthesis protein PURH OS=Homo sapiens GN=ATIC PE=1 SV=3	20	8	8	Pf01808, Pf02142	471	ENSG00000138363.14	ATIC	170.9	88.2	82	94.9	68.2	115.8	87.4
	P62750	60S ribosomal protein L23a OS=Homo sapiens GN=RPL23A PE=1 SV=1	35	8	8	Pf00276, Pf03939	6147	ENSG00000198242.13	RPL23A	170.8	88.2	90.6	95.5	62.5	86.7	104.5
	P61254	60S ribosomal protein L26 OS=Homo sapiens GN=RPL26 PE=1 SV=1	17	3	3	Pf00467	6154	ENSG00000161970.12	RPL26	170.7	88.2167	82.9	100.2	60.2	86.3	106.3
	Q99497	Protein/nucleic acid deglycase DJ-1 OS=Homo sapiens GN=PARK7 PE=1 SV=2	24	5	5	Pf01965, Pf13278	11315	ENSG00000116288.12	PARK7	170.2	88.3167	86.7	86.8	56.6	105.1	95.7
	P62854	40S ribosomal protein S26 OS=Homo sapiens GN=RPS26 PE=1 SV=3	21	2	2	Pf01283	6231; 728937; 101929876	ENSG00000197728.9	RPS26; RPS26P25; LOC101929876	169.9	88.3333	94.9	90.9	57.7	85.4	102.1
	P83731	60S ribosomal protein L24 OS=Homo sapiens GN=RPL24 PE=1 SV=1	24	4	4	Pf01246	6152	ENSG00000114391.12	RPL24	169.8	88.3667	76.5	93	63.5	95.9	98.8
	P18621-3	Isoform 3 of 60S ribosomal protein L17 OS=Homo sapiens GN=RPL17	25	5	5	Pf00237	100526842; 6139	ENSG00000215472.10	RPL17-C18ORF32; RPL17	169.6	88.4	92.5	97.2	59.3	86.5	99.8
	P63241-2	Isoform 2 of Eukaryotic translation initiation factor 5A-1 OS=Homo sapiens GN=EIF5A	43	6	6	Pf01287	1984	ENSG00000132507.17	EIF5A	169.1	88.4667	111.3	86.5	49.9	79.4	101.5
	P25205-2	Isoform 2 of DNA replication licensing factor MCM3 OS=Homo sapiens GN=MCM3	6	4	4	Pf00493, Pf01078, Pf07728, Pf14551	4172	ENSG00000112118.18	MCM3	168.8	88.5167	91.5	95.6	48	125.1	90.3
	Q9Y6H1	Coiled-coil-helix-coiled-coil-helix domain-containing protein 2 OS=Homo sapiens GN=CHCHD2 PE=1 SV=1	34	3	3	Pf06747	51142	ENSG00000106153.12	CHCHD2	168.8	88.5333	112.2	102.1	55.8	68.4	86.1
	P61604	10 kDa heat shock protein, mitochondrial OS=Homo sapiens GN=HSPE1 PE=1 SV=2	25	3	3	Pf00166	3336	ENSG00000115541.10	HSPE1	168.7	88.5333	62.9	62.5	71.4	207.9	59.9
	P62424	60S ribosomal protein L7a OS=Homo sapiens GN=RPL7A PE=1 SV=2	36	8	8	Pf01248	6130	ENSG00000280858.2; ENSG00000148303.16	RPL7A	168.4	88.6	84	89.6	61.4	96.9	106.6
	P60983	Glia maturation factor beta OS=Homo sapiens GN=GMFB PE=1 SV=2	37	4	4	Pf00241	2764	ENSG00000197045.12	GMFB	168	88.6833	71.6	71.9	93.7	97.7	109.8
	P12268	Inosine-5'-monophosphate dehydrogenase 2 OS=Homo sapiens GN=IMPDH2 PE=1 SV=2	22	10	8	Pf00478, Pf00571, Pf00977, Pf01070, Pf03060	3615	ENSG00000178035.11	IMPDH2	167.9	88.6667	84.2	95.8	66.7	102.3	92.9
	Q9BTT0	Acidic leucine-rich nuclear phosphoprotein 32 family member E OS=Homo sapiens GN=ANP32E PE=1 SV=1	9	2	2	Pf12799, Pf13855, Pf14580	81611	ENSG00000143401.14	ANP32E	167.7	88.7167	102.2	99.4	46.4	76.2	93.5
	P33993	DNA replication licensing factor MCM7 OS=Homo sapiens GN=MCM7 PE=1 SV=4	15	9	9	Pf00493, Pf07728, Pf14551	4176	ENSG00000166508.17	MCM7	167.7	88.7167	77.2	94.4	64.2	140.4	80.7
	Q9Y3I0	tRNA-splicing ligase RtcB homolog OS=Homo sapiens GN=RTCB PE=1 SV=1	13	6	6	Pf01139	51493	ENSG00000100220.11	C22orf28; RTCB	167.6	88.75	89.8	82.1	74.5	99.7	99.5
	O75874	Isocitrate dehydrogenase [NADP] cytoplasmic OS=Homo sapiens GN=IDH1 PE=1 SV=2	24	11	11	Pf00180	3417	ENSG00000138413.13	IDH1	167.4	88.7667	69.8	89.2	78.3	95.9	110.9
	Q13200	26S proteasome non-ATPase regulatory subunit 2 OS=Homo sapiens GN=PSMD2 PE=1 SV=3	15	11	11	Pf01851	5708	ENSG00000175166.16	PSMD2	167.4	88.7667	112.2	88.4	60.1	86.6	108.9
	P62805	Histone H4 OS=Homo sapiens GN=HIST1H4A PE=1 SV=2	31	3	3	Pf00125, Pf02969, Pf15630	8359; 8361; 8360; 8363; 8365; 8364; 121504; 554313; 8367; 8294; 8366; 8370; 8362; 8368	ENSG00000197061.4; ENSG00000275126.1; ENSG00000273542.1; ENSG00000197238.4; ENSG00000197837.3; ENSG00000276966.2; ENSG00000158406.4; ENSG00000270882.2; ENSG00000274618.1; ENSG00000278637.1; ENSG00000277157.1; ENSG00000278705.1; ENSG00000270276.2; ENSG00000276180.1	HIST1H4A; HIST1H4F; HIST1H4D; HIST1H4J; HIST1H4H; HIST1H4C; HIST4H4; HIST2H4B; HIST1H4E; HIST1H4I; HIST1H4B; HIST2H4A; HIST1H4K; HIST1H4L	166.6	88.8833	83.4	90.3	53.7	106.9	98.1
	P11216	Glycogen phosphorylase, brain form OS=Homo sapiens GN=PYGB PE=1 SV=5	2	2	2	Pf00343	5834	ENSG00000100994.11	PYGB	166.4	88.9167	65.3	82	92.3	111.2	108.2
	Q9NTK5	Obg-like ATPase 1 OS=Homo sapiens GN=OLA1 PE=1 SV=2	6	3	3	Pf01926, Pf02421, Pf06071	29789	ENSG00000138430.15	OLA1	166.3	88.95	80.1	85.3	81	96	103.7
	O15347	High mobility group protein B3 OS=Homo sapiens GN=HMGB3 PE=1 SV=4	22	4	4	Pf00505, Pf09011	3149	ENSG00000029993.14	HMGB3	166.1	88.9833	93.5	87.7	89.8	105.9	91.1
	P84098	60S ribosomal protein L19 OS=Homo sapiens GN=RPL19 PE=1 SV=1	18	5	5	Pf01280	6143	ENSG00000108298.9	RPL19	166	89	86.9	94.5	58	94.1	100.9
	P26583	High mobility group protein B2 OS=Homo sapiens GN=HMGB2 PE=1 SV=2	34	5	5	Pf00505, Pf09011	3148	ENSG00000164104.11	HMGB2	165.8	89.0333	116.4	126.9	73.1	67.7	72.8
	P54920	Alpha-soluble NSF attachment protein OS=Homo sapiens GN=NAPA PE=1 SV=3	24	5	5	Pf14938	8775	ENSG00000105402.7	NAPA	165.3	89.1167	75.8	74.1	71.6	113.3	119.3
	O75531	Barrier-to-autointegration factor OS=Homo sapiens GN=BANF1 PE=1 SV=1	30	3	3	Pf02961	8815	ENSG00000175334.7	BANF1	165.1	89.1333	75.1	80.8	69.4	132.5	98.1
	Q8N1F7	Nuclear pore complex protein Nup93 OS=Homo sapiens GN=NUP93 PE=1 SV=2	3	3	3	Pf04097	9688	ENSG00000102900.12	NUP93	164.8	89.2	90.3	81.1	86.9	98.5	94.2
	P52209	6-phosphogluconate dehydrogenase, decarboxylating OS=Homo sapiens GN=PGD PE=1 SV=3	17	6	6	Pf00393, Pf03446	5226	ENSG00000142657.20	PGD	164.8	89.2	97	80	80.7	98.3	91.5
	Q9UMR2	ATP-dependent RNA helicase DDX19B OS=Homo sapiens GN=DDX19B PE=1 SV=1	13	6	6	Pf00270, Pf00271	11269	ENSG00000157349.16	DDX19B	164.8	89.2167	86.8	101.8	60.5	98.7	95.5
	P25789	Proteasome subunit alpha type-4 OS=Homo sapiens GN=PSMA4 PE=1 SV=1	22	4	4	Pf00227, Pf10584	5685	ENSG00000041357.15	PSMA4	164.5	89.2667	94.5	88.5	78.6	97.2	99.6
	P55010	Eukaryotic translation initiation factor 5 OS=Homo sapiens GN=EIF5 PE=1 SV=2	14	6	6	Pf01873, Pf02020	1983	ENSG00000100664.10	EIF5	164.3	89.2667	108	121.1	66.1	68.6	88.9
	Q13501	Sequestosome-1 OS=Homo sapiens GN=SQSTM1 PE=1 SV=1	28	7	7	Pf00564, Pf00569	8878	ENSG00000161011.19	SQSTM1	164.3	89.2833	117.2	68	61.9	127.2	95.1
	P56537	Eukaryotic translation initiation factor 6 OS=Homo sapiens GN=EIF6 PE=1 SV=1	20	3	3	Pf01912	3692	ENSG00000242372.6	EIF6	164.1	89.3167	85.1	104.4	88	67.2	112.8
	P40429	60S ribosomal protein L13a OS=Homo sapiens GN=RPL13A PE=1 SV=2	9	2	2	Pf00572	23521	ENSG00000142541.16	RPL13A	163.9	89.3333	90.4	94.1	58.3	88.4	109.8
	Q96PK6	RNA-binding protein 14 OS=Homo sapiens GN=RBM14 PE=1 SV=2	9	4	4	Pf00076, Pf13893, Pf14259	10432; 100526737	ENSG00000239306.4	RBM14; RBM14-RBM4	163.7	89.3833	114.1	98.1	68.2	89	91.1
	P55060	Exportin-2 OS=Homo sapiens GN=CSE1L PE=1 SV=3	6	5	5	Pf03378, Pf03810, Pf08506	1434	ENSG00000124207.16	CSE1L	163.6	89.4	93.7	84.4	94.5	96.8	83.3
	P28066	Proteasome subunit alpha type-5 OS=Homo sapiens GN=PSMA5 PE=1 SV=3	17	3	3	Pf00227, Pf10584	5686	ENSG00000143106.12	PSMA5	163.2	89.4833	121.9	82.7	43.3	57.4	104.7
	P16930	Fumarylacetoacetase OS=Homo sapiens GN=FAH PE=1 SV=2	6	2	2	Pf01557, Pf09298	2184	ENSG00000103876.11	FAH	163.1	89.4833	65.8	76.1	72.5	137.3	97.6
	Q9NSD9	Phenylalanine--tRNA ligase beta subunit OS=Homo sapiens GN=FARSB PE=1 SV=3	4	2	2	Pf03483, Pf03484	10056	ENSG00000116120.9	FARSB	162.7	89.5667	108.9	93.7	58.7	74.6	88.8
	Q00688	Peptidyl-prolyl cis-trans isomerase FKBP3 OS=Homo sapiens GN=FKBP3 PE=1 SV=1	12	3	3	Pf00254	2287	ENSG00000100442.10	FKBP3	162.6	89.55	82.9	82.6	82.2	117.4	80.8
	Q99733-2	Isoform 2 of Nucleosome assembly protein 1-like 4 OS=Homo sapiens GN=NAP1L4	18	5	4	Pf00956	4676	ENSG00000273562.4; ENSG00000205531.12	NAP1L4	162.2	89.6333	86.6	81.6	86.5	108.6	91
	P30086	Phosphatidylethanolamine-binding protein 1 OS=Homo sapiens GN=PEBP1 PE=1 SV=3	36	6	6	Pf01161	5037	ENSG00000089220.4	PEBP1	161.9	89.6667	73.2	90.6	65.7	114.5	93.9
	E9PRG8	Uncharacterized protein C11orf98 OS=Homo sapiens GN=C11orf98 PE=4 SV=1	17	2	2		102288414	ENSG00000278615.4	LOC102288414; C11orf98	161.9	89.6833	98	95.1	51.2	78.6	104.1
	Q14566	DNA replication licensing factor MCM6 OS=Homo sapiens GN=MCM6 PE=1 SV=1	19	13	13	Pf00493, Pf01078, Pf07728, Pf14551	4175	ENSG00000076003.4	MCM6	161.5	89.7833	89.2	109.2	60	100.3	91.5
	P61758	Prefoldin subunit 3 OS=Homo sapiens GN=VBP1 PE=1 SV=3	21	4	4	Pf02996	7411		VBP1	161.3	89.7833	98.2	87.9	77.4	100.1	93.8
	O15075	Serine/threonine-protein kinase DCLK1 OS=Homo sapiens GN=DCLK1 PE=1 SV=2	5	3	3	Pf00069, Pf03607, Pf07714, Pf14531	9201	ENSG00000133083.14	DCLK1	159.8	90.0333	67.3	96.1	65.2	124.5	89
	Q9Y2W2	WW domain-binding protein 11 OS=Homo sapiens GN=WBP11 PE=1 SV=1	4	2	2	Pf09429	51729	ENSG00000084463.7	WBP11	159.8	90.05	99.5	97.6	53.2	85.1	107.5
	P67936-2	Isoform 2 of Tropomyosin alpha-4 chain OS=Homo sapiens GN=TPM4	58	21	2	Pf00261, Pf12718	7171	ENSG00000167460.14	TPM4	159.7	90.0333	52.9	76.7	123.3	62	107.1
	P46779-3	Isoform 3 of 60S ribosomal protein L28 OS=Homo sapiens GN=RPL28	22	4	4	Pf01778	6158	ENSG00000108107.14	RPL28	159.3	90.1	89.7	95	57.1	97.2	105.9
	P62913	60S ribosomal protein L11 OS=Homo sapiens GN=RPL11 PE=1 SV=2	21	4	4	Pf00281, Pf00673	6135	ENSG00000142676.12	RPL11	159.3	90.1333	95	95.4	66	84.2	102.7
	P51659-2	Isoform 2 of Peroxisomal multifunctional enzyme type 2 OS=Homo sapiens GN=HSD17B4	3	2	2	Pf00106, Pf01575, Pf02036, Pf08659, Pf13452, Pf13561, Pf14864	3295	ENSG00000133835.14	HSD17B4	159.1	90.1333	81.8	85.5	75.2	109.8	99.2
	Q02878	60S ribosomal protein L6 OS=Homo sapiens GN=RPL6 PE=1 SV=3	36	10	10	Pf01159, Pf03868	6128	ENSG00000089009.15	RPL6	159	90.15	86.3	99.5	60.8	96.4	102.8
	P38606	V-type proton ATPase catalytic subunit A OS=Homo sapiens GN=ATP6V1A PE=1 SV=2	19	11	11	Pf00006, Pf00306, Pf02874	523	ENSG00000114573.9	ATP6V1A	158.9	90.1833	84.8	80.1	81.7	97.3	102.4
	P16949	Stathmin OS=Homo sapiens GN=STMN1 PE=1 SV=3	32	5	5	Pf00836, Pf09726	3925	ENSG00000117632.22	STMN1	158.8	90.1833	82.2	112.4	96.7	86.5	81.8
	Q8WWY3	U4/U6 small nuclear ribonucleoprotein Prp31 OS=Homo sapiens GN=PRPF31 PE=1 SV=2	6	3	3	Pf01798, Pf08060, Pf09785	26121	ENSG00000275117.4; ENSG00000277953.4; ENSG00000105618.13; ENSG00000277154.4; ENSG00000274894.4; ENSG00000274651.4; ENSG00000277707.4; ENSG00000276421.4; ENSG00000274144.4; ENSG00000275885.4	PRPF31	158.7	90.2167	87.6	100.5	62.9	64.3	102.3
	Q9UI12	V-type proton ATPase subunit H OS=Homo sapiens GN=ATP6V1H PE=1 SV=1	7	2	2	Pf03224, Pf11698	51606	ENSG00000047249.17	ATP6V1H	158.4	90.2667	93.8	83.5	79.2	102.5	100.5
	Q9Y5J9	Mitochondrial import inner membrane translocase subunit Tim8 B OS=Homo sapiens GN=TIMM8B PE=1 SV=1	23	2	2	Pf02953	26521	ENSG00000150779.11	TIMM8B	158.3	90.2667	73.2	73.3	83.9	115.4	89.2
	Q9NQW6	Anillin OS=Homo sapiens GN=ANLN PE=1 SV=2	4	5	5	Pf00169, Pf08174	54443	ENSG00000011426.10	ANLN	157.9	90.35	108.1	119	76.7	73.5	80
	Q12906-7	Isoform 7 of Interleukin enhancer-binding factor 3 OS=Homo sapiens GN=ILF3	8	7	7	Pf00035, Pf07528, Pf14709	3609	ENSG00000129351.17	ILF3	157.9	90.35	106.2	91.5	75.7	84.4	100.1
	Q9HB71	Calcyclin-binding protein OS=Homo sapiens GN=CACYBP PE=1 SV=2	32	5	5	Pf04969, Pf05002, Pf09032	27101	ENSG00000116161.17	CACYBP	157.9	90.35	90	57.9	68	126.8	116.8
	Q9H6F5	Coiled-coil domain-containing protein 86 OS=Homo sapiens GN=CCDC86 PE=1 SV=1	5	2	2		79080	ENSG00000110104.11	CCDC86	157.9	90.3667	99	81.1	74.6	95.2	101.8
	Q86V81	THO complex subunit 4 OS=Homo sapiens GN=ALYREF PE=1 SV=3	16	3	3	Pf00076, Pf13893, Pf14259	10189		ALYREF	157.7	90.3833	94.9	93.7	84.5	102.5	81.9
	Q8WU90	Zinc finger CCCH domain-containing protein 15 OS=Homo sapiens GN=ZC3H15 PE=1 SV=1	9	3	3	Pf00642	55854	ENSG00000065548.17	ZC3H15	157.7	90.3833	96.1	93	71.5	100.1	93.2
	Q15050	Ribosome biogenesis regulatory protein homolog OS=Homo sapiens GN=RRS1 PE=1 SV=2	7	3	3	Pf04939	23212	ENSG00000179041.3	RRS1	157.1	90.4667	90.9	91.6	72.7	133.8	80.8
	P26599-3	Isoform 3 of Polypyrimidine tract-binding protein 1 OS=Homo sapiens GN=PTBP1	8	4	2	Pf00076, Pf13893, Pf14259	5725	ENSG00000011304.19	PTBP1	157	90.5167	133.3	96.1	36.9	81	96.5
	Q8N335	Glycerol-3-phosphate dehydrogenase 1-like protein OS=Homo sapiens GN=GPD1L PE=1 SV=1	5	2	2	Pf01210, Pf07479	23171	ENSG00000152642.10	GPD1L	156.9	90.5333	61.8	67.5	109.3	130.8	78.8
	Q92878-2	Isoform 2 of DNA repair protein RAD50 OS=Homo sapiens GN=RAD50	2	4	4	Pf02463, Pf04423, Pf13304, Pf13476, Pf13514, Pf13555, Pf13558	10111		RAD50	156.7	90.5333	107.8	85.6	56.4	51.1	87.4
	P21281	V-type proton ATPase subunit B, brain isoform OS=Homo sapiens GN=ATP6V1B2 PE=1 SV=3	10	4	4	Pf00006, Pf00306, Pf02874	526	ENSG00000147416.10	ATP6V1B2	156.6	90.5667	103.2	79.4	74.2	88.1	100.6
	P62906	60S ribosomal protein L10a OS=Homo sapiens GN=RPL10A PE=1 SV=2	11	2	2	Pf00687	4736	ENSG00000198755.10	RPL10A	156.6	90.5667	104.3	96.1	57.2	79.3	101.2
	P23396	40S ribosomal protein S3 OS=Homo sapiens GN=RPS3 PE=1 SV=2	70	15	15	Pf00189, Pf07650	6188	ENSG00000149273.14	RPS3	156.5	90.5833	96.6	95.7	62.9	89.2	104.9
	P39023	60S ribosomal protein L3 OS=Homo sapiens GN=RPL3 PE=1 SV=2	20	6	6	Pf00297	6122	ENSG00000100316.15	RPL3	156.1	90.65	88	101.1	68.2	91.6	103.7
	P62888	60S ribosomal protein L30 OS=Homo sapiens GN=RPL30 PE=1 SV=2	56	5	5	Pf01248	6156	ENSG00000156482.10	RPL30	156.1	90.65	99.7	101.1	60.2	85.7	106.3
	Q9Y6G9	Cytoplasmic dynein 1 light intermediate chain 1 OS=Homo sapiens GN=DYNC1LI1 PE=1 SV=3	7	2	2	Pf00005, Pf05783	51143	ENSG00000144635.8	DYNC1LI1	156	90.65	94.9	84.7	83	99.8	98.1
	P11388-4	Isoform 4 of DNA topoisomerase 2-alpha OS=Homo sapiens GN=TOP2A	1	2	2	Pf00204, Pf00521, Pf01751, Pf02518, Pf08070	7153		TOP2A	155.9	90.7	114	91.8	78.7	90.8	76.1
	P43487	Ran-specific GTPase-activating protein OS=Homo sapiens GN=RANBP1 PE=1 SV=1	19	4	4	Pf00638	5902	ENSG00000099901.16	RANBP1	155.3	90.7833	84	121.1	79.7	114.4	86
	Q02543	60S ribosomal protein L18a OS=Homo sapiens GN=RPL18A PE=1 SV=2	26	5	5	Pf01775	6142	ENSG00000105640.12	RPL18A	155.3	90.7833	78.7	87.3	73.5	91.3	109.9
	O60828	Polyglutamine-binding protein 1 OS=Homo sapiens GN=PQBP1 PE=1 SV=1	17	4	4	Pf00397	10084	ENSG00000102103.15	PQBP1	155	90.8333	87.4	100.4	69.5	114	92.6
	O00233	26S proteasome non-ATPase regulatory subunit 9 OS=Homo sapiens GN=PSMD9 PE=1 SV=3	26	5	5	Pf04495, Pf13180	5715	ENSG00000110801.13	PSMD9	154.5	90.9333	92.2	96.9	66.6	91.7	101.7
	P37235	Hippocalcin-like protein 1 OS=Homo sapiens GN=HPCAL1 PE=1 SV=3	34	6	6	Pf00036, Pf13202, Pf13405, Pf13499, Pf13833	3241	ENSG00000115756.12	HPCAL1	154.2	90.9667	58.4	84.8	87.4	124.7	94.3
	P09651	Heterogeneous nuclear ribonucleoprotein A1 OS=Homo sapiens GN=HNRNPA1 PE=1 SV=5	40	12	11	Pf00076, Pf13893, Pf14259	3178	ENSG00000135486.17	HNRNPA1	154.1	90.9833	102.1	94.9	59.7	92.2	102
	O14908	PDZ domain-containing protein GIPC1 OS=Homo sapiens GN=GIPC1 PE=1 SV=2	16	4	4	Pf00595	10755	ENSG00000123159.15	GIPC1	154	91.0167	70.3	81.1	87.7	93.7	128.3
	Q15020	Squamous cell carcinoma antigen recognized by T-cells 3 OS=Homo sapiens GN=SART3 PE=1 SV=1	4	3	3	Pf00076, Pf13893, Pf14259	9733	ENSG00000075856.11	SART3	154	91.0167	112.7	95	61.7	91.6	95.5
	P26373	60S ribosomal protein L13 OS=Homo sapiens GN=RPL13 PE=1 SV=4	21	5	5	Pf01294	6137	ENSG00000167526.13	RPL13	153.9	91.0167	83.8	99.1	67.4	97.9	101.9
	P17980	26S proteasome regulatory subunit 6A OS=Homo sapiens GN=PSMC3 PE=1 SV=3	28	11	11	Pf00004, Pf01078, Pf05496, Pf07724, Pf07728, Pf13191	5702	ENSG00000165916.8	PSMC3	153.9	91.05	98.1	92	72.9	90.5	96.8
	O95721	Synaptosomal-associated protein 29 OS=Homo sapiens GN=SNAP29 PE=1 SV=1	19	4	4	Pf00835, Pf05739	9342	ENSG00000099940.11	SNAP29	153.8	91.0167	81.1	97.8	75.9	99.1	96.1
	P61313	60S ribosomal protein L15 OS=Homo sapiens GN=RPL15 PE=1 SV=2	39	8	8	Pf00827	6138	ENSG00000174748.18	RPL15	153.8	91.0333	95.6	90.1	63	90.4	105.5
	O60313-10	Isoform 4 of Dynamin-like 120 kDa protein, mitochondrial OS=Homo sapiens GN=OPA1	4	3	3	Pf00350, Pf01926	4976	ENSG00000198836.8	OPA1	153.8	91.0333	90.4	89.1	97	90.8	89.3
	P36578	60S ribosomal protein L4 OS=Homo sapiens GN=RPL4 PE=1 SV=5	19	7	7	Pf00573, Pf14374	6124	ENSG00000174444.14	RPL4	153.7	91.05	87	101.1	59.2	104.2	102.9
	O75533	Splicing factor 3B subunit 1 OS=Homo sapiens GN=SF3B1 PE=1 SV=3	5	6	6	Pf02161, Pf08920, Pf12815, Pf13513	23451	ENSG00000115524.15	SF3B1	153.7	91.05	81.4	93.5	78.8	115.6	85.2
	P20073	Annexin A7 OS=Homo sapiens GN=ANXA7 PE=1 SV=3	19	8	8	Pf00191	310	ENSG00000138279.15	ANXA7	153.6	91.0833	86.1	87.1	71.8	113	106.1
	P53041	Serine/threonine-protein phosphatase 5 OS=Homo sapiens GN=PPP5C PE=1 SV=1	5	2	2	Pf00149, Pf00515, Pf07719, Pf08321, Pf12895, Pf13371, Pf13414, Pf13424, Pf13432, Pf14559	5536	ENSG00000011485.14	PPP5C	153.2	91.1333	92.5	92.9	88.2	96	93.8
	Q15428	Splicing factor 3A subunit 2 OS=Homo sapiens GN=SF3A2 PE=1 SV=2	5	2	2	Pf12874	8175	ENSG00000104897.9	SF3A2	153.1	91.15	96.2	95.4	59.8	111.1	99.4
	P33991	DNA replication licensing factor MCM4 OS=Homo sapiens GN=MCM4 PE=1 SV=5	4	3	3	Pf00493, Pf07728, Pf14551	4173	ENSG00000104738.16	MCM4	153.1	91.1667	77.1	114.1	65.3	101.6	114.9
	Q14157-5	Isoform 5 of Ubiquitin-associated protein 2-like OS=Homo sapiens GN=UBAP2L	4	4	4	Pf00627, Pf12478, Pf14555	9898		UBAP2L	153	91.1833	101.5	94.4	74.6	81.5	99.3
	P83881	60S ribosomal protein L36a OS=Homo sapiens GN=RPL36A PE=1 SV=2	25	4	4	Pf00935	6173	ENSG00000241343.9	RPL36A	152.9	91.1833	81.2	102.2	70.1	96.7	103.5
	P35998	26S proteasome regulatory subunit 7 OS=Homo sapiens GN=PSMC2 PE=1 SV=3	28	9	9	Pf00004, Pf00158, Pf07724, Pf07726, Pf07728, Pf13191, Pf13401	5701	ENSG00000161057.11	PSMC2	152.9	91.1833	98.4	93.9	75.9	96.7	100.4
	Q9GZU8	Protein FAM192A OS=Homo sapiens GN=FAM192A PE=1 SV=1	10	2	2	Pf10187	80011	ENSG00000172775.16	FAM192A	152.9	91.1833	87.9	91.8	72.4	119.5	85.4
	P61289-2	Isoform 2 of Proteasome activator complex subunit 3 OS=Homo sapiens GN=PSME3	20	4	4	Pf02251, Pf02252	10197	ENSG00000131467.10	PSME3	152.8	91.1833	107	83	68.4	93.1	109.2
	O15400	Syntaxin-7 OS=Homo sapiens GN=STX7 PE=1 SV=4	9	2	2	Pf05739, Pf14523	8417	ENSG00000079950.13	STX7	152.7	91.2167	97	97.6	74.7	77.5	107.3
	Q13098-6	Isoform 3 of COP9 signalosome complex subunit 1 OS=Homo sapiens GN=GPS1	3	2	2	Pf01399, Pf10602	2873		GPS1	152.6	91.2333	93.8	91.8	92.2	94.2	87.9
	P49207	60S ribosomal protein L34 OS=Homo sapiens GN=RPL34 PE=1 SV=3	36	5	5	Pf01199	6164	ENSG00000109475.16	RPL34	152.4	91.25	98.1	89.6	56.7	103.7	104
	O75937	DnaJ homolog subfamily C member 8 OS=Homo sapiens GN=DNAJC8 PE=1 SV=2	17	5	5	Pf00226	22826	ENSG00000126698.10	DNAJC8	152.1	91.3	98.2	87.3	71	86.6	107.9
	Q9UQB8	Brain-specific angiogenesis inhibitor 1-associated protein 2 OS=Homo sapiens GN=BAIAP2 PE=1 SV=1	4	2	2	Pf00018, Pf07653, Pf08397, Pf14604	10458	ENSG00000175866.15	BAIAP2	152	91.35	76.8	100	82.4	101.2	98.2
	P05387	60S acidic ribosomal protein P2 OS=Homo sapiens GN=RPLP2 PE=1 SV=1	70	5	5	Pf00428	6181	ENSG00000177600.8	RPLP2	151.7	91.3833	94.7	104.9	70.5	87.1	102.4
	P26641-2	Isoform 2 of Elongation factor 1-gamma OS=Homo sapiens GN=EEF1G	37	17	17	Pf00043, Pf00647, Pf02798, Pf13409, Pf13410, Pf13417, Pf14497	1937		EEF1G	151.7	91.3833	96.2	94.5	68.2	106.9	94
	P22626	Heterogeneous nuclear ribonucleoproteins A2/B1 OS=Homo sapiens GN=HNRNPA2B1 PE=1 SV=2	46	14	13	Pf00076, Pf13893, Pf14259	3181	ENSG00000122566.20	HNRNPA2B1	151.6	91.4	113.6	94.4	99.3	61.7	106.6
	Q96T88-2	Isoform 2 of E3 ubiquitin-protein ligase UHRF1 OS=Homo sapiens GN=UHRF1	9	6	6	Pf00097, Pf00240, Pf00628, Pf02182, Pf11976, Pf12148, Pf13639, Pf13923, Pf14634	29128		UHRF1	151.5	91.4167	93.5	129.5	65.5	83.7	100.4
	Q9GZZ1	N-alpha-acetyltransferase 50 OS=Homo sapiens GN=NAA50 PE=1 SV=1	22	4	4	Pf00583, Pf13420, Pf13508, Pf13527, Pf13673	80218	ENSG00000121579.12	NAA50	151.5	91.4333	100.4	92.3	66.3	104.9	90.8
	Q92688	Acidic leucine-rich nuclear phosphoprotein 32 family member B OS=Homo sapiens GN=ANP32B PE=1 SV=1	21	5	3	Pf12799, Pf13855, Pf14580	10541	ENSG00000136938.8	ANP32B	151.4	91.4333	111.1	104.5	78.2	49.5	111
	P15880	40S ribosomal protein S2 OS=Homo sapiens GN=RPS2 PE=1 SV=2	29	8	8	Pf00333, Pf03719	6187	ENSG00000140988.15	RPS2	151.2	91.4833	99.3	95	66.4	96.3	99.3
	P46777	60S ribosomal protein L5 OS=Homo sapiens GN=RPL5 PE=1 SV=3	28	8	8	Pf00861, Pf14204	6125	ENSG00000122406.12	RPL5	151	91.5167	98.2	97.5	68.4	86.3	105
	P24666	Low molecular weight phosphotyrosine protein phosphatase OS=Homo sapiens GN=ACP1 PE=1 SV=3	39	5	5	Pf01451	52	ENSG00000143727.15	ACP1	150.9	91.5167	100.9	94.7	45.7	84.8	95.8
	Q16576	Histone-binding protein RBBP7 OS=Homo sapiens GN=RBBP7 PE=1 SV=1	11	4	2	Pf00400, Pf12265	5931	ENSG00000102054.17	RBBP7	150.7	91.55	98.3	93.8	68.5	101.9	102.3
	P62910	60S ribosomal protein L32 OS=Homo sapiens GN=RPL32 PE=1 SV=2	26	3	3	Pf01655	6161	ENSG00000144713.12	RPL32	150.7	91.55	87.5	104.5	60.5	110.5	104.1
	Q6PJT7	Zinc finger CCCH domain-containing protein 14 OS=Homo sapiens GN=ZC3H14 PE=1 SV=1	7	4	4	Pf14608	79882	ENSG00000100722.18	ZC3H14	150.6	91.5667	93	89.3	82.5	98.6	95.4
	P62826	GTP-binding nuclear protein Ran OS=Homo sapiens GN=RAN PE=1 SV=3	25	6	6	Pf00025, Pf00071, Pf08477	5901	ENSG00000132341.11	RAN	150.6	91.5833	106.9	89.7	78.8	96.4	95.6
	Q14232	Translation initiation factor eIF-2B subunit alpha OS=Homo sapiens GN=EIF2B1 PE=1 SV=1	11	3	3	Pf01008	1967	ENSG00000111361.12	EIF2B1	150.2	91.6333	98.5	94.1	79	91.8	83.2
	P09234	U1 small nuclear ribonucleoprotein C OS=Homo sapiens GN=SNRPC PE=1 SV=1	13	2	2	Pf06220	6631	ENSG00000124562.9	SNRPC	150.2	91.65	86.3	96.8	75.1	96.1	104.9
	Q6PKG0	La-related protein 1 OS=Homo sapiens GN=LARP1 PE=1 SV=2	2	3	3	Pf05383	23367		LARP1	150.1	91.6333	84.3	105.1	76.3	88.7	102.9
	O75475	PC4 and SFRS1-interacting protein OS=Homo sapiens GN=PSIP1 PE=1 SV=1	6	3	3	Pf00855, Pf11467	11168	ENSG00000164985.14	PSIP1	150.1	91.6667	94.1	94.7	86.7	77.5	99.4
	P62280	40S ribosomal protein S11 OS=Homo sapiens GN=RPS11 PE=1 SV=3	33	6	6	Pf00366	6205	ENSG00000142534.6	RPS11	150	91.65	92.4	100.8	65.2	92.5	106.5
	P20618	Proteasome subunit beta type-1 OS=Homo sapiens GN=PSMB1 PE=1 SV=2	15	3	3	Pf00227	5689	ENSG00000008018.8	PSMB1	149.9	91.7167	106.9	87.4	53	96.3	101.3
	Q99832	T-complex protein 1 subunit eta OS=Homo sapiens GN=CCT7 PE=1 SV=2	31	12	12	Pf00118	10574	ENSG00000135624.15	CCT7	149.8	91.6833	101.5	88.6	68.7	102.8	101.8
	Q9UQ80	Proliferation-associated protein 2G4 OS=Homo sapiens GN=PA2G4 PE=1 SV=3	30	10	10	Pf00557	5036	ENSG00000170515.13	PA2G4	149.8	91.6833	100.2	98	65.1	108	99.8
	P62263	40S ribosomal protein S14 OS=Homo sapiens GN=RPS14 PE=1 SV=3	30	3	3	Pf00411	6208	ENSG00000164587.11	RPS14	149.8	91.7	103.6	102.5	69.3	95.2	96.9
	Q08211	ATP-dependent RNA helicase A OS=Homo sapiens GN=DHX9 PE=1 SV=4	7	6	6	Pf00035, Pf00270, Pf00271, Pf04408, Pf07717	1660	ENSG00000135829.16	DHX9	149.8	91.7167	101.1	90.4	89.7	104.6	86.6
	Q7Z2W4	Zinc finger CCCH-type antiviral protein 1 OS=Homo sapiens GN=ZC3HAV1 PE=1 SV=3	4	3	3	Pf00644	56829	ENSG00000105939.12	ZC3HAV1	149.7	91.7	65.9	73.1	116.7	120.2	105.6
	Q13428-4	Isoform 4 of Treacle protein OS=Homo sapiens GN=TCOF1	3	5	5	Pf03546	6949		TCOF1	149.3	91.7667	98	100.7	72.8	105.6	92.1
	P17096	High mobility group protein HMG-I/HMG-Y OS=Homo sapiens GN=HMGA1 PE=1 SV=3	45	4	4		3159	ENSG00000137309.19	HMGA1	149.3	91.7667	117.2	98.1	44.6	93.3	131.8
	P13010	X-ray repair cross-complementing protein 5 OS=Homo sapiens GN=XRCC5 PE=1 SV=3	17	10	10	Pf02735, Pf03730, Pf03731, Pf08785	7520	ENSG00000079246.15	XRCC5	149.3	91.7833	88	92.1	90.5	104.5	87.4
	Q9UHB6-4	Isoform 4 of LIM domain and actin-binding protein 1 OS=Homo sapiens GN=LIMA1	13	10	10	Pf00412	51474	ENSG00000050405.13	LIMA1	149.2	91.8	78.5	88.2	72.7	97	112.1
	Q9Y230	RuvB-like 2 OS=Homo sapiens GN=RUVBL2 PE=1 SV=3	11	4	4	Pf00004, Pf03796, Pf06068, Pf13481	10856	ENSG00000183207.13	RUVBL2	149.1	91.8167	92	91.5	76.4	95.1	102.4
	P08621	U1 small nuclear ribonucleoprotein 70 kDa OS=Homo sapiens GN=SNRNP70 PE=1 SV=2	11	3	3	Pf00076, Pf12220, Pf13893, Pf14259	6625	ENSG00000104852.14	SNRNP70	149.1	91.8333	108.8	76.7	78.9	106.4	89.8
	P63173	60S ribosomal protein L38 OS=Homo sapiens GN=RPL38 PE=1 SV=2	29	2	2	Pf01781	6169	ENSG00000172809.12	RPL38	149.1	91.8333	101.1	99.4	66.4	95.5	106.7
	P46781	40S ribosomal protein S9 OS=Homo sapiens GN=RPS9 PE=1 SV=3	23	6	6	Pf00163, Pf01479	6203	ENSG00000274005.3; ENSG00000275323.3; ENSG00000277079.3; ENSG00000278081.3; ENSG00000277359.3; ENSG00000170889.13; ENSG00000274950.4; ENSG00000274626.3; ENSG00000278270.4; ENSG00000274646.4	RPS9	148.8	91.85	90	95.3	63.7	95.8	103.1
	P62241	40S ribosomal protein S8 OS=Homo sapiens GN=RPS8 PE=1 SV=2	42	7	7	Pf01201	6202	ENSG00000142937.11	RPS8	148.8	91.8667	89.5	92.6	68.5	97.6	104.9
	P55769	NHP2-like protein 1 OS=Homo sapiens GN=SNU13 PE=1 SV=3	31	3	3	Pf01248	4809	ENSG00000100138.13	NHP2L1; SNU13	148.7	91.8667	82.5	92.1	83.3	94.3	91.2
	P35637	RNA-binding protein FUS OS=Homo sapiens GN=FUS PE=1 SV=1	11	5	3	Pf00076, Pf00641, Pf13893, Pf14259	2521	ENSG00000089280.18	FUS	148.7	91.8833	95.8	110.2	93.6	91.9	88.1
	P17987	T-complex protein 1 subunit alpha OS=Homo sapiens GN=TCP1 PE=1 SV=1	38	18	18	Pf00118	6950	ENSG00000120438.11	TCP1	148.7	91.8833	93.3	85	65.6	119.2	100.7
	P62328	Thymosin beta-4 OS=Homo sapiens GN=TMSB4X PE=1 SV=2	57	9	6	Pf01290	7114	ENSG00000205542.10	TMSB4X	148.5	91.9167	64.9	76.9	91.8	106.2	79
	P06576	ATP synthase subunit beta, mitochondrial OS=Homo sapiens GN=ATP5B PE=1 SV=3	20	7	7	Pf00006, Pf00306, Pf02874	506	ENSG00000110955.8	ATP5B	148.2	91.95	86.2	69.4	103	117.8	84.1
	Q13838-2	Isoform 2 of Spliceosome RNA helicase DDX39B OS=Homo sapiens GN=DDX39B	7	3	3	Pf00270, Pf00271, Pf14617	7919		DDX39B	148.2	91.9667	104.7	86.5	45.8	120	96
	Q13442	28 kDa heat- and acid-stable phosphoprotein OS=Homo sapiens GN=PDAP1 PE=1 SV=1	34	7	7	Pf10252	11333	ENSG00000106244.12	PDAP1	148.1	91.9833	97.1	103.9	57	99.9	107.7
	Q9UMY1	Nucleolar protein 7 OS=Homo sapiens GN=NOL7 PE=1 SV=2	7	2	2	Pf08157	51406	ENSG00000225921.6	NOL7	147.9	92	103	96.2	69.1	75.2	98.1
	Q09028	Histone-binding protein RBBP4 OS=Homo sapiens GN=RBBP4 PE=1 SV=3	10	4	2	Pf00400, Pf12265	5928	ENSG00000162521.18	RBBP4	147.9	92.0167	102.5	101.2	94.5	74.3	100.1
	Q07020	60S ribosomal protein L18 OS=Homo sapiens GN=RPL18 PE=1 SV=2	35	6	6	Pf00828	6141	ENSG00000063177.12	RPL18	147.7	92.05	96.6	95.6	59.8	95.1	109.5
	P12956	X-ray repair cross-complementing protein 6 OS=Homo sapiens GN=XRCC6 PE=1 SV=2	26	14	14	Pf02037, Pf02735, Pf03730, Pf03731	2547	ENSG00000196419.12	XRCC6	147.4	92.0667	96.9	94.7	86.3	97	94.2
	Q9H0L4	Cleavage stimulation factor subunit 2 tau variant OS=Homo sapiens GN=CSTF2T PE=1 SV=1	6	4	4	Pf00076, Pf13893, Pf14259, Pf14304, Pf14327	23283	ENSG00000177613.8	CSTF2T	147.3	92.1	83.9	100.1	84.5	87.2	88.1
	P16152	Carbonyl reductase [NADPH] 1 OS=Homo sapiens GN=CBR1 PE=1 SV=3	30	7	7	Pf00106, Pf01370, Pf08659, Pf13561	873; 54093	ENSG00000159228.12	CBR1; SETD4	147.3	92.1333	72	92	83.7	105	97.9
	Q9Y266	Nuclear migration protein nudC OS=Homo sapiens GN=NUDC PE=1 SV=1	24	8	8	Pf04969, Pf14050	10726	ENSG00000090273.13	NUDC	147.2	92.1333	91.7	86.8	69.7	105.9	100.3
	P11413-2	Isoform Long of Glucose-6-phosphate 1-dehydrogenase OS=Homo sapiens GN=G6PD	25	12	12	Pf00479, Pf02781	2539	ENSG00000160211.15	G6PD	147.1	92.15	53.8	59.3	138.7	96.2	102.8
	O95071	E3 ubiquitin-protein ligase UBR5 OS=Homo sapiens GN=UBR5 PE=1 SV=2	1	2	2	Pf00632, Pf00658, Pf02207, Pf11547	51366	ENSG00000104517.12	UBR5	147.1	92.15	118.5	95.2	94.5	85.7	75.9
	Q92945	Far upstream element-binding protein 2 OS=Homo sapiens GN=KHSRP PE=1 SV=4	29	16	14	Pf00013, Pf07650, Pf09005, Pf13014	8570	ENSG00000088247.17	KHSRP	147.1	92.1667	95	100.5	72.5	101.3	98.3
	P00374	Dihydrofolate reductase OS=Homo sapiens GN=DHFR PE=1 SV=2	14	2	2	Pf00186	1719; 573971	ENSG00000228716.6	DHFR; DHFRP1	147	92.15	89.2	113.5	81.6	103.2	91.5
	P60900	Proteasome subunit alpha type-6 OS=Homo sapiens GN=PSMA6 PE=1 SV=1	21	5	5	Pf00227, Pf10584	5687	ENSG00000100902.10	PSMA6	146.8	92.2	106.2	93.9	78.9	93.7	98.7
	Q14498	RNA-binding protein 39 OS=Homo sapiens GN=RBM39 PE=1 SV=2	12	5	5	Pf00076, Pf13893, Pf14259, Pf15519	9584	ENSG00000131051.22	RBM39	146.7	92.2167	101.1	93.5	83.7	89.9	98.4
	Q86YP4-3	Isoform 3 of Transcriptional repressor p66-alpha OS=Homo sapiens GN=GATAD2A	8	4	3		54815	ENSG00000167491.17	GATAD2A	146.6	92.25	113.2	84.7	60.5	93.5	102.8
	Q63ZY3	KN motif and ankyrin repeat domain-containing protein 2 OS=Homo sapiens GN=KANK2 PE=1 SV=1	8	6	6	Pf00023, Pf12075, Pf12796, Pf13606, Pf13637, Pf13857	25959	ENSG00000197256.10	KANK2	146.3	92.2833	80.7	84.4	79.9	105.6	104.9
	P15170-3	Isoform 3 of Eukaryotic peptide chain release factor GTP-binding subunit ERF3A OS=Homo sapiens GN=GSPT1	13	7	6	Pf00009, Pf03143, Pf03144, Pf07145	2935	ENSG00000103342.12	GSPT1	146.1	92.3167	108.1	89.4	72.3	99.3	100.7
	P26368	Splicing factor U2AF 65 kDa subunit OS=Homo sapiens GN=U2AF2 PE=1 SV=4	5	2	2	Pf00076, Pf13893, Pf14259	11338	ENSG00000063244.12	U2AF2	146	92.3333	116.8	88.9	63.4	100	93.4
	P23246	Splicing factor, proline- and glutamine-rich OS=Homo sapiens GN=SFPQ PE=1 SV=2	26	17	16	Pf00076, Pf08075, Pf13893, Pf14259	6421	ENSG00000116560.10	SFPQ	145.8	92.35	108.3	89.6	81.7	93.1	92.4
	Q9Y224	RNA transcription, translation and transport factor protein OS=Homo sapiens GN=RTRAF PE=1 SV=1	17	4	4	Pf10036	51637	ENSG00000087302.8	C14orf166; RTRAF	145.2	92.4667	99.7	89.2	72.8	100.5	103
	P62316	Small nuclear ribonucleoprotein Sm D2 OS=Homo sapiens GN=SNRPD2 PE=1 SV=1	49	5	5	Pf01423	6633	ENSG00000125743.10	SNRPD2	145	92.5	110.8	97.3	77.6	92.3	89.9
	P62857	40S ribosomal protein S28 OS=Homo sapiens GN=RPS28 PE=1 SV=1	46	3	3	Pf01200	6234	ENSG00000233927.4	RPS28	145	92.5	97.5	99.8	63.3	89.5	103.2
	Q9NR30	Nucleolar RNA helicase 2 OS=Homo sapiens GN=DDX21 PE=1 SV=5	3	2	2	Pf00270, Pf00271, Pf08152, Pf14617	9188	ENSG00000165732.12	DDX21	144.8	92.5167	99.9	108.9	49	112.1	86.9
	P30041	Peroxiredoxin-6 OS=Homo sapiens GN=PRDX6 PE=1 SV=3	25	5	5	Pf00578, Pf08534, Pf10417	9588	ENSG00000117592.8	PRDX6	144.8	92.5333	95.3	110.8	92.1	100	82
	Q7RTV0	PHD finger-like domain-containing protein 5A OS=Homo sapiens GN=PHF5A PE=1 SV=1	18	2	2	Pf03660	84844	ENSG00000100410.7	PHF5A	144.8	92.55	98.1	96.3	71.6	99.2	97.5
	P84103	Serine/arginine-rich splicing factor 3 OS=Homo sapiens GN=SRSF3 PE=1 SV=1	23	4	3	Pf00076, Pf13893, Pf14259	6428	ENSG00000112081.16	SRSF3	144.7	92.5333	114.3	100.7	73.2	93.5	92.8
	Q53T59	HCLS1-binding protein 3 OS=Homo sapiens GN=HS1BP3 PE=1 SV=1	7	2	2	Pf00787	64342	ENSG00000118960.12	HS1BP3	144.7	92.55	89.4	104.6	69.2	83.3	113.6
	Q9UBE0	SUMO-activating enzyme subunit 1 OS=Homo sapiens GN=SAE1 PE=1 SV=1	5	2	2	Pf00899	10055	ENSG00000142230.11	SAE1	144.6	92.5833	91.1	108.3	77.1	122.8	83.4
	O95819-3	Isoform 3 of Mitogen-activated protein kinase kinase kinase kinase 4 OS=Homo sapiens GN=MAP4K4	2	2	2	Pf00069, Pf00780, Pf07714	9448		MAP4K4	144.6	92.5833	95.3	90.8	54.5	93.7	91.1
	P22061-2	Isoform 2 of Protein-L-isoaspartate(D-aspartate) O-methyltransferase OS=Homo sapiens GN=PCMT1	12	2	2	Pf01135, Pf01209, Pf05175, Pf06325, Pf08241, Pf12847, Pf13489, Pf13659, Pf13847	5110		PCMT1	144.5	92.6	95.3	70.2	78.4	73.8	107
	Q9UBB4	Ataxin-10 OS=Homo sapiens GN=ATXN10 PE=1 SV=1	7	2	2	Pf09759	25814	ENSG00000130638.16	ATXN10	144.4	92.6	85.6	106	94.5	113	75.9
	P43686	26S proteasome regulatory subunit 6B OS=Homo sapiens GN=PSMC4 PE=1 SV=2	10	3	3	Pf00004, Pf00006, Pf00910, Pf01057, Pf01078, Pf05496, Pf07724, Pf07726, Pf07728, Pf13191	5704	ENSG00000281221.2; ENSG00000013275.7	PSMC4	144.1	92.6667	103.2	89.9	83.2	94.2	101.4
	P78371	T-complex protein 1 subunit beta OS=Homo sapiens GN=CCT2 PE=1 SV=4	34	12	12	Pf00118	10576	ENSG00000166226.12	CCT2	144.1	92.6667	94.2	86.8	67	121.7	98.5
	Q9UBV8	Peflin OS=Homo sapiens GN=PEF1 PE=1 SV=1	8	2	2	Pf00036, Pf13202, Pf13405, Pf13499, Pf13833	553115	ENSG00000162517.12	PEF1	144	92.6667	107.3	99.1	74	68	105.1
	O00505	Importin subunit alpha-4 OS=Homo sapiens GN=KPNA3 PE=1 SV=2	6	2	2	Pf00514, Pf01602, Pf01749, Pf13513, Pf13646	3839	ENSG00000102753.9	KPNA3	143.8	92.6833	83.2	86.7	89	99.4	109.5
	P10768	S-formylglutathione hydrolase OS=Homo sapiens GN=ESD PE=1 SV=2	21	5	5	Pf00326, Pf00756, Pf05448, Pf12695, Pf12697	2098	ENSG00000139684.13	ESD	143.4	92.7667	75.4	92.6	63.5	101.6	108.4
	Q9BVJ6	U3 small nucleolar RNA-associated protein 14 homolog A OS=Homo sapiens GN=UTP14A PE=1 SV=1	4	2	2	Pf04615	10813	ENSG00000156697.12	UTP14A	143.3	92.7833	117.9	92.5	67.1	73.6	111.3
	P35232	Prohibitin OS=Homo sapiens GN=PHB PE=1 SV=1	47	11	11	Pf01145	5245	ENSG00000167085.11	PHB	142.9	92.8667	79.1	102.9	119.2	81.7	80.6
	Q9Y262	Eukaryotic translation initiation factor 3 subunit L OS=Homo sapiens GN=EIF3L PE=1 SV=1	5	3	3	Pf10255	51386	ENSG00000100129.17	EIF3L	142.9	92.8667	100	100	77.3	82.6	103.5
	Q7L014	Probable ATP-dependent RNA helicase DDX46 OS=Homo sapiens GN=DDX46 PE=1 SV=2	1	2	2	Pf00270, Pf00271	9879	ENSG00000145833.15	DDX46	142.7	92.8833	101.7	92.3	75.3	95.1	102.1
	O96000	NADH dehydrogenase [ubiquinone] 1 beta subcomplex subunit 10 OS=Homo sapiens GN=NDUFB10 PE=1 SV=3	12	2	2	Pf10249	4716	ENSG00000140990.14	NDUFB10	142.7	92.9	76.4	92.7	79.7	110.7	97.3
	P51610-4	Isoform 4 of Host cell factor 1 OS=Homo sapiens GN=HCFC1	1	3	3	Pf01344, Pf13415, Pf13418, Pf13854, Pf13964	3054		HCFC1	142.6	92.9	104.7	100.4	85.8	78.3	107.2
	Q15382	GTP-binding protein Rheb OS=Homo sapiens GN=RHEB PE=1 SV=1	18	4	4	Pf00071, Pf01926, Pf08477	6009	ENSG00000106615.9	RHEB	142.3	92.9667	110.9	100.1	83.2	81.6	96
	Q15746	Myosin light chain kinase, smooth muscle OS=Homo sapiens GN=MYLK PE=1 SV=4	2	2	2	Pf00041, Pf00047, Pf00069, Pf07679, Pf07714, Pf08205, Pf13895, Pf13927	4638	ENSG00000065534.18	MYLK	142.2	92.9667	63.3	96.6	111.7	112.7	83.3
	P43355	Melanoma-associated antigen 1 OS=Homo sapiens GN=MAGEA1 PE=1 SV=1	8	3	3	Pf01454, Pf12440	4100	ENSG00000198681.6	MAGEA1	142.2	92.9667	107.2	101	71.3	98.4	93.5
	Q13596	Sorting nexin-1 OS=Homo sapiens GN=SNX1 PE=1 SV=3	6	3	2	Pf00787, Pf03700, Pf09325, Pf12128	6642	ENSG00000028528.14	SNX1	141.7	93.0333	90	87.2	93.5	95.3	91.3
	Q9BZZ5	Apoptosis inhibitor 5 OS=Homo sapiens GN=API5 PE=1 SV=3	12	4	4	Pf05918, Pf13646	8539	ENSG00000166181.12	API5	141.7	93.05	116.3	75	90.3	90.5	94.6
	P54577	Tyrosine--tRNA ligase, cytoplasmic OS=Homo sapiens GN=YARS PE=1 SV=4	12	7	7	Pf00579, Pf01588	8565	ENSG00000134684.10	YARS	141.7	93.0667	118.3	107.6	43.1	67.1	134.1
	P39019	40S ribosomal protein S19 OS=Homo sapiens GN=RPS19 PE=1 SV=2	40	6	6	Pf01090	6223	ENSG00000105372.6	RPS19	141.5	93.1	99	95.6	68.8	100.3	100.4
	Q14978-2	Isoform Beta of Nucleolar and coiled-body phosphoprotein 1 OS=Homo sapiens GN=NOLC1	9	7	7	Pf05022	9221	ENSG00000166197.16	NOLC1	141.4	93.1	99.1	101.7	79.1	90.7	95.2
	Q92890-1	Isoform Long of Ubiquitin recognition factor in ER-associated degradation protein 1 OS=Homo sapiens GN=UFD1	9	2	2	Pf03152	7353		UFD1L; UFD1	141.3	93.1167	100.9	89.3	84	99.6	102.2
	O00303	Eukaryotic translation initiation factor 3 subunit F OS=Homo sapiens GN=EIF3F PE=1 SV=1	19	6	6	Pf01398, Pf13012	8665	ENSG00000280606.3; ENSG00000175390.13	EIF3F	141.2	93.1333	99.6	99.2	67.6	105	85.7
	Q9UK45	U6 snRNA-associated Sm-like protein LSm7 OS=Homo sapiens GN=LSM7 PE=1 SV=1	48	4	4	Pf01423	51690	ENSG00000130332.14	LSM7	141.1	93.1333	91.2	99.3	75.5	89.5	92.6
	P61927	60S ribosomal protein L37 OS=Homo sapiens GN=RPL37 PE=1 SV=2	13	2	2	Pf01907	6167	ENSG00000145592.13	RPL37	141	93.1833	99.3	104.8	72.4	83.3	107.4
	P09496-2	Isoform Non-brain of Clathrin light chain A OS=Homo sapiens GN=CLTA	31	7	7	Pf01086	1211	ENSG00000122705.16	CLTA	141	93.1833	90.8	92.8	66.8	114	107.4
	P60866	40S ribosomal protein S20 OS=Homo sapiens GN=RPS20 PE=1 SV=1	34	4	4	Pf00338	6224	ENSG00000008988.9	RPS20	140.9	93.1833	98.9	104.9	74.1	88.1	105.6
	P25398	40S ribosomal protein S12 OS=Homo sapiens GN=RPS12 PE=1 SV=3	53	6	6	Pf01248	6206	ENSG00000112306.7	RPS12	140.9	93.1833	97.6	106.2	66.8	86.9	100.1
	P62847-4	Isoform 4 of 40S ribosomal protein S24 OS=Homo sapiens GN=RPS24	9	2	2	Pf01282	6229	ENSG00000138326.18	RPS24	140.8	93.2	86.9	99.5	73.4	102.9	106.8
	P35269	General transcription factor IIF subunit 1 OS=Homo sapiens GN=GTF2F1 PE=1 SV=2	9	4	4	Pf05793	2962	ENSG00000125651.13	GTF2F1	140.8	93.2	97.6	105.3	70.8	104.1	91.6
	P35813-3	Isoform 3 of Protein phosphatase 1A OS=Homo sapiens GN=PPM1A	4	2	2	Pf00481, Pf07830	5494	ENSG00000100614.17	PPM1A	140.8	93.2	104.1	91.9	36.1	104.5	75.8
	P62244	40S ribosomal protein S15a OS=Homo sapiens GN=RPS15A PE=1 SV=2	23	3	3	Pf00410	6210	ENSG00000134419.15	RPS15A	140.7	93.2333	104.6	94.9	68.6	87.9	108.1
	Q9UHX1-2	Isoform 2 of Poly(U)-binding-splicing factor PUF60 OS=Homo sapiens GN=PUF60	10	4	4	Pf00076, Pf13893, Pf14259	22827	ENSG00000274081.4; ENSG00000179950.13	PUF60	140.6	93.2333	89.2	93.5	81.9	104.6	100.5
	P09012	U1 small nuclear ribonucleoprotein A OS=Homo sapiens GN=SNRPA PE=1 SV=3	6	2	2	Pf00076, Pf13893, Pf14259	6626	ENSG00000077312.8	SNRPA	140.4	93.25	98.7	84	75.1	115.3	102
	P49327	Fatty acid synthase OS=Homo sapiens GN=FASN PE=1 SV=3	9	19	19	Pf00106, Pf00107, Pf00108, Pf00109, Pf00698, Pf00975, Pf02801, Pf08242, Pf08659, Pf13602, Pf14765	2194	ENSG00000169710.8	FASN	140.4	93.2667	73.3	94.8	111.3	94.5	82.6
	Q9NX63	MICOS complex subunit MIC19 OS=Homo sapiens GN=CHCHD3 PE=1 SV=1	16	4	4	Pf05300, Pf06747	54927	ENSG00000106554.11	CHCHD3	140.3	93.2667	108.2	94	82.3	93.4	96.2
	O95373	Importin-7 OS=Homo sapiens GN=IPO7 PE=1 SV=1	16	13	13	Pf03810, Pf08506	10527	ENSG00000205339.9	IPO7	140.3	93.2667	104.3	95.6	75.4	105	92.1
	Q13310-3	Isoform 3 of Polyadenylate-binding protein 4 OS=Homo sapiens GN=PABPC4	13	7	4	Pf00076, Pf00658, Pf13893, Pf14259	8761	ENSG00000090621.13	PABPC4	140.3	93.2667	90.2	102.7	53	101	103.7
	P25788	Proteasome subunit alpha type-3 OS=Homo sapiens GN=PSMA3 PE=1 SV=2	16	4	4	Pf00227, Pf10584	5684	ENSG00000100567.12	PSMA3	140.3	93.3	105.8	90.8	98.9	93.1	88.2
	P49790-3	Isoform 3 of Nuclear pore complex protein Nup153 OS=Homo sapiens GN=NUP153	1	2	2	Pf00641, Pf08604, Pf10599	9972	ENSG00000124789.11	NUP153	140.2	93.3	112.1	89.8	64.4	109	91
	O00566	U3 small nucleolar ribonucleoprotein protein MPP10 OS=Homo sapiens GN=MPHOSPH10 PE=1 SV=2	2	2	2	Pf04006	10199	ENSG00000124383.8	MPHOSPH10	140.2	93.3	107.4	96.8	73.5	80	101.4
	Q9NTJ3	Structural maintenance of chromosomes protein 4 OS=Homo sapiens GN=SMC4 PE=1 SV=2	2	2	2	Pf02463, Pf04012, Pf04111, Pf04156, Pf06470, Pf12128, Pf13166, Pf13304, Pf13476, Pf13555	10051	ENSG00000113810.15	SMC4	140.1	93.3167	105.4	97.3	87.3	96.6	85.8
	P61247	40S ribosomal protein S3a OS=Homo sapiens GN=RPS3A PE=1 SV=2	41	12	12	Pf01015	6189	ENSG00000145425.9	RPS3A	140.1	93.3167	95.3	100.9	70.1	93.4	101.8
	Q14914	Prostaglandin reductase 1 OS=Homo sapiens GN=PTGR1 PE=1 SV=2	10	3	3	Pf00107	22949	ENSG00000106853.18	PTGR1	140.1	93.3167	103.3	87.4	60.2	70	125.3
	P61088	Ubiquitin-conjugating enzyme E2 N OS=Homo sapiens GN=UBE2N PE=1 SV=1	24	3	3	Pf00179, Pf05743, Pf05773	7334	ENSG00000177889.9	UBE2N	140	93.35	112.9	94.3	85.9	86.8	82.7
	Q8IUR0	Trafficking protein particle complex subunit 5 OS=Homo sapiens GN=TRAPPC5 PE=1 SV=1	10	2	2	Pf04051	126003	ENSG00000181029.8	TRAPPC5	139.7	93.3833	93.5	88.8	57.5	47.2	113
	Q9H4M9	EH domain-containing protein 1 OS=Homo sapiens GN=EHD1 PE=1 SV=2	24	11	10	Pf00350, Pf01926, Pf12763	10938	ENSG00000110047.17	EHD1	139.4	93.4333	114.5	115.7	59.8	79.4	98.4
	Q01085-2	Isoform 2 of Nucleolysin TIAR OS=Homo sapiens GN=TIAL1	6	2	2	Pf00076, Pf13893, Pf14259	7073	ENSG00000151923.17	TIAL1	139.3	93.4333	103.6	79	98.9	118.8	85.4
	Q14444	Caprin-1 OS=Homo sapiens GN=CAPRIN1 PE=1 SV=2	14	9	9	Pf12287	4076	ENSG00000135387.20	CAPRIN1	139.2	93.4667	86.1	94.7	85.3	97.9	102.4
	P50991	T-complex protein 1 subunit delta OS=Homo sapiens GN=CCT4 PE=1 SV=4	28	13	13	Pf00118	10575	ENSG00000115484.14	CCT4	139.2	93.4667	100.5	81.3	67.7	107.7	114.2
	Q9UG63-2	Isoform 2 of ATP-binding cassette sub-family F member 2 OS=Homo sapiens GN=ABCF2	7	5	5	Pf00005, Pf12848	10061	ENSG00000033050.7	ABCF2	139.2	93.4667	103.2	92.2	86.8	102.1	94.1
	Q12874	Splicing factor 3A subunit 3 OS=Homo sapiens GN=SF3A3 PE=1 SV=1	8	2	2	Pf11931, Pf12108, Pf13297	10946	ENSG00000183431.11	SF3A3	139.1	93.4667	89.9	95.5	71.5	126.3	102.6
	O14545	TRAF-type zinc finger domain-containing protein 1 OS=Homo sapiens GN=TRAFD1 PE=1 SV=1	6	3	3		10906	ENSG00000135148.11	TRAFD1	139.1	93.4833	77.7	87.3	92	116.7	95.1
	P46778	60S ribosomal protein L21 OS=Homo sapiens GN=RPL21 PE=1 SV=2	19	3	3	Pf01157	6144	ENSG00000122026.10	RPL21	139	93.4833	80.1	93.4	99.9	107.5	94.1
	Q9BR76	Coronin-1B OS=Homo sapiens GN=CORO1B PE=1 SV=1	22	7	7	Pf00400, Pf08953, Pf08954	57175	ENSG00000172725.13	CORO1B	139	93.5167	81.1	87.2	70.3	99.9	119.4
	P36551	Oxygen-dependent coproporphyrinogen-III oxidase, mitochondrial OS=Homo sapiens GN=CPOX PE=1 SV=3	6	2	2	Pf01218	1371	ENSG00000080819.6	CPOX	138.9	93.5167	66.8	82.5	125.8	108.5	72.5
	Q8N0X7	Spartin OS=Homo sapiens GN=SPART PE=1 SV=1	6	4	4	Pf04212, Pf06911	23111	ENSG00000133104.12	SPG20; SPART	138.8	93.5167	80.5	99	95.9	104.3	89.3
	P19388	DNA-directed RNA polymerases I, II, and III subunit RPABC1 OS=Homo sapiens GN=POLR2E PE=1 SV=4	20	4	4	Pf01191, Pf03871	5434	ENSG00000099817.11	POLR2E	138.7	93.5333	92	84.2	81.1	97.4	108.5
	Q9Y281	Cofilin-2 OS=Homo sapiens GN=CFL2 PE=1 SV=1	33	6	2	Pf00241	1073	ENSG00000165410.14	CFL2	138.7	93.5333	83.3	91.2	78.5	91.5	106.5
	P28074	Proteasome subunit beta type-5 OS=Homo sapiens GN=PSMB5 PE=1 SV=3	10	2	2	Pf00227	5693	ENSG00000100804.18	PSMB5	138.7	93.55	103	92.7	67	100.1	98.7
	O75821	Eukaryotic translation initiation factor 3 subunit G OS=Homo sapiens GN=EIF3G PE=1 SV=2	18	5	5	Pf00076, Pf12353, Pf13893, Pf14259	8666	ENSG00000130811.11	EIF3G	138.6	93.5833	89.8	100.3	77.3	105.8	105.6
	P62277	40S ribosomal protein S13 OS=Homo sapiens GN=RPS13 PE=1 SV=2	30	5	5	Pf00312, Pf08069	6207	ENSG00000110700.6	RPS13	138.5	93.6	94.6	101.9	66.2	97.5	109.6
	Q96AC1-3	Isoform 3 of Fermitin family homolog 2 OS=Homo sapiens GN=FERMT2	3	2	2	Pf00169, Pf00373	10979	ENSG00000073712.14	FERMT2	138.4	93.5667	136.2	87.6	57.9	60.8	97.5
	Q13322	Growth factor receptor-bound protein 10 OS=Homo sapiens GN=GRB10 PE=1 SV=2	5	3	3	Pf00017, Pf00169, Pf00788, Pf08947	2887	ENSG00000106070.17	GRB10	138.4	93.6	72.8	94.5	94.3	92	96.7
	P06748	Nucleophosmin OS=Homo sapiens GN=NPM1 PE=1 SV=2	54	12	12	Pf03066	4869	ENSG00000181163.13	NPM1	138.3	93.5833	92.1	100.1	67.2	102	100.2
	Q96EI5-2	Isoform 2 of Transcription elongation factor A protein-like 4 OS=Homo sapiens GN=TCEAL4	12	3	3	Pf04538	79921	ENSG00000133142.17	TCEAL4	138.3	93.6167	66.9	99.6	93	114.2	93.9
	P49368	T-complex protein 1 subunit gamma OS=Homo sapiens GN=CCT3 PE=1 SV=4	28	14	14	Pf00118	7203	ENSG00000163468.14	CCT3	138.3	93.6167	96.3	87.9	74.6	116.8	97.4
	P49773	Histidine triad nucleotide-binding protein 1 OS=Homo sapiens GN=HINT1 PE=1 SV=2	36	3	3	Pf01230, Pf11969	3094	ENSG00000169567.11	HINT1	138.3	93.6333	94.7	85.1	76	91	107.2
	Q9UQN3	Charged multivesicular body protein 2b OS=Homo sapiens GN=CHMP2B PE=1 SV=1	15	4	4	Pf03357	25978	ENSG00000083937.8	CHMP2B	138.3	93.6333	99.3	95	71.4	95.4	105.7
	Q13148	TAR DNA-binding protein 43 OS=Homo sapiens GN=TARDBP PE=1 SV=1	10	4	4	Pf00076, Pf13893, Pf14259	23435	ENSG00000120948.16	TARDBP	138.2	93.6333	102	93.6	87.4	87.8	107.3
	P08651	Nuclear factor 1 C-type OS=Homo sapiens GN=NFIC PE=1 SV=2	4	2	2	Pf00859, Pf03165, Pf10524	4782	ENSG00000141905.17	NFIC	138	93.6833	81.7	92.9	78.7	118.8	98.5
	P05388	60S acidic ribosomal protein P0 OS=Homo sapiens GN=RPLP0 PE=1 SV=1	36	10	10	Pf00428, Pf00466	6175	ENSG00000089157.15	RPLP0	138	93.6833	95.4	109.5	67.8	87.8	111.3
	P23526	Adenosylhomocysteinase OS=Homo sapiens GN=AHCY PE=1 SV=4	15	6	6	Pf00670, Pf02254, Pf02826, Pf05221	191	ENSG00000101444.12	AHCY	137.9	93.6833	88.1	95.5	76.9	98.9	104.2
	Q06830	Peroxiredoxin-1 OS=Homo sapiens GN=PRDX1 PE=1 SV=1	57	10	8	Pf00578, Pf08534, Pf10417	5052	ENSG00000117450.13	PRDX1	137.8	93.7	102.4	78.7	81.1	101.8	99.1
	Q15424-3	Isoform 3 of Scaffold attachment factor B1 OS=Homo sapiens GN=SAFB	8	7	5	Pf00076, Pf02037, Pf13893, Pf14259	6294	ENSG00000160633.12	SAFB	137.8	93.7	111.5	88.2	89	74.4	106.6
	P48637	Glutathione synthetase OS=Homo sapiens GN=GSS PE=1 SV=1	14	6	6	Pf03199, Pf03917	2937	ENSG00000100983.9	GSS	137.7	93.7167	100.1	100.1	66.1	88	105
	Q8N6H7	ADP-ribosylation factor GTPase-activating protein 2 OS=Homo sapiens GN=ARFGAP2 PE=1 SV=1	12	7	7	Pf01412	84364	ENSG00000149182.14	ARFGAP2	137.7	93.7167	87.5	119.5	55.9	92.4	123.1
	P17844	Probable ATP-dependent RNA helicase DDX5 OS=Homo sapiens GN=DDX5 PE=1 SV=1	39	24	17	Pf00270, Pf00271, Pf08061	1655	ENSG00000108654.13	DDX5	137.7	93.7333	104.9	86.7	77.9	107.4	91.1
	P61221	ATP-binding cassette sub-family E member 1 OS=Homo sapiens GN=ABCE1 PE=1 SV=1	9	5	5	Pf00005, Pf04068, Pf13304, Pf13671	6059	ENSG00000164163.10	ABCE1	137.6	93.7167	92	100	81.4	98.1	95.8
	Q9UGV2	Protein NDRG3 OS=Homo sapiens GN=NDRG3 PE=1 SV=2	13	3	3	Pf00561, Pf03096, Pf12697	57446	ENSG00000101079.20	NDRG3	137.5	93.75	74.8	62.8	99.2	104.1	115.4
	Q9NRV9	Heme-binding protein 1 OS=Homo sapiens GN=HEBP1 PE=1 SV=1	15	3	3	Pf04832	50865	ENSG00000013583.8	HEBP1	137.5	93.75	98.6	69.7	51.8	130	99.4
	P50570	Dynamin-2 OS=Homo sapiens GN=DNM2 PE=1 SV=2	4	4	2	Pf00169, Pf00350, Pf01031, Pf02212	1785	ENSG00000079805.16	DNM2	137.3	93.7667	74.6	85.3	93.4	123.9	97.1
	P49915	GMP synthase [glutamine-hydrolyzing] OS=Homo sapiens GN=GMPS PE=1 SV=1	8	5	5	Pf00117, Pf00733, Pf00958, Pf01171, Pf02540, Pf03054, Pf06508, Pf07722	8833	ENSG00000163655.15	GMPS	137.3	93.7667	88.6	87.9	79.9	106	105.6
	P62304	Small nuclear ribonucleoprotein E OS=Homo sapiens GN=SNRPE PE=1 SV=1	25	2	2	Pf01423	6635	ENSG00000182004.12	SNRPE	137.3	93.7667	102.9	93.7	69.5	100.8	97.2
	Q8WWK9	Cytoskeleton-associated protein 2 OS=Homo sapiens GN=CKAP2 PE=1 SV=1	5	2	2	Pf08542, Pf15297	26586	ENSG00000136108.14	CKAP2	137.2	93.8167	118.2	116.8	91.2	88.8	64.8
	P46783	40S ribosomal protein S10 OS=Homo sapiens GN=RPS10 PE=1 SV=1	34	7	7	Pf03501	6204	ENSG00000124614.13	RPS10	137.1	93.8	102.2	99	66.7	91.7	104
	Q9H3K6	BolA-like protein 2 OS=Homo sapiens GN=BOLA2 PE=1 SV=1	29	2	2	Pf01722	654483; 552900; 107984053		BOLA2B; BOLA2; LOC107984053	137.1	93.8333	106.7	101.6	55.3	92	113.3
	P62191	26S proteasome regulatory subunit 4 OS=Homo sapiens GN=PSMC1 PE=1 SV=1	28	10	9	Pf00004, Pf00910, Pf01078, Pf05496, Pf05673, Pf05729, Pf07724, Pf07726, Pf07728, Pf13191, Pf13401	5700	ENSG00000100764.13	PSMC1	137	93.8167	104.3	95.6	80.5	90.2	103.2
	Q15029	116 kDa U5 small nuclear ribonucleoprotein component OS=Homo sapiens GN=EFTUD2 PE=1 SV=1	10	7	6	Pf00009, Pf00679, Pf03144, Pf03764, Pf14492	9343	ENSG00000108883.12	EFTUD2	137	93.8167	95.8	94.6	72.9	89.1	104.6
	Q7Z569	BRCA1-associated protein OS=Homo sapiens GN=BRAP PE=1 SV=2	4	2	2	Pf00097, Pf02148, Pf02841, Pf07576, Pf12128, Pf12678, Pf12718, Pf12861, Pf13639, Pf13923, Pf14634	8315	ENSG00000089234.15	BRAP	136.9	93.85	101.3	98.9	89.7	83.8	92.9
	P37837	Transaldolase OS=Homo sapiens GN=TALDO1 PE=1 SV=2	22	9	9	Pf00923	6888	ENSG00000177156.10	TALDO1	136.9	93.85	90.9	83.1	86.7	112.4	105.8
	P62266	40S ribosomal protein S23 OS=Homo sapiens GN=RPS23 PE=1 SV=3	21	3	3	Pf00164	6228	ENSG00000186468.12	RPS23	136.7	93.8833	81.8	92.6	84.4	120.8	101.2
	Q9H910-3	Isoform 3 of Jupiter microtubule associated homolog 2 OS=Homo sapiens GN=JPT2	9	2	2		90861	ENSG00000206053.12	HN1L; JPT2	136.5	93.9167	80.8	115.6	93.1	85.9	107.7
	O95347	Structural maintenance of chromosomes protein 2 OS=Homo sapiens GN=SMC2 PE=1 SV=2	2	2	2	Pf01576, Pf02463, Pf04111, Pf05262, Pf05622, Pf06470, Pf08317, Pf09726, Pf09731, Pf10174, Pf10186, Pf12128, Pf12718, Pf13166, Pf13175, Pf13304, Pf13476, Pf13555, Pf13863, Pf14362, Pf15619	10592	ENSG00000136824.18	SMC2	136.5	93.9167	102.1	103.3	85.6	92.8	85.8
	P31948-2	Isoform 2 of Stress-induced-phosphoprotein 1 OS=Homo sapiens GN=STIP1	36	23	23	Pf00515, Pf12895, Pf13414, Pf13424, Pf13432, Pf14559	10963	ENSG00000168439.16	STIP1	136.4	93.9333	98.6	81.8	77	114.4	108.7
	Q6P2Q9	Pre-mRNA-processing-splicing factor 8 OS=Homo sapiens GN=PRPF8 PE=1 SV=2	4	8	8	Pf01398, Pf08082, Pf08083, Pf08084, Pf10596, Pf10597, Pf10598, Pf12134	10594	ENSG00000174231.16; ENSG00000274442.2	PRPF8	136.4	93.95	104	89.8	86.5	98.7	93
	O43818	U3 small nucleolar RNA-interacting protein 2 OS=Homo sapiens GN=RRP9 PE=1 SV=1	5	2	2	Pf00400	9136	ENSG00000114767.6	RRP9	136.2	93.9667	116.2	107.6	66.1	77.5	101
	P52272	Heterogeneous nuclear ribonucleoprotein M OS=Homo sapiens GN=HNRNPM PE=1 SV=3	22	13	13	Pf00076, Pf11532, Pf11608, Pf13893, Pf14259	4670	ENSG00000099783.11	HNRNPM	136.2	93.9833	122	87.7	70.2	94.6	99.7
	Q9H2J4	Phosducin-like protein 3 OS=Homo sapiens GN=PDCL3 PE=1 SV=1	17	4	4	Pf02114	79031	ENSG00000115539.13	PDCL3	135.9	94	89.7	89.2	74.9	114.3	99.2
	P08708	40S ribosomal protein S17 OS=Homo sapiens GN=RPS17 PE=1 SV=2	25	2	2	Pf00833	6218	ENSG00000278229.2; ENSG00000182774.10	RPS17; RPS17L	135.9	94.0167	100.5	100.7	85.5	97.3	93.2
	Q04323-2	Isoform 2 of UBX domain-containing protein 1 OS=Homo sapiens GN=UBXN1	15	2	2	Pf00627, Pf00789	51035	ENSG00000162191.13	UBXN1	135.9	94.0333	107.7	103.1	53.2	100.2	118.8
	P00492	Hypoxanthine-guanine phosphoribosyltransferase OS=Homo sapiens GN=HPRT1 PE=1 SV=2	23	4	4	Pf00156, Pf15610	3251	ENSG00000165704.14	HPRT1	135.9	94.0333	84.7	100.5	74.8	131.2	97.5
	Q96GQ7	Probable ATP-dependent RNA helicase DDX27 OS=Homo sapiens GN=DDX27 PE=1 SV=2	6	5	5	Pf00270, Pf00271, Pf06862	55661	ENSG00000124228.14	DDX27	135.7	94.05	95.6	100	75	98	98.1
	P49721	Proteasome subunit beta type-2 OS=Homo sapiens GN=PSMB2 PE=1 SV=1	14	3	3	Pf00227	5690	ENSG00000126067.11	PSMB2	135.7	94.0667	105.2	99.4	87.3	99.6	99.7
	Q9Y608	Leucine-rich repeat flightless-interacting protein 2 OS=Homo sapiens GN=LRRFIP2 PE=1 SV=1	4	3	2	Pf01576, Pf02463, Pf04111, Pf05557, Pf09738, Pf13514, Pf13870	9209	ENSG00000093167.17	LRRFIP2	135.6	94.05	88.8	87	99.7	96	103.9
	O75390	Citrate synthase, mitochondrial OS=Homo sapiens GN=CS PE=1 SV=2	10	4	4	Pf00285	1431	ENSG00000062485.18	CS	135.4	94.1	90	87.1	99.1	116.2	78.4
	P18077	60S ribosomal protein L35a OS=Homo sapiens GN=RPL35A PE=1 SV=2	24	3	3	Pf01247	6165	ENSG00000182899.14	RPL35A	135.4	94.1	102.4	101.4	65.1	89	112.9
	Q15365	Poly(rC)-binding protein 1 OS=Homo sapiens GN=PCBP1 PE=1 SV=2	39	11	6	Pf00013, Pf13014	5093	ENSG00000169564.6	PCBP1	135.3	94.1167	53.7	70.2	104.7	106.6	122.9
	P09543	2',3'-cyclic-nucleotide 3'-phosphodiesterase OS=Homo sapiens GN=CNP PE=1 SV=2	4	2	2	Pf01591, Pf05881, Pf08302, Pf13207, Pf13671	1267	ENSG00000173786.16	CNP	135.2	94.1167	92.5	100.8	84.5	93.9	91.2
	Q14692	Ribosome biogenesis protein BMS1 homolog OS=Homo sapiens GN=BMS1 PE=1 SV=1	4	3	3	Pf04950, Pf08142	9790	ENSG00000165733.7	BMS1	135.2	94.1333	91.4	91.6	83.6	112.8	110
	P08865	40S ribosomal protein SA OS=Homo sapiens GN=RPSA PE=1 SV=4	39	8	8	Pf00318	3921	ENSG00000168028.13	RPSA	135	94.15	99	100.6	70.6	94.2	108.5
	Q15008-4	Isoform 4 of 26S proteasome non-ATPase regulatory subunit 6 OS=Homo sapiens GN=PSMD6	7	3	3	Pf01399, Pf10602	9861	ENSG00000163636.10	PSMD6	135	94.1833	99.8	95.8	79.6	95.4	109.3
	P30085	UMP-CMP kinase OS=Homo sapiens GN=CMPK1 PE=1 SV=3	18	3	3	Pf00406, Pf02223, Pf13207, Pf13238, Pf13521, Pf13671	51727		CMPK1	134.9	94.1833	92.5	85.3	87.1	100.1	108.2
	Q9Y5K8	V-type proton ATPase subunit D OS=Homo sapiens GN=ATP6V1D PE=1 SV=1	15	2	2	Pf01813	51382	ENSG00000100554.11	ATP6V1D	134.9	94.1833	103.2	94.3	70.3	82.4	109
	Q96CT7	Coiled-coil domain-containing protein 124 OS=Homo sapiens GN=CCDC124 PE=1 SV=1	26	5	5	Pf06244	115098	ENSG00000007080.10	CCDC124	134.8	94.2167	89.9	95.3	58.1	117.8	108.3
	P62269	40S ribosomal protein S18 OS=Homo sapiens GN=RPS18 PE=1 SV=3	30	5	5	Pf00416	6222	ENSG00000223367.6; ENSG00000096150.9; ENSG00000235650.6; ENSG00000226225.6; ENSG00000231500.6	RPS18	134.7	94.2	89.9	97.4	77.4	101.1	98.8
	O43143	Pre-mRNA-splicing factor ATP-dependent RNA helicase DHX15 OS=Homo sapiens GN=DHX15 PE=1 SV=2	9	7	7	Pf00270, Pf00271, Pf04408, Pf07717, Pf13401	1665	ENSG00000109606.12	DHX15	134.7	94.2	97.1	94.1	78.6	102.3	94.4
	P11766	Alcohol dehydrogenase class-3 OS=Homo sapiens GN=ADH5 PE=1 SV=4	17	6	6	Pf00107, Pf08240	128	ENSG00000197894.10	ADH5	134.7	94.2333	77.9	89	94.4	95.9	112.5
	P20290-2	Isoform 2 of Transcription factor BTF3 OS=Homo sapiens GN=BTF3	65	9	9	Pf01849	689	ENSG00000145741.15	BTF3	134.7	94.2333	97.5	103.1	84.8	90.2	93.7
	P13693	Translationally-controlled tumor protein OS=Homo sapiens GN=TPT1 PE=1 SV=1	24	4	4	Pf00838	7178	ENSG00000133112.16	TPT1	134.7	94.2333	98.5	100.6	65.1	92.9	109.7
	P52597	Heterogeneous nuclear ribonucleoprotein F OS=Homo sapiens GN=HNRNPF PE=1 SV=3	27	8	6	Pf00076, Pf08080, Pf14259	3185	ENSG00000169813.16	HNRNPF	134.6	94.2167	88.5	91.4	79.2	122.4	93.2
	P55036	26S proteasome non-ATPase regulatory subunit 4 OS=Homo sapiens GN=PSMD4 PE=1 SV=1	17	4	4	Pf02809, Pf04056, Pf13519	5710	ENSG00000159352.15	PSMD4	134.6	94.2333	95.3	96	72.4	112.8	98.2
	P50579	Methionine aminopeptidase 2 OS=Homo sapiens GN=METAP2 PE=1 SV=1	10	3	3	Pf00557	10988	ENSG00000111142.13	METAP2	134.6	94.2333	93.8	102.7	65.5	86.7	94.7
	P35659	Protein DEK OS=Homo sapiens GN=DEK PE=1 SV=1	7	3	3	Pf02037, Pf08766	7913	ENSG00000124795.14	DEK	134.5	94.25	112.5	102.5	76.9	100.5	97.9
	O95400	CD2 antigen cytoplasmic tail-binding protein 2 OS=Homo sapiens GN=CD2BP2 PE=1 SV=1	6	2	2	Pf02213	10421	ENSG00000169217.8	CD2BP2	134.4	94.25	92.9	89.3	77.9	104.4	101.1
	P00568	Adenylate kinase isoenzyme 1 OS=Homo sapiens GN=AK1 PE=1 SV=3	27	4	4	Pf00406, Pf06414, Pf13207, Pf13238, Pf13671	203	ENSG00000106992.17	AK1	134.4	94.2667	59.3	90.8	91.3	134.3	108.4
	P23921	Ribonucleoside-diphosphate reductase large subunit OS=Homo sapiens GN=RRM1 PE=1 SV=1	16	11	11	Pf00317, Pf02867, Pf03477	6240	ENSG00000167325.14	RRM1	134.4	94.2833	92.8	116	74.4	97.2	96.2
	P48643	T-complex protein 1 subunit epsilon OS=Homo sapiens GN=CCT5 PE=1 SV=1	38	16	16	Pf00118	22948	ENSG00000150753.11	CCT5	134.3	94.2667	102.8	91.6	74.2	111.1	103.4
	Q13435	Splicing factor 3B subunit 2 OS=Homo sapiens GN=SF3B2 PE=1 SV=2	21	16	16	Pf02037, Pf04037, Pf04046	10992	ENSG00000087365.15	SF3B2	134.3	94.2833	92.5	96.9	94.3	91.3	99.2
	Q9NWV8	BRISC and BRCA1-A complex member 1 OS=Homo sapiens GN=BABAM1 PE=1 SV=1	13	3	3		29086	ENSG00000105393.15	BABAM1	134.3	94.3	81.3	104	88.6	79.9	108.5
	Q13439-5	Isoform 5 of Golgin subfamily A member 4 OS=Homo sapiens GN=GOLGA4	1	3	3	Pf01465, Pf09731, Pf12128	2803	ENSG00000144674.16	GOLGA4	134.3	94.3	110.6	97.9	68.7	86.8	101.6
	P55081	Microfibrillar-associated protein 1 OS=Homo sapiens GN=MFAP1 PE=1 SV=2	7	3	3	Pf06991	4236	ENSG00000140259.6	MFAP1	134.2	94.2833	99.6	98.6	67.9	79.4	106.5
	P30626	Sorcin OS=Homo sapiens GN=SRI PE=1 SV=1	32	5	5	Pf13405, Pf13499, Pf13833	6717	ENSG00000075142.13	SRI	133.9	94.35	101.4	84.9	85.3	91.8	101.6
	Q16881	Thioredoxin reductase 1, cytoplasmic OS=Homo sapiens GN=TXNRD1 PE=1 SV=3	14	8	8	Pf00070, Pf00462, Pf02852, Pf07992, Pf13738	7296	ENSG00000198431.15	TXNRD1	133.8	94.3333	127.7	76.7	115.1	70	106.2
	P05198	Eukaryotic translation initiation factor 2 subunit 1 OS=Homo sapiens GN=EIF2S1 PE=1 SV=3	33	8	8	Pf00575, Pf07541	1965	ENSG00000134001.12	EIF2S1	133.8	94.3667	83.9	100.3	85.4	104.1	104.7
	P53004	Biliverdin reductase A OS=Homo sapiens GN=BLVRA PE=1 SV=2	21	6	6	Pf01408, Pf09166	644	ENSG00000106605.10	BLVRA	133.8	94.3833	88.5	92.5	90	89.1	109.2
	O43765	Small glutamine-rich tetratricopeptide repeat-containing protein alpha OS=Homo sapiens GN=SGTA PE=1 SV=1	16	4	4	Pf00515, Pf07719, Pf13181, Pf13414, Pf13424, Pf13431, Pf13432, Pf14559	6449	ENSG00000104969.9	SGTA	133.7	94.3833	101.2	95.8	79.8	96.8	98.7
	P10809	60 kDa heat shock protein, mitochondrial OS=Homo sapiens GN=HSPD1 PE=1 SV=2	25	10	10	Pf00118	3329	ENSG00000144381.16	HSPD1	133.6	94.4	86.8	75.1	99.9	149	72.4
	Q969E4	Transcription elongation factor A protein-like 3 OS=Homo sapiens GN=TCEAL3 PE=1 SV=1	23	4	4	Pf04538	85012	ENSG00000196507.10	TCEAL3	133.5	94.45	80.5	80	75.4	117.6	96.6
	P63208	S-phase kinase-associated protein 1 OS=Homo sapiens GN=SKP1 PE=1 SV=2	42	7	7	Pf01466, Pf03931	6500	ENSG00000113558.18	SKP1	133.4	94.4333	81.7	87.4	102.1	97.2	96
	Q15459	Splicing factor 3A subunit 1 OS=Homo sapiens GN=SF3A1 PE=1 SV=1	11	7	7	Pf00240, Pf01805, Pf12230, Pf14560	10291	ENSG00000099995.18	SF3A1	133.4	94.4333	86.8	100.3	89.8	115	95.1
	Q99615	DnaJ homolog subfamily C member 7 OS=Homo sapiens GN=DNAJC7 PE=1 SV=2	6	3	3	Pf00226, Pf00515, Pf07719, Pf13414, Pf13424, Pf13431, Pf13432	7266	ENSG00000168259.14	DNAJC7	133.4	94.45	104.4	86.6	75.4	107.6	103
	P62333	26S proteasome regulatory subunit 10B OS=Homo sapiens GN=PSMC6 PE=1 SV=1	13	4	4	Pf00004, Pf00910, Pf01078, Pf05496, Pf07724, Pf07726, Pf07728, Pf13191, Pf13207, Pf13401	5706	ENSG00000100519.11	PSMC6	133.2	94.4667	103.1	97.4	88.8	102.7	91
	P31942	Heterogeneous nuclear ribonucleoprotein H3 OS=Homo sapiens GN=HNRNPH3 PE=1 SV=2	17	4	4	Pf00076, Pf14259	3189	ENSG00000096746.17	HNRNPH3	133.2	94.4833	109.4	89	82.1	77.5	108.2
	Q13283	Ras GTPase-activating protein-binding protein 1 OS=Homo sapiens GN=G3BP1 PE=1 SV=1	27	8	8	Pf00076, Pf02136, Pf13893, Pf14259	10146	ENSG00000145907.14	G3BP1	133.1	94.4833	112.1	95.3	85.9	93.3	95.1
	Q9BXV9	EKC/KEOPS complex subunit GON7 OS=Homo sapiens GN=GON7 PE=1 SV=2	35	2	2	Pf15387	84520	ENSG00000275619.2; ENSG00000170270.4	C14orf142; GON7	133.1	94.5	92.1	112.9	58.6	81.8	91.6
	Q01105-2	Isoform 2 of Protein SET OS=Homo sapiens GN=SET	29	6	6	Pf00956	6418	ENSG00000119335.16	SET	133	94.5167	97	99.3	95.7	107.6	85
	P28070	Proteasome subunit beta type-4 OS=Homo sapiens GN=PSMB4 PE=1 SV=4	18	3	3	Pf00227	5692	ENSG00000159377.10	PSMB4	133	94.5167	108.8	97.3	82.3	93.9	98.6
	P62318	Small nuclear ribonucleoprotein Sm D3 OS=Homo sapiens GN=SNRPD3 PE=1 SV=1	32	3	3	Pf01423	6634	ENSG00000100028.11	SNRPD3	133	94.5167	95.2	91.1	72.6	122.4	93.1
	P52888	Thimet oligopeptidase OS=Homo sapiens GN=THOP1 PE=1 SV=2	5	2	2	Pf01432	7064	ENSG00000172009.14	THOP1	132.9	94.5167	92.4	91	76.8	101.8	103.1
	Q9NX40	OCIA domain-containing protein 1 OS=Homo sapiens GN=OCIAD1 PE=1 SV=1	7	2	2	Pf07051	54940	ENSG00000109180.14	OCIAD1	132.9	94.5333	101.7	100	96.8	106	83.8
	Q9NSC5	Homer protein homolog 3 OS=Homo sapiens GN=HOMER3 PE=1 SV=2	6	2	2	Pf00568	9454	ENSG00000051128.18	HOMER3	132.6	94.55	113.2	73.8	53.5	124.7	104.7
	Q2TAY7	WD40 repeat-containing protein SMU1 OS=Homo sapiens GN=SMU1 PE=1 SV=2	4	2	2	Pf00400	55234	ENSG00000122692.8	SMU1	132.6	94.5667	94.3	94.1	98	98.6	87.5
	P22087	rRNA 2'-O-methyltransferase fibrillarin OS=Homo sapiens GN=FBL PE=1 SV=2	8	2	2	Pf01135, Pf01269, Pf13847	2091	ENSG00000280548.3; ENSG00000105202.8	FBL	132.6	94.5667	109.8	105.9	72.3	77	93.5
	Q9UI30	Multifunctional methyltransferase subunit TRM112-like protein OS=Homo sapiens GN=TRMT112 PE=1 SV=1	33	3	3	Pf03966	51504	ENSG00000173113.6	TRMT112	132.5	94.5833	82.2	102.3	77.6	120.8	90.1
	P31153	S-adenosylmethionine synthase isoform type-2 OS=Homo sapiens GN=MAT2A PE=1 SV=1	14	5	5	Pf00438, Pf02772, Pf02773	4144	ENSG00000168906.12	MAT2A	132.4	94.6	91.8	102	76.2	101.2	100
	Q15785	Mitochondrial import receptor subunit TOM34 OS=Homo sapiens GN=TOMM34 PE=1 SV=2	22	5	5	Pf00515, Pf07719, Pf12895, Pf13414	10953	ENSG00000025772.7	TOMM34	132.3	94.6167	115.2	96.3	63.9	79.8	112.2
	Q08752	Peptidyl-prolyl cis-trans isomerase D OS=Homo sapiens GN=PPID PE=1 SV=3	9	4	4	Pf00160, Pf00515, Pf13414, Pf13424, Pf13432, Pf14559	5481	ENSG00000171497.4	PPID	132.2	94.6167	85.1	87.6	86.6	104.8	111.7
	Q14320	Protein FAM50A OS=Homo sapiens GN=FAM50A PE=1 SV=2	17	5	5	Pf04921	9130	ENSG00000071859.14	FAM50A	132.1	94.6667	90.6	90.4	70.5	106.9	118.6
	Q9NRF9	DNA polymerase epsilon subunit 3 OS=Homo sapiens GN=POLE3 PE=1 SV=1	37	4	4	Pf00808	54107	ENSG00000148229.12	POLE3	132	94.6667	88.3	104.9	88.5	115	86.6
	O43684	Mitotic checkpoint protein BUB3 OS=Homo sapiens GN=BUB3 PE=1 SV=1	17	5	5	Pf00400, Pf04762	9184	ENSG00000154473.17	BUB3	131.9	94.6667	104.6	102.3	80.4	93.1	100.7
	P27694	Replication protein A 70 kDa DNA-binding subunit OS=Homo sapiens GN=RPA1 PE=1 SV=2	7	4	4	Pf01336, Pf01485, Pf04057, Pf08646	6117	ENSG00000132383.11	RPA1	131.9	94.6833	90.2	100.8	105.9	98.2	92.9
	Q12904-2	Isoform 2 of Aminoacyl tRNA synthase complex-interacting multifunctional protein 1 OS=Homo sapiens GN=AIMP1	7	2	2	Pf01588	9255	ENSG00000164022.16	AIMP1	131.8	94.7	85.1	104	76.5	99.5	96.8
	P36405	ADP-ribosylation factor-like protein 3 OS=Homo sapiens GN=ARL3 PE=1 SV=2	24	3	3	Pf00009, Pf00025, Pf00071, Pf00503, Pf01926, Pf04670, Pf08477, Pf09439	403	ENSG00000138175.8	ARL3	131.7	94.7167	67.8	88.1	83.7	101.5	96.5
	P50395	Rab GDP dissociation inhibitor beta OS=Homo sapiens GN=GDI2 PE=1 SV=2	36	12	7	Pf00996	2665	ENSG00000057608.16	GDI2	131.7	94.7333	105.9	98.3	81.2	93.8	95.2
	P38159	RNA-binding motif protein, X chromosome OS=Homo sapiens GN=RBMX PE=1 SV=3	28	11	11	Pf00076, Pf08081, Pf13893, Pf14259	27316	ENSG00000147274.14	RBMX	131.5	94.75	108.7	99.4	78.6	88.2	84.3
	Q92614	Unconventional myosin-XVIIIa OS=Homo sapiens GN=MYO18A PE=1 SV=3	2	3	3	Pf00038, Pf00063, Pf00595, Pf00769, Pf01496, Pf01576, Pf02463, Pf02841, Pf03962, Pf04111, Pf04156, Pf04502, Pf04615, Pf05483, Pf05557, Pf05622, Pf05701, Pf05911, Pf06008, Pf06160, Pf06785, Pf06818, Pf07111, Pf07888, Pf08286, Pf09726, Pf09728, Pf09731, Pf09789, Pf10174, Pf12128, Pf12252, Pf12718, Pf13514, Pf13851, Pf14643, Pf14662, Pf14992, Pf15066, Pf15070, Pf15397	399687	ENSG00000196535.15	MYO18A	131.4	94.7833	82.6	105.3	102.3	73.8	90
	Q3KQU3	MAP7 domain-containing protein 1 OS=Homo sapiens GN=MAP7D1 PE=1 SV=1	5	4	4		55700	ENSG00000116871.15	MAP7D1	131.3	94.7833	114.7	105.1	60.7	79	112.6
	P50990	T-complex protein 1 subunit theta OS=Homo sapiens GN=CCT8 PE=1 SV=4	41	20	20	Pf00118	10694	ENSG00000156261.12	CCT8	131.3	94.7833	105.5	90.5	80	98.8	100.4
	Q96NC0	Zinc finger matrin-type protein 2 OS=Homo sapiens GN=ZMAT2 PE=1 SV=1	8	3	3	Pf12171, Pf12874	153527	ENSG00000146007.10	ZMAT2	131.2	94.8	90.3	106.6	64	91.5	96.2
	Q9Y3D0	Mitotic spindle-associated MMXD complex subunit MIP18 OS=Homo sapiens GN=FAM96B PE=1 SV=1	26	2	2	Pf01883	51647	ENSG00000166595.11	FAM96B	131.1	94.8	117	106.3	91.7	71.8	80
	P49458	Signal recognition particle 9 kDa protein OS=Homo sapiens GN=SRP9 PE=1 SV=2	35	3	3	Pf05486	6726; 653226	ENSG00000143742.12	SRP9; SRP9P1	131.1	94.8167	94.3	88.3	85.1	114.6	101.9
	O43432-3	Isoform 3 of Eukaryotic translation initiation factor 4 gamma 3 OS=Homo sapiens GN=EIF4G3	4	6	3	Pf02020, Pf02847, Pf02854	8672	ENSG00000075151.20	EIF4G3	131.1	94.8167	90.4	94	103.2	105.9	89.7
	P61916	Epididymal secretory protein E1 OS=Homo sapiens GN=NPC2 PE=1 SV=1	28	4	4	Pf02221	10577	ENSG00000119655.10	NPC2	131.1	94.8333	63.2	97.7	102	99.6	79.1
	P25786-2	Isoform Long of Proteasome subunit alpha type-1 OS=Homo sapiens GN=PSMA1	28	6	6	Pf00227, Pf10584	5682	ENSG00000129084.17	PSMA1	131	94.85	114.4	96	75.6	98.8	100
	P12081	Histidine--tRNA ligase, cytoplasmic OS=Homo sapiens GN=HARS PE=1 SV=2	13	7	7	Pf00458, Pf00587, Pf03129, Pf13393	3035	ENSG00000170445.12	HARS	130.8	94.8667	108.3	88.6	80.4	103.5	102.3
	O15294	UDP-N-acetylglucosamine--peptide N-acetylglucosaminyltransferase 110 kDa subunit OS=Homo sapiens GN=OGT PE=1 SV=3	4	4	4	Pf00515, Pf04184, Pf07719, Pf13176, Pf13181, Pf13374, Pf13414, Pf13424, Pf13428, Pf13429, Pf13431, Pf13432, Pf13844, Pf14559	8473	ENSG00000147162.13	OGT	130.7	94.8833	107.8	96.7	81.8	82	91.1
	P20936	Ras GTPase-activating protein 1 OS=Homo sapiens GN=RASA1 PE=1 SV=1	4	2	2	Pf00017, Pf00018, Pf00168, Pf00169, Pf00616, Pf14604	5921	ENSG00000145715.14	RASA1	130.5	94.9167	82.1	94.1	79.9	110.5	98.2
	Q9NQP4	Prefoldin subunit 4 OS=Homo sapiens GN=PFDN4 PE=1 SV=1	38	5	5	Pf01920	5203	ENSG00000101132.9	PFDN4	130.5	94.9333	96.9	94.5	71.9	95.6	109.6
	P43243	Matrin-3 OS=Homo sapiens GN=MATR3 PE=1 SV=2	14	10	10	Pf00076, Pf13893, Pf14259	9782	ENSG00000015479.18; ENSG00000280987.4	MATR3	130.4	94.9333	103.4	88.8	90.9	107.5	93.4
	O94906	Pre-mRNA-processing factor 6 OS=Homo sapiens GN=PRPF6 PE=1 SV=1	6	6	6	Pf06424, Pf13414, Pf14559	24148	ENSG00000101161.7	PRPF6	130.4	94.9333	91.8	105.9	81.4	95.3	92.5
	Q9UBQ0-2	Isoform 2 of Vacuolar protein sorting-associated protein 29 OS=Homo sapiens GN=VPS29	20	4	4	Pf00149, Pf12850	51699	ENSG00000111237.18	VPS29	130.3	94.95	93	98.3	85.4	84	107.5
	Q15257-2	Isoform 1 of Serine/threonine-protein phosphatase 2A activator OS=Homo sapiens GN=PTPA	10	3	3	Pf03095	5524	ENSG00000119383.19	PPP2R4; PTPA	130.2	94.9667	100.4	70.5	81.6	93	103.3
	P43246	DNA mismatch repair protein Msh2 OS=Homo sapiens GN=MSH2 PE=1 SV=1	3	3	3	Pf00488, Pf01624, Pf05188, Pf05190, Pf05192	4436	ENSG00000095002.13	MSH2	130.1	94.9667	86.6	108.1	85.3	101.3	89.8
	Q13561-2	Isoform 2 of Dynactin subunit 2 OS=Homo sapiens GN=DCTN2	33	10	10	Pf04912	10540	ENSG00000175203.15	DCTN2	130.1	95	110.4	97.4	55	72.2	120.6
	Q14019	Coactosin-like protein OS=Homo sapiens GN=COTL1 PE=1 SV=3	50	7	7	Pf00241, Pf01453	23406	ENSG00000103187.7	COTL1	130	95.0167	77.7	95.2	88.5	109.9	88
	P68104	Elongation factor 1-alpha 1 OS=Homo sapiens GN=EEF1A1 PE=1 SV=1	48	17	17	Pf00009, Pf03143, Pf03144	1915	ENSG00000156508.17	EEF1A1	129.8	95.0167	107	88.5	64.4	105.7	110.6
	Q9Y3B4	Splicing factor 3B subunit 6 OS=Homo sapiens GN=SF3B6 PE=1 SV=1	34	4	4	Pf00076, Pf13893, Pf14259	51639	ENSG00000115128.6	SF3B14; SF3B6	129.8	95.0333	94.1	98.4	86	100.6	87.1
	P98179	RNA-binding protein 3 OS=Homo sapiens GN=RBM3 PE=1 SV=1	13	2	2	Pf00076, Pf13893, Pf14259	5935	ENSG00000102317.17	RBM3	129.8	95.05	85.7	137.2	61.1	94.7	104.6
	Q92538	Golgi-specific brefeldin A-resistance guanine nucleotide exchange factor 1 OS=Homo sapiens GN=GBF1 PE=1 SV=2	2	4	4	Pf01369, Pf12783	8729	ENSG00000107862.4	GBF1	129.7	95.05	100.4	92.1	97	105	85.7
	O75940	Survival of motor neuron-related-splicing factor 30 OS=Homo sapiens GN=SMNDC1 PE=1 SV=1	12	3	3	Pf06003	10285	ENSG00000119953.12	SMNDC1	129.6	95.0667	91.7	91.3	90.1	93.9	98.7
	P62701	40S ribosomal protein S4, X isoform OS=Homo sapiens GN=RPS4X PE=1 SV=2	24	5	5	Pf00900, Pf08071	6191	ENSG00000198034.10	RPS4X	129.5	95.0833	90.2	100.8	91	99.1	103.3
	Q9Y657	Spindlin-1 OS=Homo sapiens GN=SPIN1 PE=1 SV=3	18	3	3	Pf02513	10927	ENSG00000106723.16	SPIN1	129.5	95.0833	99.4	98.9	75.4	104	90.4
	P50995	Annexin A11 OS=Homo sapiens GN=ANXA11 PE=1 SV=1	20	8	8	Pf00191	311	ENSG00000122359.17	ANXA11	129.5	95.1	91.3	95.9	79.2	100.5	108.3
	Q99848	Probable rRNA-processing protein EBP2 OS=Homo sapiens GN=EBNA1BP2 PE=1 SV=2	10	3	3	Pf05890	10969	ENSG00000117395.12	EBNA1BP2	129.3	95.1	97.2	100.5	74.9	99.4	98.6
	Q9BT78	COP9 signalosome complex subunit 4 OS=Homo sapiens GN=COPS4 PE=1 SV=1	14	4	4	Pf01399	51138	ENSG00000138663.8	COPS4	129.3	95.1167	102.1	99.7	89.4	90	91.9
	P38919	Eukaryotic initiation factor 4A-III OS=Homo sapiens GN=EIF4A3 PE=1 SV=4	30	12	8	Pf00270, Pf00271	9775	ENSG00000141543.9	EIF4A3	129.2	95.1333	107.5	98	77.5	89.5	99.3
	P11908-2	Isoform 2 of Ribose-phosphate pyrophosphokinase 2 OS=Homo sapiens GN=PRPS2	9	3	3	Pf00156, Pf13793, Pf14572	5634	ENSG00000101911.12	PRPS2	129.2	95.15	79.2	102.2	85.5	118.5	98
	P26640	Valine--tRNA ligase OS=Homo sapiens GN=VARS PE=1 SV=4	6	5	5	Pf00043, Pf00133, Pf08264, Pf09334, Pf13603	7407; 57176	ENSG00000096171.14; ENSG00000204394.12; ENSG00000226589.9	VARS; VARS2	129.1	95.1667	103.2	104.4	58.1	125.6	104.7
	Q07955-2	Isoform ASF-2 of Serine/arginine-rich splicing factor 1 OS=Homo sapiens GN=SRSF1	21	5	5	Pf00076, Pf13893, Pf14259	6426		SRSF1	129	95.1667	99	102	104.5	95.8	79.9
	P47897	Glutamine--tRNA ligase OS=Homo sapiens GN=QARS PE=1 SV=1	10	6	6	Pf00749, Pf03950, Pf04557, Pf04558	5859	ENSG00000172053.17	QARS	129	95.1833	67.7	93.7	71	136.5	110.5
	P31930	Cytochrome b-c1 complex subunit 1, mitochondrial OS=Homo sapiens GN=UQCRC1 PE=1 SV=3	5	2	2	Pf00675, Pf05193, Pf08367	7384	ENSG00000010256.10	UQCRC1	128.9	95.1833	113.3	87	83.6	101.2	92.7
	P36543	V-type proton ATPase subunit E 1 OS=Homo sapiens GN=ATP6V1E1 PE=1 SV=1	12	3	3	Pf01991	529	ENSG00000131100.12	ATP6V1E1	128.8	95.2333	110.8	86.6	82.6	89.8	109.1
	Q96D46	60S ribosomal export protein NMD3 OS=Homo sapiens GN=NMD3 PE=1 SV=1	5	2	2	Pf04981	51068	ENSG00000169251.12	NMD3	128.7	95.2167	96.2	98	84.7	108.6	93
	O43583	Density-regulated protein OS=Homo sapiens GN=DENR PE=1 SV=2	25	4	4	Pf01253	8562	ENSG00000139726.10	DENR	128.6	95.2167	106.5	119.8	56.6	98.3	111.7
	Q8N163	Cell cycle and apoptosis regulator protein 2 OS=Homo sapiens GN=CCAR2 PE=1 SV=2	3	3	3	Pf14443, Pf14444	57805	ENSG00000158941.16	KIAA1967; CCAR2	128.6	95.2333	102.8	99.8	69.1	96.6	104.3
	Q9BXS5-2	Isoform 2 of AP-1 complex subunit mu-1 OS=Homo sapiens GN=AP1M1	4	2	2	Pf00928	8907	ENSG00000072958.8	AP1M1	128.5	95.2333	105.7	88.7	72	86.8	101.3
	Q9Y3F4-2	Isoform 2 of Serine-threonine kinase receptor-associated protein OS=Homo sapiens GN=STRAP	24	7	7	Pf00400	11171	ENSG00000023734.10	STRAP	128.5	95.25	107.1	104.1	77.9	94.4	103.9
	Q96DX7	Tripartite motif-containing protein 44 OS=Homo sapiens GN=TRIM44 PE=1 SV=1	10	3	3	Pf00643	54765	ENSG00000166326.6	TRIM44	128.5	95.25	108.8	91.2	81	94.2	103.2
	P45973	Chromobox protein homolog 5 OS=Homo sapiens GN=CBX5 PE=1 SV=1	38	6	5	Pf00385, Pf01393	23468	ENSG00000094916.15	CBX5	128.5	95.2667	84	104.5	85.6	104.8	92.8
	P40925-3	Isoform 3 of Malate dehydrogenase, cytoplasmic OS=Homo sapiens GN=MDH1	23	9	9	Pf00056, Pf02866	4190	ENSG00000014641.17	MDH1	128.5	95.2833	90	96.7	93.8	99.2	88.5
	Q9BSY4	Coiled-coil-helix-coiled-coil-helix domain-containing protein 5 OS=Homo sapiens GN=CHCHD5 PE=1 SV=1	28	2	2	Pf06747	84269	ENSG00000125611.15	CHCHD5	128.4	95.2667	78.9	96.5	66.7	113.2	104.5
	Q9NTX5	Ethylmalonyl-CoA decarboxylase OS=Homo sapiens GN=ECHDC1 PE=1 SV=2	8	2	2	Pf00378	55862	ENSG00000093144.18	ECHDC1	128.2	95.3	107	98.6	80.4	104.5	98.7
	Q15056	Eukaryotic translation initiation factor 4H OS=Homo sapiens GN=EIF4H PE=1 SV=5	31	6	6	Pf00076, Pf13893, Pf14259	7458	ENSG00000106682.14	EIF4H	127.9	95.3667	108.3	99.4	60.9	80.7	95.9
	P30084	Enoyl-CoA hydratase, mitochondrial OS=Homo sapiens GN=ECHS1 PE=1 SV=4	6	2	2	Pf00378, Pf01343	1892	ENSG00000127884.4	ECHS1	127.8	95.3667	90.1	89.2	121.1	90.6	85.2
	O95232	Luc7-like protein 3 OS=Homo sapiens GN=LUC7L3 PE=1 SV=2	6	2	2	Pf03194	51747	ENSG00000108848.15	LUC7L3	127.7	95.4	104	93.6	109	93.7	95.8
	P51003	Poly(A) polymerase alpha OS=Homo sapiens GN=PAPOLA PE=1 SV=4	3	2	2	Pf01909, Pf04926, Pf04928	10914	ENSG00000090060.17	PAPOLA	127.6	95.4167	136.8	83.7	63.9	67.6	119.8
	O75410-2	Isoform 2 of Transforming acidic coiled-coil-containing protein 1 OS=Homo sapiens GN=TACC1	6	3	3	Pf01496, Pf01576, Pf02463, Pf04012, Pf05010, Pf05262, Pf05557, Pf06637, Pf12037, Pf12128, Pf13851	6867		TACC1	127.6	95.4167	106.1	105.6	70.3	83.3	107.5
	Q9UN86	Ras GTPase-activating protein-binding protein 2 OS=Homo sapiens GN=G3BP2 PE=1 SV=2	9	4	4	Pf00076, Pf02136, Pf14259	9908	ENSG00000138757.14	G3BP2	127.5	95.4167	111	93.9	74.1	96.9	98.8
	Q9Y2W1	Thyroid hormone receptor-associated protein 3 OS=Homo sapiens GN=THRAP3 PE=1 SV=2	9	8	7	Pf15440	9967	ENSG00000054118.13	THRAP3	127.4	95.4333	100.5	100.7	81.5	111.8	90.6
	P55209	Nucleosome assembly protein 1-like 1 OS=Homo sapiens GN=NAP1L1 PE=1 SV=1	26	6	2	Pf00956	4673	ENSG00000187109.13	NAP1L1	127.3	95.45	100.6	103.3	59.6	99.7	122.7
	O60841	Eukaryotic translation initiation factor 5B OS=Homo sapiens GN=EIF5B PE=1 SV=4	7	7	6	Pf00009, Pf01926, Pf03144, Pf11987, Pf14578	9669	ENSG00000158417.10	EIF5B	127.3	95.4667	103.8	100.5	83.3	92.4	98.3
	O14933	Ubiquitin/ISG15-conjugating enzyme E2 L6 OS=Homo sapiens GN=UBE2L6 PE=1 SV=4	31	3	3	Pf00179	9246	ENSG00000156587.15	UBE2L6	127.3	95.4667	73.6	74.5	110.3	92.8	96.7
	O60216	Double-strand-break repair protein rad21 homolog OS=Homo sapiens GN=RAD21 PE=1 SV=2	9	4	4	Pf04824, Pf04825	5885	ENSG00000164754.14	RAD21	127.1	95.4833	109.1	107	77.8	83.7	99.7
	P22392-2	Isoform 3 of Nucleoside diphosphate kinase B OS=Homo sapiens GN=NME2	51	9	4	Pf00334	654364; 4830; 4831	ENSG00000011052.21	NME1-NME2; NME1; NME2	127.1	95.4833	88.5	101.4	76.4	110.6	94
	Q14008-3	Isoform 3 of Cytoskeleton-associated protein 5 OS=Homo sapiens GN=CKAP5	3	4	4	Pf12348	9793		CKAP5	127.1	95.5	107.6	93.4	114.9	80.3	89.2
	Q14203	Dynactin subunit 1 OS=Homo sapiens GN=DCTN1 PE=1 SV=3	10	11	11	Pf00261, Pf01302, Pf04111, Pf05622, Pf05667, Pf06160, Pf08317, Pf12128, Pf12329, Pf12455, Pf13166, Pf13514, Pf15035	1639	ENSG00000204843.12	DCTN1	127	95.5	90.2	86.3	81.4	95.2	112.1
	Q96IJ6-2	Isoform 2 of Mannose-1-phosphate guanyltransferase alpha OS=Homo sapiens GN=GMPPA	7	3	3	Pf00132, Pf00483, Pf12804	29926	ENSG00000144591.18	GMPPA	127	95.5167	103.4	102.1	60.2	121.6	90.6
	Q9NP97	Dynein light chain roadblock-type 1 OS=Homo sapiens GN=DYNLRB1 PE=1 SV=3	29	2	2	Pf03259	83658	ENSG00000125971.16	DYNLRB1	126.9	95.5	95.2	89	88.3	81.7	105.1
	P61163	Alpha-centractin OS=Homo sapiens GN=ACTR1A PE=1 SV=1	15	5	5	Pf00022	10121	ENSG00000138107.12	ACTR1A	126.9	95.5	101.9	87.7	82.5	103.1	101.4
	Q13123	Protein Red OS=Homo sapiens GN=IK PE=1 SV=3	9	6	6	Pf07807, Pf07808	3550	ENSG00000113141.17	IK	126.9	95.5	107.3	95.4	76	105.5	91.4
	P07339	Cathepsin D OS=Homo sapiens GN=CTSD PE=1 SV=1	29	10	10	Pf00026, Pf07966, Pf14541, Pf14543	1509	ENSG00000117984.13	CTSD	126.9	95.5167	57.8	90.7	147.7	110.8	73.2
	O60749	Sorting nexin-2 OS=Homo sapiens GN=SNX2 PE=1 SV=2	7	3	2	Pf00787, Pf03700, Pf05667, Pf09325, Pf10456	6643	ENSG00000205302.6	SNX2	126.7	95.55	114.2	83.3	53.2	65.2	122.7
	P11142	Heat shock cognate 71 kDa protein OS=Homo sapiens GN=HSPA8 PE=1 SV=1	62	33	25	Pf00012, Pf02463, Pf06723	3312	ENSG00000109971.13	HSPA8	126.7	95.5667	82.5	86.8	85.1	120.9	102.4
	Q01081	Splicing factor U2AF 35 kDa subunit OS=Homo sapiens GN=U2AF1 PE=1 SV=3	7	2	2	Pf00076, Pf00642, Pf13893	7307; 102724594	ENSG00000160201.11; ENSG00000275895.6	U2AF1; LOC102724594; U2AF1L5	126.7	95.5667	96.6	79.4	82.4	105.1	98.5
	Q9HD42	Charged multivesicular body protein 1a OS=Homo sapiens GN=CHMP1A PE=1 SV=1	20	5	5	Pf03357	5119	ENSG00000131165.14	CHMP1A	126.5	95.5833	99.9	97	74.2	79.6	105.8
	P49189	4-trimethylaminobutyraldehyde dehydrogenase OS=Homo sapiens GN=ALDH9A1 PE=1 SV=3	10	4	4	Pf00171	223		ALDH9A1	126.5	95.6167	78.8	58.7	116.6	118.6	103.2
	Q15370-2	Isoform 2 of Elongin-B OS=Homo sapiens GN=ELOB	9	2	2	Pf00240	6923	ENSG00000103363.14	TCEB2; ELOB	126.4	95.6167	81.5	96.8	91.5	76.8	105.9
	Q9UHR5	SAP30-binding protein OS=Homo sapiens GN=SAP30BP PE=1 SV=1	7	2	2	Pf07818	29115	ENSG00000161526.14	SAP30BP	126.3	95.6	103.2	104.6	58.1	74.7	114.6
	Q96EM0	Trans-3-hydroxy-L-proline dehydratase OS=Homo sapiens GN=L3HYPDH PE=1 SV=2	8	3	3	Pf05544	112849	ENSG00000126790.11	L3HYPDH	126.2	95.6333	90.3	89.1	74.1	143.5	89.9
	Q13547	Histone deacetylase 1 OS=Homo sapiens GN=HDAC1 PE=1 SV=1	6	2	2	Pf00850	3065	ENSG00000116478.11	HDAC1	126	95.6833	112.4	101.6	93.2	63.6	81.1
	Q9UKV3	Apoptotic chromatin condensation inducer in the nucleus OS=Homo sapiens GN=ACIN1 PE=1 SV=2	7	7	7	Pf02037, Pf13893	22985	ENSG00000100813.14	ACIN1	126	95.6833	102.5	84.5	84.2	110	97.6
	P52298	Nuclear cap-binding protein subunit 2 OS=Homo sapiens GN=NCBP2 PE=1 SV=1	15	3	3	Pf00076, Pf13893, Pf14259	22916	ENSG00000114503.10	NCBP2	126	95.6833	114.8	102.1	73.5	100.7	87.4
	Q13185	Chromobox protein homolog 3 OS=Homo sapiens GN=CBX3 PE=1 SV=4	42	7	5	Pf00385, Pf01393	11335; 90416	ENSG00000122565.18	CBX3; C15orf57; CCDC32	125.9	95.6667	88.9	91.3	77.6	118.7	95.4
	Q8N6T3-2	Isoform 2 of ADP-ribosylation factor GTPase-activating protein 1 OS=Homo sapiens GN=ARFGAP1	9	3	3	Pf01412	55738	ENSG00000101199.12	ARFGAP1	125.9	95.7	115.5	108.7	50.5	97.7	93.9
	Q9Y5L4	Mitochondrial import inner membrane translocase subunit Tim13 OS=Homo sapiens GN=TIMM13 PE=1 SV=1	25	2	2	Pf02953	26517	ENSG00000099800.7	TIMM13	125.8	95.7	79.7	106.7	80.6	99.8	90.1
	P55040	GTP-binding protein GEM OS=Homo sapiens GN=GEM PE=1 SV=1	15	4	3	Pf00005, Pf00071, Pf08477	2669	ENSG00000164949.7	GEM	125.5	95.75	139.2	100.6	55.8	113.6	70.6
	O96019	Actin-like protein 6A OS=Homo sapiens GN=ACTL6A PE=1 SV=1	7	3	3	Pf00022	86	ENSG00000136518.16	ACTL6A	125.4	95.7667	113.3	101	53.4	90	109.8
	O43707	Alpha-actinin-4 OS=Homo sapiens GN=ACTN4 PE=1 SV=2	47	38	25	Pf00307, Pf00435, Pf08726, Pf11971, Pf13499	81	ENSG00000282844.1; ENSG00000130402.11	ACTN4	125.4	95.7833	82.7	107.9	87.6	103.1	94.4
	Q9Y6E0	Serine/threonine-protein kinase 24 OS=Homo sapiens GN=STK24 PE=1 SV=1	8	4	2	Pf00069, Pf06840, Pf07714	8428	ENSG00000102572.14	STK24	125.3	95.7833	100.6	95.1	93.9	90.8	102.5
	Q2M1P5	Kinesin-like protein KIF7 OS=Homo sapiens GN=KIF7 PE=1 SV=2	1	2	2	Pf00225, Pf04111	374654	ENSG00000166813.14	KIF7	125.1	95.8167	78.2	108.3	77.9	109.2	103.1
	Q8WX93	Palladin OS=Homo sapiens GN=PALLD PE=1 SV=3	4	5	5	Pf00047, Pf07679, Pf13895, Pf13927	23022		PALLD	125.1	95.8333	73.3	94.4	102.5	97.9	97.1
	Q9P1Z2	Calcium-binding and coiled-coil domain-containing protein 1 OS=Homo sapiens GN=CALCOCO1 PE=1 SV=2	4	2	2	Pf01576, Pf03961, Pf04111, Pf05557, Pf05622, Pf05667, Pf06160, Pf06785, Pf07888, Pf08317, Pf09789, Pf10186, Pf12128, Pf13166, Pf13514, Pf13851	57658	ENSG00000012822.15	CALCOCO1	125	95.8167	98	81.3	84.8	101	97.9
	P46776	60S ribosomal protein L27a OS=Homo sapiens GN=RPL27A PE=1 SV=2	23	4	4	Pf00828	6157	ENSG00000166441.12	RPL27A	125	95.8167	95.2	102.1	82.2	101.1	107.4
	Q8TDD1-2	Isoform 2 of ATP-dependent RNA helicase DDX54 OS=Homo sapiens GN=DDX54	2	2	2	Pf00270, Pf00271, Pf08147	79039	ENSG00000123064.12	DDX54	125	95.8167	106.6	96	90.7	106.9	90.7
	P51452	Dual specificity protein phosphatase 3 OS=Homo sapiens GN=DUSP3 PE=1 SV=1	16	2	2	Pf00102, Pf00782	1845	ENSG00000108861.8	DUSP3	125	95.85	123	77.8	51.2	48.4	107.3
	P35268	60S ribosomal protein L22 OS=Homo sapiens GN=RPL22 PE=1 SV=2	20	2	2	Pf01776	6146	ENSG00000116251.9	RPL22	124.9	95.8333	97.8	101.1	77	94.4	98.8
	Q01970	1-phosphatidylinositol 4,5-bisphosphate phosphodiesterase beta-3 OS=Homo sapiens GN=PLCB3 PE=1 SV=2	2	2	2	Pf00168, Pf00387, Pf00388, Pf01576, Pf05262, Pf05672, Pf07321, Pf08703, Pf09279, Pf10186, Pf12037	5331	ENSG00000149782.11	PLCB3	124.8	95.85	90.1	98.4	88.4	71.9	131.5
	Q8IV38	Ankyrin repeat and MYND domain-containing protein 2 OS=Homo sapiens GN=ANKMY2 PE=1 SV=1	7	2	2	Pf00023, Pf01753, Pf12796, Pf13606, Pf13637, Pf13857	57037	ENSG00000106524.8	ANKMY2	124.8	95.8667	117.9	80.4	36.5	43.9	110.6
	P52565	Rho GDP-dissociation inhibitor 1 OS=Homo sapiens GN=ARHGDIA PE=1 SV=3	26	6	6	Pf02115	396	ENSG00000141522.11	ARHGDIA	124.6	95.9	82.7	97.9	84.8	92.9	112.4
	Q8NC51	Plasminogen activator inhibitor 1 RNA-binding protein OS=Homo sapiens GN=SERBP1 PE=1 SV=2	33	12	12	Pf04774	26135	ENSG00000142864.14	SERBP1	124.5	95.9333	98	101.6	82.8	104	95.7
	P08238	Heat shock protein HSP 90-beta OS=Homo sapiens GN=HSP90AB1 PE=1 SV=4	58	39	21	Pf00183, Pf02518, Pf13589	3326	ENSG00000096384.19	HSP90AB1	124.5	95.9333	93.1	86.8	78.7	129.9	96.4
	Q9ULW0-2	Isoform 2 of Targeting protein for Xklp2 OS=Homo sapiens GN=TPX2	2	2	2	Pf09041, Pf12214, Pf13900	22974	ENSG00000088325.15	TPX2	124.4	95.9333	122.2	115.8	85.7	85.1	76.5
	O76003	Glutaredoxin-3 OS=Homo sapiens GN=GLRX3 PE=1 SV=2	11	3	3	Pf00085, Pf00462, Pf02114, Pf02966, Pf04908, Pf13098, Pf13905	10539	ENSG00000108010.11	GLRX3	124.3	95.9333	98.8	90.9	80.8	111.2	106.3
	Q96FW1	Ubiquitin thioesterase OTUB1 OS=Homo sapiens GN=OTUB1 PE=1 SV=2	17	4	4	Pf02338, Pf10275	55611	ENSG00000167770.11	OTUB1	124.3	95.95	99	97.6	79.3	93.6	107.1
	P07437	Tubulin beta chain OS=Homo sapiens GN=TUBB PE=1 SV=2	57	18	2	Pf00091, Pf03953, Pf10644	203068	ENSG00000232575.10; ENSG00000196230.12; ENSG00000227739.10; ENSG00000224156.10; ENSG00000235067.10; ENSG00000229684.10; ENSG00000183311.16; ENSG00000232421.10	TUBB	124.3	95.9667	95.9	117.1	80.5	65.2	93.4
	Q16186	Proteasomal ubiquitin receptor ADRM1 OS=Homo sapiens GN=ADRM1 PE=1 SV=2	8	3	3	Pf04683	11047	ENSG00000130706.12	ADRM1	124.2	95.9667	97.7	101.8	87.3	88.5	107.2
	P31689	DnaJ homolog subfamily A member 1 OS=Homo sapiens GN=DNAJA1 PE=1 SV=2	26	9	9	Pf00226, Pf00684, Pf01556	3301	ENSG00000086061.15	DNAJA1	124.2	95.9667	109.8	74.7	79.4	108.1	106.6
	Q9UBB6-3	Isoform 3 of Neurochondrin OS=Homo sapiens GN=NCDN	7	4	4	Pf05536	23154		NCDN	124	96	97.5	111.7	99.4	77.8	86.3
	P67775	Serine/threonine-protein phosphatase 2A catalytic subunit alpha isoform OS=Homo sapiens GN=PPP2CA PE=1 SV=1	20	6	2	Pf00149	5515	ENSG00000113575.9	PPP2CA	123.9	95.9833	105	85.5	86.8	100.4	98.5
	P04183	Thymidine kinase, cytosolic OS=Homo sapiens GN=TK1 PE=1 SV=2	9	2	2	Pf00265	7083	ENSG00000167900.11	TK1	123.9	96	91.5	152.7	81.9	111.7	77.9
	O95816	BAG family molecular chaperone regulator 2 OS=Homo sapiens GN=BAG2 PE=1 SV=1	14	3	3	Pf02179	9532	ENSG00000112208.11	BAG2	123.9	96.0167	90.6	94.2	80.7	96.1	93.8
	P30050	60S ribosomal protein L12 OS=Homo sapiens GN=RPL12 PE=1 SV=1	49	6	6	Pf00298, Pf03946	6136	ENSG00000197958.12	RPL12	123.8	96.0167	104.7	102.6	60.7	97.1	99.1
	Q9Y4K1	Beta/gamma crystallin domain-containing protein 1 OS=Homo sapiens GN=CRYBG1 PE=1 SV=3	2	3	3	Pf00030, Pf00652	202	ENSG00000112297.14	AIM1; CRYBG1	123.8	96.0333	77	95.3	113.3	99.8	97.9
	E9PAV3	Nascent polypeptide-associated complex subunit alpha, muscle-specific form OS=Homo sapiens GN=NACA PE=1 SV=1	3	4	4	Pf01849	4666	ENSG00000196531.10	NACA	123.8	96.0333	97.4	108.8	85.2	84.1	112.2
	P50583	Bis(5'-nucleosyl)-tetraphosphatase [asymmetrical] OS=Homo sapiens GN=NUDT2 PE=1 SV=3	20	2	2	Pf00293	318	ENSG00000164978.17	NUDT2	123.8	96.0333	77.8	114	83.1	115.3	90.2
	Q9H8Y8-3	Isoform 3 of Golgi reassembly-stacking protein 2 OS=Homo sapiens GN=GORASP2	11	3	3	Pf04495	26003		GORASP2	123.8	96.0333	104.6	98.3	80.2	115.5	92
	P62917	60S ribosomal protein L8 OS=Homo sapiens GN=RPL8 PE=1 SV=2	12	2	2	Pf00181, Pf03947	6132	ENSG00000161016.17	RPL8	123.7	96.05	104.7	94.6	29	113.6	101.4
	P19623	Spermidine synthase OS=Homo sapiens GN=SRM PE=1 SV=1	7	2	2	Pf01564	6723	ENSG00000116649.9	SRM	123.6	96.0667	128.6	111.9	60	65.6	111.2
	Q9NQ92	Coordinator of PRMT5 and differentiation stimulator OS=Homo sapiens GN=COPRS PE=1 SV=3	14	2	2	Pf15340	55352	ENSG00000172301.10	COPRS	123.5	96.0667	96	113.4	72	95.5	95.4
	Q13557-11	Isoform Delta 11 of Calcium/calmodulin-dependent protein kinase type II subunit delta OS=Homo sapiens GN=CAMK2D	9	4	4	Pf00069, Pf07714, Pf08332, Pf12680, Pf13474, Pf14534	817		CAMK2D	123.5	96.0833	75.8	113.9	84.1	99.3	97.3
	P54136	Arginine--tRNA ligase, cytoplasmic OS=Homo sapiens GN=RARS PE=1 SV=2	10	7	7	Pf00750, Pf03485, Pf05746	5917	ENSG00000113643.8	RARS	123.5	96.1	97.8	96.2	92.7	101.9	87.8
	Q9HB90	Ras-related GTP-binding protein C OS=Homo sapiens GN=RRAGC PE=1 SV=1	6	2	2	Pf00025, Pf04670	64121	ENSG00000116954.7	RRAGC	123.3	96.1	92.9	66.3	94.4	112.9	114.2
	Q13263	Transcription intermediary factor 1-beta OS=Homo sapiens GN=TRIM28 PE=1 SV=5	20	13	13	Pf00628, Pf00643	10155	ENSG00000130726.11	TRIM28	123.2	96.1167	97.6	95.1	89.3	108.3	98.7
	P32969	60S ribosomal protein L9 OS=Homo sapiens GN=RPL9 PE=1 SV=1	28	4	4	Pf00347	6133	ENSG00000163682.15	RPL9	123.2	96.1333	83.1	94.7	105.9	127.9	97
	P68371	Tubulin beta-4B chain OS=Homo sapiens GN=TUBB4B PE=1 SV=1	60	19	3	Pf00091, Pf03953, Pf10644	10383	ENSG00000188229.5	TUBB4B	123.2	96.1333	97.9	111.8	84.2	71	103.8
	P62081	40S ribosomal protein S7 OS=Homo sapiens GN=RPS7 PE=1 SV=1	41	7	7	Pf01251	6201	ENSG00000171863.12	RPS7	123	96.15	103.5	100.5	74.2	92.8	104
	P09661	U2 small nuclear ribonucleoprotein A' OS=Homo sapiens GN=SNRPA1 PE=1 SV=2	17	3	3	Pf12799, Pf13855, Pf14580	6627	ENSG00000131876.16	SNRPA1	122.9	96.1833	95.1	105.8	97.6	116.1	91.8
	Q99436	Proteasome subunit beta type-7 OS=Homo sapiens GN=PSMB7 PE=1 SV=1	16	4	4	Pf00227, Pf12465	5695	ENSG00000136930.12	PSMB7	122.9	96.1833	108.3	99.5	80.4	97.1	96.2
	P07900-2	Isoform 2 of Heat shock protein HSP 90-alpha OS=Homo sapiens GN=HSP90AA1	42	35	19	Pf00183, Pf02518, Pf13589	3320	ENSG00000080824.18	HSP90AA1	122.9	96.1833	80.3	73.8	75.1	166.5	107.4
	P82979	SAP domain-containing ribonucleoprotein OS=Homo sapiens GN=SARNP PE=1 SV=3	9	2	2	Pf02037	84324	ENSG00000205323.8	SARNP	122.9	96.1833	95.8	100.5	72.9	118.7	95.3
	P62249	40S ribosomal protein S16 OS=Homo sapiens GN=RPS16 PE=1 SV=2	25	5	5	Pf00380	6217	ENSG00000105193.8	RPS16	122.8	96.1833	86	101.6	73.7	103.4	97.7
	P61081	NEDD8-conjugating enzyme Ubc12 OS=Homo sapiens GN=UBE2M PE=1 SV=1	27	5	5	Pf00179	9040	ENSG00000130725.7	UBE2M	122.8	96.2	115.6	96.7	81.2	96.5	102.9
	P23193	Transcription elongation factor A protein 1 OS=Homo sapiens GN=TCEA1 PE=1 SV=2	32	7	7	Pf01096, Pf07500, Pf08711	6917	ENSG00000187735.13	TCEA1	122.8	96.2	107.6	95.5	71	89.4	115.5
	Q9P2R3-4	Isoform 4 of Rabankyrin-5 OS=Homo sapiens GN=ANKFY1	4	4	4	Pf00023, Pf00651, Pf01363, Pf07707, Pf12796, Pf13606, Pf13637, Pf13857	51479	ENSG00000185722.16	ANKFY1	122.7	96.2167	92	95.1	97.1	97.7	97.6
	Q4KMP7	TBC1 domain family member 10B OS=Homo sapiens GN=TBC1D10B PE=1 SV=3	4	2	2	Pf00566	26000	ENSG00000169221.13	TBC1D10B	122.7	96.2167	96.6	98	78.6	90.3	102.8
	O75152	Zinc finger CCCH domain-containing protein 11A OS=Homo sapiens GN=ZC3H11A PE=1 SV=3	5	2	2		9877	ENSG00000058673.16; ENSG00000257315.2	ZC3H11A	122.5	96.2333	149.3	103	80.7	79.6	73.2
	P61978-2	Isoform 2 of Heterogeneous nuclear ribonucleoprotein K OS=Homo sapiens GN=HNRNPK	35	16	16	Pf00013, Pf08067, Pf13014, Pf13083	3190	ENSG00000165119.20	HNRNPK	122.4	96.2667	102.5	91	81.1	100.7	105.5
	Q14764	Major vault protein OS=Homo sapiens GN=MVP PE=1 SV=4	49	33	33	Pf01145, Pf01505, Pf11978	9961	ENSG00000013364.18	MVP	122.4	96.2667	73.9	97	75.7	106.7	115.1
	O00231-2	Isoform 2 of 26S proteasome non-ATPase regulatory subunit 11 OS=Homo sapiens GN=PSMD11	11	4	4	Pf01399	5717		PSMD11	122.3	96.2833	109.7	90.1	89.6	91.9	97.2
	Q14683	Structural maintenance of chromosomes protein 1A OS=Homo sapiens GN=SMC1A PE=1 SV=2	8	10	10	Pf02463, Pf05262, Pf05557, Pf06470, Pf09726, Pf09731, Pf10186, Pf12128, Pf13175, Pf13304, Pf13476, Pf13555, Pf13558	8243	ENSG00000072501.17	SMC1A	122.3	96.2833	94.2	93.1	84.1	121.6	99.2
	P05455	Lupus La protein OS=Homo sapiens GN=SSB PE=1 SV=2	22	8	8	Pf00076, Pf05383, Pf08777, Pf14259	6741	ENSG00000138385.15	SSB	122.1	96.3333	91.1	94.2	89.4	107.2	98.7
	Q86TG7	Retrotransposon-derived protein PEG10 OS=Homo sapiens GN=PEG10 PE=1 SV=2	7	4	4	Pf03732, Pf06005, Pf08284, Pf13650, Pf13975, Pf14662, Pf15035	23089		PEG10	121.9	96.35	62	96.6	115.7	106.5	85.2
	Q99873	Protein arginine N-methyltransferase 1 OS=Homo sapiens GN=PRMT1 PE=1 SV=2	10	3	3	Pf05175, Pf06325, Pf08241, Pf12847, Pf13649, Pf13847	3276		PRMT1	121.8	96.3833	128	99.7	76.8	102.4	84.6
	Q8WUW1-2	Isoform 2 of Protein BRICK1 OS=Homo sapiens GN=BRK1	19	2	2		55845		BRK1	121.7	96.3833	102.2	82.8	84.1	94.2	91.2
	Q9UKM9	RNA-binding protein Raly OS=Homo sapiens GN=RALY PE=1 SV=1	12	4	4	Pf00076, Pf13893, Pf14259	22913	ENSG00000125970.11	RALY	121.7	96.3833	92.7	97.9	75.3	94.2	107.7
	P62851	40S ribosomal protein S25 OS=Homo sapiens GN=RPS25 PE=1 SV=1	33	4	4	Pf03297	6230	ENSG00000280831.2; ENSG00000118181.10	RPS25	121.6	96.4	90.3	96.7	83.2	108.6	92.5
	Q9BY44	Eukaryotic translation initiation factor 2A OS=Homo sapiens GN=EIF2A PE=1 SV=3	7	3	3	Pf08662	83939	ENSG00000144895.11	EIF2A	121.5	96.4167	106.8	98.1	74.7	86.3	113.1
	P19338	Nucleolin OS=Homo sapiens GN=NCL PE=1 SV=3	26	19	19	Pf00076, Pf13893, Pf14259	4691	ENSG00000115053.15	NCL	121.5	96.4333	87.7	108	98.1	119.9	92.3
	O75506	Heat shock factor-binding protein 1 OS=Homo sapiens GN=HSBP1 PE=1 SV=1	64	3	3	Pf06825	3281	ENSG00000230989.6	HSBP1	121.4	96.4	76	110.9	82.8	104.7	99.4
	Q9NXG2	THUMP domain-containing protein 1 OS=Homo sapiens GN=THUMPD1 PE=1 SV=2	4	2	2	Pf02926	55623	ENSG00000066654.13	THUMPD1	121.4	96.4167	100.2	100.4	93	84.5	97.6
	Q9UBQ5	Eukaryotic translation initiation factor 3 subunit K OS=Homo sapiens GN=EIF3K PE=1 SV=1	15	3	3	Pf03399, Pf10075	27335	ENSG00000282986.1; ENSG00000178982.9	EIF3K	121.4	96.45	87.7	105.3	91.3	92.7	104.1
	P21283	V-type proton ATPase subunit C 1 OS=Homo sapiens GN=ATP6V1C1 PE=1 SV=4	11	5	5	Pf03223	528	ENSG00000155097.11	ATP6V1C1	121.3	96.45	125.7	88.5	91.5	70.6	110.9
	P51858	Hepatoma-derived growth factor OS=Homo sapiens GN=HDGF PE=1 SV=1	50	8	8	Pf00855	3068	ENSG00000143321.18	HDGF	121.3	96.45	104.3	97.9	88.8	102.1	108.1
	O75326	Semaphorin-7A OS=Homo sapiens GN=SEMA7A PE=1 SV=1	13	7	7	Pf01403, Pf01437, Pf13895	8482	ENSG00000138623.9	SEMA7A	121.3	96.45	87.2	172.1	79.5	94.9	64.7
	P20042	Eukaryotic translation initiation factor 2 subunit 2 OS=Homo sapiens GN=EIF2S2 PE=1 SV=2	14	4	4	Pf01873, Pf04147	8894	ENSG00000125977.6	EIF2S2	121.3	96.4667	119.4	72.7	80.3	106.2	111.1
	P46782	40S ribosomal protein S5 OS=Homo sapiens GN=RPS5 PE=1 SV=4	27	5	5	Pf00177	6193	ENSG00000083845.8	RPS5	121.2	96.4667	94.2	112	79.7	113.5	97.6
	O15234	Protein CASC3 OS=Homo sapiens GN=CASC3 PE=1 SV=2	3	2	2	Pf09405	22794	ENSG00000108349.16	CASC3	121.2	96.4833	92.9	110.6	104.6	79.9	93.1
	Q16630-2	Isoform 2 of Cleavage and polyadenylation specificity factor subunit 6 OS=Homo sapiens GN=CPSF6	6	3	3	Pf00076, Pf14259	11052	ENSG00000111605.16	CPSF6	121.1	96.4833	97.2	97.6	97.1	88.1	97
	Q9NP77	RNA polymerase II subunit A C-terminal domain phosphatase SSU72 OS=Homo sapiens GN=SSU72 PE=1 SV=1	12	2	2	Pf04722	29101	ENSG00000160075.11	SSU72	120.9	96.5167	66.8	96	116.3	124.1	80.6
	Q7Z739	YTH domain-containing family protein 3 OS=Homo sapiens GN=YTHDF3 PE=1 SV=1	9	5	5	Pf04146	253943	ENSG00000185728.16	YTHDF3	120.8	96.5167	105.8	98.2	80.7	99.7	100
	P07737	Profilin-1 OS=Homo sapiens GN=PFN1 PE=1 SV=2	59	7	7	Pf00235	5216	ENSG00000108518.7	PFN1	120.8	96.55	118.2	93.3	74	78.3	108.7
	P29558	RNA-binding motif, single-stranded-interacting protein 1 OS=Homo sapiens GN=RBMS1 PE=1 SV=3	6	2	2	Pf00076, Pf13893, Pf14259	5937	ENSG00000153250.19	RBMS1	120.7	96.55	88	124.1	72	114.9	87.7
	Q9UNE7	E3 ubiquitin-protein ligase CHIP OS=Homo sapiens GN=STUB1 PE=1 SV=2	13	4	4	Pf00515, Pf04564, Pf07719, Pf12895, Pf13414, Pf13424, Pf13432, Pf14559	10273	ENSG00000103266.10	STUB1	120.6	96.5333	79	96.5	88.6	112.1	103.5
	P61956	Small ubiquitin-related modifier 2 OS=Homo sapiens GN=SUMO2 PE=1 SV=3	23	2	2	Pf00240, Pf11976	6613	ENSG00000188612.11	SUMO2	120.6	96.55	77.1	101.4	91.5	103.2	107.8
	Q8N8S7	Protein enabled homolog OS=Homo sapiens GN=ENAH PE=1 SV=2	8	5	5	Pf00568, Pf08776	55740	ENSG00000154380.17	ENAH	120.6	96.5667	77.7	84.6	96.3	115.8	108.8
	P53582	Methionine aminopeptidase 1 OS=Homo sapiens GN=METAP1 PE=1 SV=2	10	4	4	Pf00557	23173	ENSG00000164024.11	METAP1	120.6	96.5833	83	92.2	95.3	113.7	101.9
	Q13356	Peptidyl-prolyl cis-trans isomerase-like 2 OS=Homo sapiens GN=PPIL2 PE=1 SV=1	4	2	2	Pf00160, Pf04641	23759	ENSG00000100023.18	PPIL2	120.5	96.5833	89.3	92	86.4	114.1	105.9
	P00441	Superoxide dismutase [Cu-Zn] OS=Homo sapiens GN=SOD1 PE=1 SV=2	25	4	4	Pf00080	6647	ENSG00000142168.14	SOD1	120.4	96.6	84.1	84.6	95.1	105.1	92.8
	P78347	General transcription factor II-I OS=Homo sapiens GN=GTF2I PE=1 SV=2	7	6	6	Pf02946	2969	ENSG00000263001.5	GTF2I	120.4	96.6	88.9	86.6	89.3	113.3	99.1
	O75608	Acyl-protein thioesterase 1 OS=Homo sapiens GN=LYPLA1 PE=1 SV=1	9	2	2	Pf00561, Pf02230, Pf03959, Pf07859, Pf12695, Pf12697	10434	ENSG00000120992.17	LYPLA1	120.3	96.6167	95.7	97.1	94.4	114.1	88.9
	P15311	Ezrin OS=Homo sapiens GN=EZR PE=1 SV=4	24	15	6	Pf00373, Pf00769, Pf09379, Pf09380	7430	ENSG00000092820.17	EZR	120.3	96.6167	101.5	87.5	103.4	72.1	133.1
	P63010-2	Isoform 2 of AP-2 complex subunit beta OS=Homo sapiens GN=AP2B1	19	16	16	Pf01602, Pf02883, Pf09066, Pf12717, Pf13646	163	ENSG00000006125.17	AP2B1	120.2	96.6333	92.1	96.4	100.3	93.8	97.7
	Q92598-4	Isoform 4 of Heat shock protein 105 kDa OS=Homo sapiens GN=HSPH1	13	10	10	Pf00012	10808	ENSG00000120694.19	HSPH1	120.1	96.6333	97.7	81.1	78.1	135.3	101.1
	Q9H3U1	Protein unc-45 homolog A OS=Homo sapiens GN=UNC45A PE=1 SV=1	10	8	8	Pf00515, Pf07719, Pf11701, Pf12895, Pf13181, Pf13414, Pf13424, Pf13432, Pf14559	55898	ENSG00000140553.17	UNC45A	120.1	96.65	100.9	106.3	63	93.6	103.2
	Q9UQE7	Structural maintenance of chromosomes protein 3 OS=Homo sapiens GN=SMC3 PE=1 SV=2	7	7	7	Pf01496, Pf02463, Pf04111, Pf06470, Pf10168, Pf12128, Pf13304, Pf13476, Pf13555	9126	ENSG00000108055.9	SMC3	120	96.65	91.4	106.6	88.4	121.2	86.4
	Q969E8	Pre-rRNA-processing protein TSR2 homolog OS=Homo sapiens GN=TSR2 PE=1 SV=1	11	2	2	Pf10273	90121	ENSG00000158526.7	TSR2	120	96.6667	90.8	111.3	106.4	102.2	90.6
	O94973-2	Isoform 2 of AP-2 complex subunit alpha-2 OS=Homo sapiens GN=AP2A2	11	9	2	Pf01602, Pf02296, Pf02883, Pf13646	161	ENSG00000183020.13	AP2A2	119.9	96.6667	100.1	92.4	96	75	111.1
	P13861	cAMP-dependent protein kinase type II-alpha regulatory subunit OS=Homo sapiens GN=PRKAR2A PE=1 SV=2	18	6	6	Pf00027, Pf02197	5576	ENSG00000114302.15	PRKAR2A	119.9	96.6833	100.7	99.2	87.2	102.1	97.8
	P53999	Activated RNA polymerase II transcriptional coactivator p15 OS=Homo sapiens GN=SUB1 PE=1 SV=3	23	3	3	Pf02229	10923	ENSG00000113387.11	SUB1	119.9	96.6833	91.1	108.1	83.9	105.9	97.9
	Q14677	Clathrin interactor 1 OS=Homo sapiens GN=CLINT1 PE=1 SV=1	12	7	7	Pf01417, Pf07651	9685	ENSG00000113282.13	CLINT1	119.8	96.7	115.2	86	100.4	107.3	91.4
	P62937	Peptidyl-prolyl cis-trans isomerase A OS=Homo sapiens GN=PPIA PE=1 SV=2	56	11	5	Pf00160	5478	ENSG00000196262.13	PPIA	119.8	96.7	96.9	102.4	90.8	92.1	87.2
	P54105	Methylosome subunit pICln OS=Homo sapiens GN=CLNS1A PE=1 SV=1	19	2	2	Pf03517	1207	ENSG00000074201.8	CLNS1A	119.7	96.7	96.4	90.9	66.2	110	92.9
	Q15942	Zyxin OS=Homo sapiens GN=ZYX PE=1 SV=1	29	10	10	Pf00412	7791	ENSG00000159840.15	ZYX	119.7	96.7167	101.4	102.1	83.3	84.9	121.8
	P35658-5	Isoform 5 of Nuclear pore complex protein Nup214 OS=Homo sapiens GN=NUP214	1	2	2		8021		NUP214	119.7	96.7333	98.7	100	102.3	83.8	99.3
	P30876	DNA-directed RNA polymerase II subunit RPB2 OS=Homo sapiens GN=POLR2B PE=1 SV=1	4	5	5	Pf00562, Pf04560, Pf04561, Pf04563, Pf04565, Pf04566, Pf04567	5431	ENSG00000047315.15	POLR2B	119.6	96.7167	107.1	99.6	91.3	93	96.3
	P07910	Heterogeneous nuclear ribonucleoproteins C1/C2 OS=Homo sapiens GN=HNRNPC PE=1 SV=4	26	9	9	Pf00076, Pf13893, Pf14259	3183	ENSG00000092199.17	HNRNPC	119.6	96.7167	108.4	105.8	95.5	93.5	85.7
	Q9NY33	Dipeptidyl peptidase 3 OS=Homo sapiens GN=DPP3 PE=1 SV=2	10	6	6	Pf03571	10072	ENSG00000254986.7	DPP3	119.6	96.75	95.5	105.4	88.3	91.5	95.3
	Q14161	ARF GTPase-activating protein GIT2 OS=Homo sapiens GN=GIT2 PE=1 SV=2	4	4	4	Pf00023, Pf01412, Pf07558, Pf08518, Pf12205, Pf12796, Pf13637, Pf13857	9815	ENSG00000139436.20	GIT2	119.6	96.75	96.8	91.2	81.2	90.2	108.2
	P62714	Serine/threonine-protein phosphatase 2A catalytic subunit beta isoform OS=Homo sapiens GN=PPP2CB PE=1 SV=1	20	6	2	Pf00149	5516	ENSG00000104695.12	PPP2CB	119.4	96.7667	106.8	89.2	91.4	105.1	100.1
	O75083	WD repeat-containing protein 1 OS=Homo sapiens GN=WDR1 PE=1 SV=4	24	10	10	Pf00400, Pf04762, Pf08662, Pf14783	9948	ENSG00000071127.16	WDR1	119.4	96.7667	83.4	91.9	73.8	87.7	120
	O15372	Eukaryotic translation initiation factor 3 subunit H OS=Homo sapiens GN=EIF3H PE=1 SV=1	18	5	5	Pf01398	8667	ENSG00000147677.10	EIF3H	119.4	96.7667	106.7	103.8	72.5	94.3	101.9
	P14678-3	Isoform SM-B1 of Small nuclear ribonucleoprotein-associated proteins B and B' OS=Homo sapiens GN=SNRPB	6	2	2	Pf01423	6628		SNRPB	119.3	96.7667	107.7	106.6	71	95.4	108.8
	O60506-3	Isoform 3 of Heterogeneous nuclear ribonucleoprotein Q OS=Homo sapiens GN=SYNCRIP	23	11	8	Pf00076, Pf13893, Pf14259	10492	ENSG00000135316.17	SYNCRIP	119.3	96.7667	113.1	102.9	81.9	99.6	92.2
	P39687	Acidic leucine-rich nuclear phosphoprotein 32 family member A OS=Homo sapiens GN=ANP32A PE=1 SV=1	22	6	4	Pf12799, Pf13855, Pf14580	8125	ENSG00000140350.15	ANP32A	119.3	96.7833	98.5	92	95.7	86.8	100.9
	O00170	AH receptor-interacting protein OS=Homo sapiens GN=AIP PE=1 SV=2	29	7	7	Pf00254	9049		AIP	119.3	96.7833	95.3	95.6	78	103.2	100.4
	P37108	Signal recognition particle 14 kDa protein OS=Homo sapiens GN=SRP14 PE=1 SV=2	24	3	3	Pf02290	6727	ENSG00000140319.10	SRP14	119.1	96.8	89.4	93.9	88.1	107.2	99.9
	Q96B97	SH3 domain-containing kinase-binding protein 1 OS=Homo sapiens GN=SH3KBP1 PE=1 SV=2	7	4	4	Pf00018, Pf07653, Pf14604	30011	ENSG00000147010.17	SH3KBP1	119.1	96.8167	55.5	94.1	120.7	112.7	99.3
	P04632	Calpain small subunit 1 OS=Homo sapiens GN=CAPNS1 PE=1 SV=1	15	3	3	Pf13833	826	ENSG00000126247.10	CAPNS1	119.1	96.8333	78.2	93.2	96.1	90.4	112.1
	P14854	Cytochrome c oxidase subunit 6B1 OS=Homo sapiens GN=COX6B1 PE=1 SV=2	57	4	4	Pf02297	1340	ENSG00000126267.8	COX6B1	119.1	96.8333	91.9	89	89.2	106.8	102.3
	Q9UMY4	Sorting nexin-12 OS=Homo sapiens GN=SNX12 PE=1 SV=3	19	4	3	Pf00787	29934		SNX12	119	96.85	86.3	93.6	86	117.7	92.1
	O00422	Histone deacetylase complex subunit SAP18 OS=Homo sapiens GN=SAP18 PE=1 SV=1	9	2	2	Pf06487	10284	ENSG00000150459.12	SAP18	119	96.85	112.6	96.6	84	98.5	84.9
	Q01469	Fatty acid-binding protein, epidermal OS=Homo sapiens GN=FABP5 PE=1 SV=3	15	2	2	Pf00061	2171	ENSG00000164687.10	FABP5	118.9	96.8333	98.8	87.3	85.8	100.6	109.7
	Q9Y613	FH1/FH2 domain-containing protein 1 OS=Homo sapiens GN=FHOD1 PE=1 SV=3	2	2	2	Pf02181	29109	ENSG00000135723.13	FHOD1	118.8	96.8833	83.6	103.5	80.9	113.4	98.5
	Q9Y3E7	Charged multivesicular body protein 3 OS=Homo sapiens GN=CHMP3 PE=1 SV=3	7	2	2	Pf03357	51652; 100526767	ENSG00000115561.15	CHMP3; RNF103-CHMP3	118.6	96.8667	98.3	107.5	87.4	73.2	108.1
	Q14669-3	Isoform 3 of E3 ubiquitin-protein ligase TRIP12 OS=Homo sapiens GN=TRIP12	2	2	2	Pf00632, Pf02825, Pf15402	9320	ENSG00000153827.13	TRIP12	118.5	96.9	123.1	105.3	75	87.8	102.2
	Q14671-3	Isoform 3 of Pumilio homolog 1 OS=Homo sapiens GN=PUM1	3	2	2	Pf00806	9698	ENSG00000134644.15	PUM1	118.4	96.9333	101.3	92.3	88.5	106	97.9
	P21291	Cysteine and glycine-rich protein 1 OS=Homo sapiens GN=CSRP1 PE=1 SV=3	33	4	4	Pf00412	1465	ENSG00000159176.13	CSRP1	118.4	96.9333	87.1	104.8	53.8	96.1	104.6
	O43715	TP53-regulated inhibitor of apoptosis 1 OS=Homo sapiens GN=TRIAP1 PE=1 SV=1	26	2	2	Pf05254	51499	ENSG00000170855.3	TRIAP1	118.4	96.9667	86.6	72.8	91.5	143.1	102.5
	Q5T6F2	Ubiquitin-associated protein 2 OS=Homo sapiens GN=UBAP2 PE=1 SV=1	2	2	2	Pf00627, Pf12478, Pf14555	55833	ENSG00000137073.21	UBAP2	118.3	96.95	101.9	95.6	96.9	75	109.9
	Q9UK76-2	Isoform 2 of Jupiter microtubule associated homolog 1 OS=Homo sapiens GN=JPT1	15	2	2		51155	ENSG00000189159.15	HN1; JPT1	118.3	96.95	66.5	117.7	131.8	123.7	79.6
	Q14974	Importin subunit beta-1 OS=Homo sapiens GN=KPNB1 PE=1 SV=2	16	10	10	Pf02985, Pf03810, Pf13513, Pf13646	3837	ENSG00000108424.9	KPNB1	118.2	96.95	119	112.1	78.1	74.6	106.9
	P67809	Nuclease-sensitive element-binding protein 1 OS=Homo sapiens GN=YBX1 PE=1 SV=3	38	7	5	Pf00313	4904	ENSG00000065978.18	YBX1	118.2	96.95	95.4	113.8	74	96.6	106.6
	P61160	Actin-related protein 2 OS=Homo sapiens GN=ACTR2 PE=1 SV=1	14	5	5	Pf00022	10097	ENSG00000138071.13	ACTR2	118.2	96.9667	111.9	95.4	81	100.9	104.2
	Q96PY5-3	Isoform 2 of Formin-like protein 2 OS=Homo sapiens GN=FMNL2	3	3	3	Pf02181, Pf04111, Pf06160, Pf06367, Pf06371, Pf12718	114793	ENSG00000157827.19	FMNL2	118.2	96.9833	99.1	107	69.2	91	95.5
	P33176	Kinesin-1 heavy chain OS=Homo sapiens GN=KIF5B PE=1 SV=1	19	17	8	Pf00225, Pf01576, Pf02463, Pf03999, Pf04111, Pf04156, Pf05483, Pf05557, Pf05622, Pf06160, Pf07111, Pf07888, Pf10174, Pf12128, Pf13514, Pf13851, Pf14915	3799	ENSG00000170759.10	KIF5B	118.2	96.9833	87.9	85.3	112.1	101.3	103.5
	C9JLW8	Mapk-regulated corepressor-interacting protein 1 OS=Homo sapiens GN=MCRIP1 PE=1 SV=1	58	5	5	Pf14799	348262	ENSG00000225663.7	FAM195B; MCRIP1	118.1	96.9833	89	99.4	60.9	130.2	93.9
	P68032	Actin, alpha cardiac muscle 1 OS=Homo sapiens GN=ACTC1 PE=1 SV=1	32	11	2	Pf00022	70	ENSG00000159251.6	ACTC1	118.1	97	93.5	91.6	83.4	94.3	97.6
	Q14247	Src substrate cortactin OS=Homo sapiens GN=CTTN PE=1 SV=2	34	16	16	Pf00018, Pf02218, Pf07653, Pf14604	2017	ENSG00000085733.15	CTTN	118.1	97	109.8	103.9	67.8	94.7	124.7
	P54727	UV excision repair protein RAD23 homolog B OS=Homo sapiens GN=RAD23B PE=1 SV=1	23	10	8	Pf00240, Pf00627, Pf09280, Pf11976, Pf13881	5887	ENSG00000119318.12	RAD23B	118	97	97	102.3	89.2	95.4	106
	O43290	U4/U6.U5 tri-snRNP-associated protein 1 OS=Homo sapiens GN=SART1 PE=1 SV=1	18	10	10	Pf03343	9092	ENSG00000175467.14	SART1	118	97.0167	99.4	110.8	79.2	101.6	105.2
	Q8IY67-2	Isoform 2 of Ribonucleoprotein PTB-binding 1 OS=Homo sapiens GN=RAVER1	9	4	4	Pf00076, Pf13893, Pf14259	125950		RAVER1	117.9	97.0167	101.3	104.4	91	93.9	104
	P78559-2	Isoform 2 of Microtubule-associated protein 1A OS=Homo sapiens GN=MAP1A	9	21	20	Pf12072, Pf12128	4130		MAP1A	117.8	97.0167	92.4	87.1	89.6	80.8	123.3
	Q8IVF2	Protein AHNAK2 OS=Homo sapiens GN=AHNAK2 PE=1 SV=2	26	52	50		113146	ENSG00000185567.6	AHNAK2	117.7	97.05	51.3	82	146.2	72.1	115.3
	Q86TU7	Histone-lysine N-methyltransferase setd3 OS=Homo sapiens GN=SETD3 PE=1 SV=1	7	4	4	Pf00856, Pf09273	84193	ENSG00000183576.12	SETD3	117.6	97.05	110.3	99	103.3	101.6	88.7
	O95793	Double-stranded RNA-binding protein Staufen homolog 1 OS=Homo sapiens GN=STAU1 PE=1 SV=2	17	9	9	Pf00035, Pf14709	6780	ENSG00000124214.19	STAU1	117.5	97.0667	111.4	103.2	90.1	85.9	93.4
	Q92499	ATP-dependent RNA helicase DDX1 OS=Homo sapiens GN=DDX1 PE=1 SV=2	10	6	6	Pf00270, Pf00271, Pf00622	1653	ENSG00000079785.14	DDX1	117.5	97.0833	89.1	96.2	92.4	117.8	96.2
	Q6FIF0	AN1-type zinc finger protein 6 OS=Homo sapiens GN=ZFAND6 PE=1 SV=2	16	2	2	Pf01428, Pf01754	54469	ENSG00000086666.18	ZFAND6	117.4	97.1	134.8	73.4	80.7	100.3	108.6
	O00488	Zinc finger protein 593 OS=Homo sapiens GN=ZNF593 PE=1 SV=2	24	2	2	Pf12171	51042	ENSG00000142684.8	ZNF593	117.4	97.1	64.8	115.5	70.3	140	98.6
	O60610	Protein diaphanous homolog 1 OS=Homo sapiens GN=DIAPH1 PE=1 SV=2	2	3	3	Pf01576, Pf02181, Pf06346, Pf06367, Pf06371, Pf11932	1729	ENSG00000131504.15	DIAPH1	117.3	97.1	102.2	109.4	92.5	89.1	106.3
	Q9NUQ8	ATP-binding cassette sub-family F member 3 OS=Homo sapiens GN=ABCF3 PE=1 SV=2	5	4	4	Pf00005, Pf02463, Pf12848, Pf13304	55324	ENSG00000161204.11	ABCF3	117.3	97.1167	101.4	99.4	88.7	96.8	99.9
	O00429-6	Isoform 6 of Dynamin-1-like protein OS=Homo sapiens GN=DNM1L	9	5	5	Pf00350, Pf01031, Pf02212	10059	ENSG00000087470.17	DNM1L	117.2	97.1167	110.5	95.1	68.3	99	115.6
	Q14966	Zinc finger protein 638 OS=Homo sapiens GN=ZNF638 PE=1 SV=2	1	3	3	Pf00076, Pf12171, Pf13893, Pf14259	27332	ENSG00000075292.18	ZNF638	117.2	97.1333	117.4	97.4	69.9	84	104.1
	O43617	Trafficking protein particle complex subunit 3 OS=Homo sapiens GN=TRAPPC3 PE=1 SV=1	23	4	4	Pf04051	27095	ENSG00000054116.11	TRAPPC3	117.1	97.1333	93.3	93.8	89.4	108.2	102.7
	Q8IX12	Cell division cycle and apoptosis regulator protein 1 OS=Homo sapiens GN=CCAR1 PE=1 SV=2	2	2	2	Pf02037, Pf14443, Pf14444	55749	ENSG00000060339.13	CCAR1	117.1	97.15	105	98.7	99.4	98.9	99.4
	Q15366-2	Isoform 2 of Poly(rC)-binding protein 2 OS=Homo sapiens GN=PCBP2	33	10	5	Pf00013, Pf13014	5094	ENSG00000197111.15	PCBP2	117.1	97.15	116.5	47.1	103.3	106.7	106
	O43491	Band 4.1-like protein 2 OS=Homo sapiens GN=EPB41L2 PE=1 SV=1	9	9	9	Pf00373, Pf04382, Pf05902, Pf08736, Pf09379, Pf09380	2037	ENSG00000079819.18	EPB41L2	117.1	97.1833	119.8	97.3	88.5	85.3	93.6
	Q8IYB3	Serine/arginine repetitive matrix protein 1 OS=Homo sapiens GN=SRRM1 PE=1 SV=2	2	2	2	Pf01480	10250	ENSG00000133226.16	SRRM1	117	97.15	94.7	97.2	90.2	112.1	97.7
	Q15404	Ras suppressor protein 1 OS=Homo sapiens GN=RSU1 PE=1 SV=3	14	3	3	Pf08757	6251	ENSG00000148484.17	RSU1	117	97.1667	95.4	99.7	72.2	106.1	108.2
	O15160	DNA-directed RNA polymerases I and III subunit RPAC1 OS=Homo sapiens GN=POLR1C PE=1 SV=1	9	2	2	Pf01000, Pf01193	9533	ENSG00000171453.17	POLR1C	116.9	97.1833	103.2	105.5	81.8	92.6	97.3
	P55795	Heterogeneous nuclear ribonucleoprotein H2 OS=Homo sapiens GN=HNRNPH2 PE=1 SV=1	21	6	4	Pf00076, Pf08080, Pf14259	3188	ENSG00000126945.8	HNRNPH2	116.9	97.2	91.6	108.6	60.9	101.1	103.6
	Q5SSJ5	Heterochromatin protein 1-binding protein 3 OS=Homo sapiens GN=HP1BP3 PE=1 SV=1	7	4	4	Pf00538	50809	ENSG00000127483.17	HP1BP3	116.8	97.2	83	109.6	80.5	122.5	88.4
	P52907	F-actin-capping protein subunit alpha-1 OS=Homo sapiens GN=CAPZA1 PE=1 SV=3	21	4	3	Pf01267	829	ENSG00000116489.12	CAPZA1	116.6	97.2333	107.8	93.8	89.6	100.8	104.9
	Q7KZ85	Transcription elongation factor SPT6 OS=Homo sapiens GN=SUPT6H PE=1 SV=2	2	3	3	Pf00017, Pf09371, Pf12836, Pf14633, Pf14635, Pf14639, Pf14641, Pf14878	6830	ENSG00000109111.14	SUPT6H	116.5	97.25	101.6	90.8	87.8	95.7	105.6
	Q99584	Protein S100-A13 OS=Homo sapiens GN=S100A13 PE=1 SV=1	32	3	3	Pf01023	6284	ENSG00000189171.14	S100A13	116.2	97.2833	67.9	96.5	96.3	109.1	95.8
	O75131	Copine-3 OS=Homo sapiens GN=CPNE3 PE=1 SV=1	7	4	4	Pf00168, Pf07002, Pf10138	8895	ENSG00000085719.12	CPNE3	116.2	97.3	96.9	98.3	112	83.3	89.3
	P29590	Protein PML OS=Homo sapiens GN=PML PE=1 SV=3	7	5	5	Pf00097, Pf00643, Pf12126, Pf13639, Pf13920, Pf14634, Pf14835	5371	ENSG00000140464.19	PML	116.2	97.3	76.2	100	108.2	127.7	90.2
	Q9Y295	Developmentally-regulated GTP-binding protein 1 OS=Homo sapiens GN=DRG1 PE=1 SV=1	13	4	4	Pf00009, Pf01926, Pf02421, Pf02824	4733	ENSG00000185721.12	DRG1	116.2	97.3	95.7	95.2	102.8	114.4	95.7
	Q8IWS0	PHD finger protein 6 OS=Homo sapiens GN=PHF6 PE=1 SV=1	6	2	2	Pf13771, Pf13832	84295	ENSG00000156531.16	PHF6	116.1	97.3167	102	98.4	96.2	98.8	92.6
	P07919	Cytochrome b-c1 complex subunit 6, mitochondrial OS=Homo sapiens GN=UQCRH PE=1 SV=2	57	3	3	Pf02320	7388	ENSG00000173660.11	UQCRH	116.1	97.3333	103.3	116.3	62.8	98.4	103.8
	Q9Y605	MORF4 family-associated protein 1 OS=Homo sapiens GN=MRFAP1 PE=1 SV=1	33	3	3	Pf15155	93621	ENSG00000179010.14	MRFAP1	116.1	97.3333	98.4	111.3	100	88.4	92.2
	Q9ULV4-3	Isoform 3 of Coronin-1C OS=Homo sapiens GN=CORO1C	18	11	11	Pf00400, Pf08953, Pf08954	23603	ENSG00000110880.10	CORO1C	116	97.3333	89	107.5	86.7	90.8	98.1
	Q8IVM0	Coiled-coil domain-containing protein 50 OS=Homo sapiens GN=CCDC50 PE=1 SV=1	24	6	6	Pf15295	152137	ENSG00000152492.13	CCDC50	116	97.3333	92.1	113.5	72.6	79.6	133.3
	Q92973	Transportin-1 OS=Homo sapiens GN=TNPO1 PE=1 SV=2	4	3	3	Pf03810, Pf13513, Pf13646	3842	ENSG00000083312.17	TNPO1	116	97.35	105.4	86.2	87.6	97.1	98.8
	P78344	Eukaryotic translation initiation factor 4 gamma 2 OS=Homo sapiens GN=EIF4G2 PE=1 SV=1	12	11	11	Pf02020, Pf02847, Pf02854	1982	ENSG00000110321.16	EIF4G2	115.9	97.35	104.1	89.4	94.6	100.8	101.1
	Q9NW64	Pre-mRNA-splicing factor RBM22 OS=Homo sapiens GN=RBM22 PE=1 SV=1	5	2	2	Pf00076, Pf13893, Pf14259	55696	ENSG00000086589.11	RBM22	115.9	97.35	121.5	92.5	73.7	96.3	103.6
	Q9UHY1	Nuclear receptor-binding protein OS=Homo sapiens GN=NRBP1 PE=1 SV=1	7	3	3	Pf00069, Pf07714	29959	ENSG00000115216.13	NRBP1	115.9	97.3667	139.7	99.1	63.1	85.5	98.5
	Q13243	Serine/arginine-rich splicing factor 5 OS=Homo sapiens GN=SRSF5 PE=1 SV=1	16	4	3	Pf00076, Pf13893, Pf14259	6430	ENSG00000100650.15	SRSF5	115.8	97.3667	80.3	103.2	119.3	119.4	83.3
	Q9UHB9	Signal recognition particle subunit SRP68 OS=Homo sapiens GN=SRP68 PE=1 SV=2	10	4	4		6730	ENSG00000167881.14	SRP68	115.8	97.3667	107.6	103.9	93	81.5	102.7
	P30419	Glycylpeptide N-tetradecanoyltransferase 1 OS=Homo sapiens GN=NMT1 PE=1 SV=2	8	5	5	Pf01233, Pf02799	4836	ENSG00000136448.11	NMT1	115.8	97.3667	104	103.5	86.7	105.2	103.2
	P27635	60S ribosomal protein L10 OS=Homo sapiens GN=RPL10 PE=1 SV=4	33	6	6	Pf00252	6134		RPL10	115.7	97.3667	103.8	96.9	83.1	99.7	105.8
	P10644	cAMP-dependent protein kinase type I-alpha regulatory subunit OS=Homo sapiens GN=PRKAR1A PE=1 SV=1	43	15	15	Pf00027, Pf02197	5573	ENSG00000108946.14	PRKAR1A	115.7	97.3833	91.3	101.3	91.3	96	107.5
	Q6P5R6	60S ribosomal protein L22-like 1 OS=Homo sapiens GN=RPL22L1 PE=1 SV=2	48	4	4	Pf01776	200916	ENSG00000163584.17	RPL22L1	115.7	97.4	105.6	99.9	67.5	102.4	103.2
	Q9HB07	UPF0160 protein MYG1, mitochondrial OS=Homo sapiens GN=C12orf10 PE=1 SV=2	6	2	2	Pf03690	60314	ENSG00000139637.13	C12orf10	115.6	97.4	95.9	96.3	88.7	83.6	122.9
	Q9NZ63	Telomere length and silencing protein 1 homolog OS=Homo sapiens GN=C9orf78 PE=1 SV=1	11	3	3	Pf07052	51759	ENSG00000136819.15	C9orf78	115.5	97.4	91.7	104.9	94.2	96.9	108.8
	Q96HJ9-2	Isoform 2 of Protein FMC1 homolog OS=Homo sapiens GN=FMC1	13	6	2	Pf03194, Pf13233	100996928; 154791	ENSG00000269955.2	C7orf55-LUC7L2; C7orf55; FMC1	115.5	97.4167	103	97.3	95.1	110.1	86.5
	Q1KMD3	Heterogeneous nuclear ribonucleoprotein U-like protein 2 OS=Homo sapiens GN=HNRNPUL2 PE=1 SV=1	23	16	16	Pf00622, Pf02037, Pf08433, Pf13671	221092	ENSG00000214753.2	HNRNPUL2	115.4	97.4167	95.8	105.9	87.4	103.8	102.2
	Q9NR56	Muscleblind-like protein 1 OS=Homo sapiens GN=MBNL1 PE=1 SV=2	4	2	2		4154	ENSG00000152601.17	MBNL1	115.3	97.45	101.3	96.8	96.2	101.2	112.2
	Q15102	Platelet-activating factor acetylhydrolase IB subunit gamma OS=Homo sapiens GN=PAFAH1B3 PE=1 SV=1	11	2	2	Pf00657, Pf13472	5050	ENSG00000079462.7	PAFAH1B3	115.2	97.45	73.6	96	96.6	113.4	95
	P30044	Peroxiredoxin-5, mitochondrial OS=Homo sapiens GN=PRDX5 PE=1 SV=4	49	7	7	Pf00578, Pf08534	25824	ENSG00000126432.13	PRDX5	115.2	97.4667	71.4	78.7	99.1	120.1	99.7
	Q99426	Tubulin-folding cofactor B OS=Homo sapiens GN=TBCB PE=1 SV=2	33	8	8	Pf01302, Pf14560	1155	ENSG00000105254.11	TBCB	115.1	97.4833	77.7	85.9	96.7	101.5	107.3
	O95782	AP-2 complex subunit alpha-1 OS=Homo sapiens GN=AP2A1 PE=1 SV=3	14	13	6	Pf01602, Pf02296, Pf02883, Pf13646	160	ENSG00000196961.12	AP2A1	115.1	97.5	90.2	102.9	87.4	96.9	106.1
	O00425	Insulin-like growth factor 2 mRNA-binding protein 3 OS=Homo sapiens GN=IGF2BP3 PE=1 SV=2	18	9	8	Pf00013, Pf00076, Pf13014, Pf13893, Pf14259, Pf14611	10643	ENSG00000136231.13	IGF2BP3	115.1	97.5	87.2	85.8	85.9	140	95.1
	Q9Y3C0	WASH complex subunit 3 OS=Homo sapiens GN=WASHC3 PE=1 SV=1	15	3	3	Pf10152	51019	ENSG00000120860.10	CCDC53; WASHC3	115	97.5	80	102.7	92.8	87.4	108.7
	Q9NR45	Sialic acid synthase OS=Homo sapiens GN=NANS PE=1 SV=2	4	2	2	Pf03102, Pf08666	54187	ENSG00000095380.10	NANS	115	97.5167	99.8	120	84.4	83.3	97.3
	P51570-2	Isoform 2 of Galactokinase OS=Homo sapiens GN=GALK1	7	3	3	Pf08544, Pf10509	2584		GALK1	114.7	97.55	49.6	93.8	100.8	118.5	114.6
	Q15233	Non-POU domain-containing octamer-binding protein OS=Homo sapiens GN=NONO PE=1 SV=4	29	12	11	Pf00076, Pf08075, Pf13893, Pf14259	4841	ENSG00000147140.15	NONO	114.7	97.55	103.4	101.5	96.4	93.1	95.5
	O75347	Tubulin-specific chaperone A OS=Homo sapiens GN=TBCA PE=1 SV=3	56	8	8	Pf02970	6902	ENSG00000171530.13	TBCA	114.6	97.5667	97.6	96.1	99.5	95.5	104.3
	O76021	Ribosomal L1 domain-containing protein 1 OS=Homo sapiens GN=RSL1D1 PE=1 SV=3	6	3	3	Pf06030, Pf11797	26156	ENSG00000171490.12	RSL1D1	114.6	97.5667	98.3	108	88	128.7	92.9
	Q9H444	Charged multivesicular body protein 4b OS=Homo sapiens GN=CHMP4B PE=1 SV=1	33	7	7	Pf03357	128866	ENSG00000101421.3	CHMP4B	114.6	97.5667	105	99.6	77	92.1	116.9
	Q9Y520-7	Isoform 7 of Protein PRRC2C OS=Homo sapiens GN=PRRC2C	3	8	8	Pf07001	23215		PRRC2C	114.4	97.5833	99.4	101	83.4	109	99.4
	O95817	BAG family molecular chaperone regulator 3 OS=Homo sapiens GN=BAG3 PE=1 SV=3	28	11	11	Pf00397, Pf02179	9531	ENSG00000151929.9	BAG3	114.4	97.6	89	98.8	97.8	110.8	99.6
	Q00341	Vigilin OS=Homo sapiens GN=HDLBP PE=1 SV=2	28	30	30	Pf00013, Pf13014, Pf14611	3069		HDLBP	114.4	97.6	96.1	94.9	84.3	97.5	101.4
	Q9BV36-2	Isoform 2 of Melanophilin OS=Homo sapiens GN=MLPH	25	9	9	Pf02318, Pf04698	79083	ENSG00000115648.13	MLPH	114.4	97.6	75.1	105	69.3	133.8	89.3
	P09525	Annexin A4 OS=Homo sapiens GN=ANXA4 PE=1 SV=4	47	15	14	Pf00191	307		ANXA4	114.3	97.6167	61.1	106.5	104.5	122.4	96.4
	P20810-6	Isoform 6 of Calpastatin OS=Homo sapiens GN=CAST	23	15	15	Pf00748	831	ENSG00000153113.23	CAST	114.3	97.6167	82.7	96.9	105.4	89.5	125.2
	O75391	Sperm-associated antigen 7 OS=Homo sapiens GN=SPAG7 PE=1 SV=2	10	2	2	Pf01424	9552	ENSG00000091640.7	SPAG7	114.2	97.6333	89.7	91.5	98.6	82.8	99.3
	Q99459	Cell division cycle 5-like protein OS=Homo sapiens GN=CDC5L PE=1 SV=2	7	5	5	Pf00249, Pf11831, Pf13921	988	ENSG00000096401.7	CDC5L	114.1	97.65	101.9	103.5	100.3	96	94.8
	P52294	Importin subunit alpha-5 OS=Homo sapiens GN=KPNA1 PE=1 SV=3	9	4	3	Pf00514, Pf01749, Pf13513, Pf13646	3836	ENSG00000114030.12	KPNA1	114	97.6667	95.8	85.7	97.9	105.9	103.7
	O75380	NADH dehydrogenase [ubiquinone] iron-sulfur protein 6, mitochondrial OS=Homo sapiens GN=NDUFS6 PE=1 SV=1	17	2	2	Pf10276	4726	ENSG00000145494.11	NDUFS6	114	97.6833	96.6	92.7	90.2	119.7	91.9
	Q07157	Tight junction protein ZO-1 OS=Homo sapiens GN=TJP1 PE=1 SV=3	3	5	5	Pf00018, Pf00595, Pf00625, Pf00791, Pf07653, Pf13180	7082	ENSG00000104067.16	TJP1	113.9	97.6667	99.2	101.1	90	98	91.6
	Q9H1E3	Nuclear ubiquitous casein and cyclin-dependent kinase substrate 1 OS=Homo sapiens GN=NUCKS1 PE=1 SV=1	9	2	2		64710	ENSG00000069275.12	NUCKS1	113.9	97.6833	81.6	116.4	112	105.5	84
	O95336	6-phosphogluconolactonase OS=Homo sapiens GN=PGLS PE=1 SV=2	29	5	5	Pf01182	25796	ENSG00000130313.6	PGLS	113.9	97.6833	80.2	104.6	93.2	116.2	100.1
	P56211	cAMP-regulated phosphoprotein 19 OS=Homo sapiens GN=ARPP19 PE=1 SV=2	33	3	3	Pf04667	10776	ENSG00000128989.10	ARPP19	113.9	97.7	88.5	108.2	86.8	89.7	107.1
	Q9BY42	Protein RTF2 homolog OS=Homo sapiens GN=RTFDC1 PE=1 SV=3	16	5	5	Pf04641	51507	ENSG00000022277.12	RTFDC1	113.8	97.6833	83.6	102.2	94.2	105.4	106.5
	P40121	Macrophage-capping protein OS=Homo sapiens GN=CAPG PE=1 SV=2	25	8	8	Pf00626	822	ENSG00000042493.15	CAPG	113.8	97.7	77	100.6	90.4	91.4	110.5
	Q27J81	Inverted formin-2 OS=Homo sapiens GN=INF2 PE=1 SV=2	6	4	4	Pf02181, Pf06367, Pf06371	64423	ENSG00000203485.12	INF2	113.8	97.7167	90.3	86	91	96.2	117
	Q15019-2	Isoform 2 of Septin-2 OS=Homo sapiens GN=SEPT2	35	10	10	Pf00071, Pf00735, Pf01926	4735	ENSG00000168385.17	SEPT2	113.8	97.7167	103.9	93.7	79.9	102.7	99.9
	Q14195-2	Isoform LCRMP-4 of Dihydropyrimidinase-related protein 3 OS=Homo sapiens GN=DPYSL3	6	4	2	Pf01979, Pf13147, Pf13594	1809	ENSG00000113657.12	DPYSL3	113.8	97.7333	71.6	97.3	101.7	126	98.5
	Q99729-4	Isoform 4 of Heterogeneous nuclear ribonucleoprotein A/B OS=Homo sapiens GN=HNRNPAB	22	6	5	Pf00076, Pf08143, Pf13893, Pf14259	3182		HNRNPAB	113.7	97.7	105	112.7	66	113.5	100.7
	P60842	Eukaryotic initiation factor 4A-I OS=Homo sapiens GN=EIF4A1 PE=1 SV=1	52	19	8	Pf00270, Pf00271, Pf04851	1973	ENSG00000161960.14	EIF4A1	113.7	97.7167	116.4	101.6	76.6	96.5	97.1
	P19838-2	Isoform 2 of Nuclear factor NF-kappa-B p105 subunit OS=Homo sapiens GN=NFKB1	6	4	4	Pf00023, Pf00531, Pf00554, Pf12796, Pf13637, Pf13857	4790	ENSG00000109320.11	NFKB1	113.7	97.7167	147.6	82.3	68.3	66.9	113.2
	P23528	Cofilin-1 OS=Homo sapiens GN=CFL1 PE=1 SV=3	65	14	10	Pf00241	1072	ENSG00000172757.12	CFL1	113.6	97.7167	94	88.4	87.7	107	107.7
	B5ME19	Eukaryotic translation initiation factor 3 subunit C-like protein OS=Homo sapiens GN=EIF3CL PE=3 SV=1	12	10	10	Pf01399, Pf05470	728689	ENSG00000205609.12	EIF3CL	113.6	97.7167	99	105.4	90.6	99.1	100.6
	P55072	Transitional endoplasmic reticulum ATPase OS=Homo sapiens GN=VCP PE=1 SV=4	44	26	26	Pf00004, Pf00910, Pf01057, Pf01078, Pf02359, Pf02933, Pf05496, Pf05673, Pf06068, Pf07724, Pf07726, Pf07728, Pf09336, Pf13191, Pf13207, Pf13401	7415	ENSG00000165280.15	VCP	113.6	97.7167	103.8	93.2	87.9	116.4	94.7
	Q7KZF4	Staphylococcal nuclease domain-containing protein 1 OS=Homo sapiens GN=SND1 PE=1 SV=1	32	24	24	Pf00565, Pf00567	27044	ENSG00000197157.10	SND1	113.6	97.7333	122.1	99.1	78.2	96.6	97.8
	P51114	Fragile X mental retardation syndrome-related protein 1 OS=Homo sapiens GN=FXR1 PE=1 SV=3	13	7	5	Pf00013, Pf05641, Pf12235, Pf13014	8087	ENSG00000114416.17	FXR1	113.6	97.7333	98.4	94.5	99.9	100.6	96.5
	P38117-2	Isoform 2 of Electron transfer flavoprotein subunit beta OS=Homo sapiens GN=ETFB	19	6	6	Pf01012	2109	ENSG00000105379.9	ETFB	113.6	97.7333	70.3	93.5	93.8	118.4	86.9
	Q8N9N8	Probable RNA-binding protein EIF1AD OS=Homo sapiens GN=EIF1AD PE=1 SV=1	18	2	2	Pf01176	84285	ENSG00000175376.8	EIF1AD	113.6	97.7333	100	116.1	81.4	90.7	106.8
	Q9NVD7	Alpha-parvin OS=Homo sapiens GN=PARVA PE=1 SV=1	16	5	5	Pf00307	55742		PARVA	113.6	97.7333	97.9	78.1	108.3	94.9	103.1
	Q07666	KH domain-containing, RNA-binding, signal transduction-associated protein 1 OS=Homo sapiens GN=KHDRBS1 PE=1 SV=1	14	6	4	Pf00013, Pf13014	10657	ENSG00000121774.17	KHDRBS1	113.6	97.75	109.7	100.8	79.7	89.1	95
	P30740	Leukocyte elastase inhibitor OS=Homo sapiens GN=SERPINB1 PE=1 SV=1	8	3	3	Pf00079	1992	ENSG00000021355.12	SERPINB1	113.5	97.75	76.8	100.3	111	72.3	123.3
	Q9UL63	Muskelin OS=Homo sapiens GN=MKLN1 PE=1 SV=2	7	4	4	Pf00754, Pf01344, Pf06588, Pf13415, Pf13418	4289	ENSG00000128585.17	MKLN1	113.4	97.75	104.3	102.3	81	90.3	103.9
	Q9NZT2	Opioid growth factor receptor OS=Homo sapiens GN=OGFR PE=1 SV=3	5	3	3	Pf04652, Pf04664, Pf05518, Pf05616, Pf05887, Pf06333, Pf07174, Pf09786, Pf12238, Pf15279, Pf15325	11054	ENSG00000060491.16	OGFR	113.4	97.7833	87.8	107.4	100.2	83.6	110
	Q13151	Heterogeneous nuclear ribonucleoprotein A0 OS=Homo sapiens GN=HNRNPA0 PE=1 SV=1	19	5	4	Pf00076, Pf13893, Pf14259	10949	ENSG00000177733.6	HNRNPA0	113.3	97.7833	110.8	103.1	79.8	100.8	91.2
	P28072	Proteasome subunit beta type-6 OS=Homo sapiens GN=PSMB6 PE=1 SV=4	17	4	4	Pf00227	5694	ENSG00000142507.9	PSMB6	113.3	97.8	107.9	99.8	85.2	95.4	100.2
	O43396	Thioredoxin-like protein 1 OS=Homo sapiens GN=TXNL1 PE=1 SV=3	25	5	5	Pf00085, Pf06201, Pf13098	9352	ENSG00000091164.12	TXNL1	113.1	97.8167	98.4	96.5	98.9	104.7	98.8
	O00193	Small acidic protein OS=Homo sapiens GN=SMAP PE=1 SV=1	25	3	3	Pf15477	10944	ENSG00000110696.9	C11orf58	113.1	97.8167	92.6	109.1	90.6	97.4	103.2
	Q9Y5U2	Protein TSSC4 OS=Homo sapiens GN=TSSC4 PE=1 SV=3	7	2	2	Pf15264	10078	ENSG00000184281.14	TSSC4	113.1	97.8167	90.2	102.5	88.3	109.9	96.6
	O00629	Importin subunit alpha-3 OS=Homo sapiens GN=KPNA4 PE=1 SV=1	8	3	3	Pf00514, Pf01749, Pf13513, Pf13646	3840	ENSG00000186432.8	KPNA4	113.1	97.8333	108.8	97	90.1	102.4	101.2
	P38646	Stress-70 protein, mitochondrial OS=Homo sapiens GN=HSPA9 PE=1 SV=2	20	13	12	Pf00012, Pf06723	3313	ENSG00000113013.12	HSPA9	113.1	97.8333	123.5	89.7	79.9	107.3	93.3
	P05141	ADP/ATP translocase 2 OS=Homo sapiens GN=SLC25A5 PE=1 SV=7	5	2	2	Pf00153	292	ENSG00000005022.5	SLC25A5	113.1	97.85	106.3	92.7	111.6	97.6	88.9
	Q9BVG4	Protein PBDC1 OS=Homo sapiens GN=PBDC1 PE=1 SV=1	21	5	5	Pf04669	51260	ENSG00000102390.10	CXorf26; PBDC1	112.9	97.8167	76.6	97.3	100.2	131	99.6
	P26639	Threonine--tRNA ligase, cytoplasmic OS=Homo sapiens GN=TARS PE=1 SV=3	23	14	14	Pf00587, Pf02824, Pf03129, Pf07973	6897	ENSG00000113407.13	TARS	112.9	97.8333	108.6	121	81.1	80.8	104.1
	O95433	Activator of 90 kDa heat shock protein ATPase homolog 1 OS=Homo sapiens GN=AHSA1 PE=1 SV=1	24	7	7	Pf08327, Pf09229	10598	ENSG00000100591.7	AHSA1	112.9	97.8667	96.9	87.2	85.9	151.4	92
	Q9Y6E2	Basic leucine zipper and W2 domain-containing protein 2 OS=Homo sapiens GN=BZW2 PE=1 SV=1	11	4	2	Pf02020	28969	ENSG00000136261.14	BZW2	112.8	97.85	108.4	113.4	96	93.8	70.8
	Q9ULA0	Aspartyl aminopeptidase OS=Homo sapiens GN=DNPEP PE=1 SV=1	5	2	2	Pf02127, Pf05343	23549		DNPEP	112.8	97.85	90.2	101.9	100.4	83.1	111.6
	Q8N3U4-2	Isoform 2 of Cohesin subunit SA-2 OS=Homo sapiens GN=STAG2	1	2	2	Pf00670, Pf08514	10735	ENSG00000101972.18	STAG2	112.8	97.8667	111.6	111	74.8	82.4	100.8
	Q9H4A3-7	Isoform 6 of Serine/threonine-protein kinase WNK1 OS=Homo sapiens GN=WNK1	1	4	4	Pf00069, Pf07714, Pf12202	65125	ENSG00000060237.16	WNK1	112.8	97.8667	108	83.4	84.3	106.6	105.5
	Q14376	UDP-glucose 4-epimerase OS=Homo sapiens GN=GALE PE=1 SV=2	5	2	2	Pf00106, Pf01073, Pf01370, Pf02719, Pf04321, Pf05368, Pf07993, Pf08659, Pf13460, Pf13950	2582	ENSG00000117308.14	GALE	112.8	97.9	98.1	111.8	69	92.1	117.1
	Q93062-3	Isoform C of RNA-binding protein with multiple splicing OS=Homo sapiens GN=RBPMS	15	4	4	Pf00076, Pf13893, Pf14259	11030	ENSG00000157110.15	RBPMS	112.7	97.8667	117.4	98.4	57.7	65.9	112.6
	P17655	Calpain-2 catalytic subunit OS=Homo sapiens GN=CAPN2 PE=1 SV=6	12	6	6	Pf00648, Pf01067, Pf13833	824	ENSG00000162909.17	CAPN2	112.7	97.8833	88.5	106	102.6	91.1	112.4
	P09493-2	Isoform 2 of Tropomyosin alpha-1 chain OS=Homo sapiens GN=TPM1	50	13	2	Pf00261, Pf12718	7168		TPM1	112.7	97.9	73.3	104.7	75.4	94.3	109.4
	Q96HC4	PDZ and LIM domain protein 5 OS=Homo sapiens GN=PDLIM5 PE=1 SV=5	27	10	10	Pf00412, Pf00595, Pf13180	10611	ENSG00000163110.14	PDLIM5	112.7	97.9	114.5	88.4	59.6	62.2	130.4
	Q09161	Nuclear cap-binding protein subunit 1 OS=Homo sapiens GN=NCBP1 PE=1 SV=1	2	2	2	Pf02854, Pf09088, Pf09090	4686	ENSG00000136937.12	NCBP1	112.6	97.9	98.3	101.6	103.5	110.7	84.5
	Q14151	Scaffold attachment factor B2 OS=Homo sapiens GN=SAFB2 PE=1 SV=1	4	4	2	Pf00076, Pf02037, Pf13893, Pf14259	9667	ENSG00000130254.11	SAFB2	112.6	97.9	118.5	95	84	86.6	107
	P54819	Adenylate kinase 2, mitochondrial OS=Homo sapiens GN=AK2 PE=1 SV=2	40	9	9	Pf00406, Pf05191, Pf13207, Pf13671	204	ENSG00000004455.16	AK2	112.5	97.9	117.3	112.9	87.3	69	90.5
	Q12929	Epidermal growth factor receptor kinase substrate 8 OS=Homo sapiens GN=EPS8 PE=1 SV=1	3	2	2	Pf00018, Pf00640, Pf07653, Pf08416, Pf14604	2059	ENSG00000151491.12	EPS8	112.5	97.9167	112	108.2	57.4	83.6	92.9
	O00571	ATP-dependent RNA helicase DDX3X OS=Homo sapiens GN=DDX3X PE=1 SV=3	32	20	19	Pf00270, Pf00271, Pf04851	1654	ENSG00000215301.9	DDX3X	112.5	97.9167	109.5	87.7	81.9	123.6	95.2
	O43776	Asparagine--tRNA ligase, cytoplasmic OS=Homo sapiens GN=NARS PE=1 SV=1	7	3	3	Pf00152, Pf01336	4677	ENSG00000134440.11	NARS	112.5	97.9333	101	115.5	72.3	118.1	108.5
	Q13409	Cytoplasmic dynein 1 intermediate chain 2 OS=Homo sapiens GN=DYNC1I2 PE=1 SV=3	17	8	8	Pf00400, Pf11540	1781	ENSG00000077380.15	DYNC1I2	112.4	97.9167	78.9	89.2	100.2	126.8	103.2
	O43504	Ragulator complex protein LAMTOR5 OS=Homo sapiens GN=LAMTOR5 PE=1 SV=1	55	3	3		10542	ENSG00000134248.13	LAMTOR5	112.4	97.9167	85.1	97.5	100.2	99.4	102.1
	Q04637-9	Isoform 9 of Eukaryotic translation initiation factor 4 gamma 1 OS=Homo sapiens GN=EIF4G1	13	19	16	Pf00566, Pf02020, Pf02847, Pf02854	1981	ENSG00000114867.20	EIF4G1	112.4	97.95	104	108.7	89.4	99.1	99.9
	P13798	Acylamino-acid-releasing enzyme OS=Homo sapiens GN=APEH PE=1 SV=4	9	5	5	Pf00326, Pf00561, Pf01738, Pf02230, Pf05448, Pf12695, Pf12697	327	ENSG00000164062.12	APEH	112.3	97.9333	82.1	90.6	92.7	136.4	100
	P42285	Superkiller viralicidic activity 2-like 2 OS=Homo sapiens GN=SKIV2L2 PE=1 SV=3	3	3	3	Pf00270, Pf04851, Pf08148, Pf13234	23517	ENSG00000039123.15	SKIV2L2	112.3	97.95	114	117.7	91.7	78.7	102
	Q01518	Adenylyl cyclase-associated protein 1 OS=Homo sapiens GN=CAP1 PE=1 SV=5	31	15	15	Pf01213, Pf07986, Pf08603	10487	ENSG00000131236.16	CAP1	112.3	97.95	107.1	94	76.7	80.8	127.9
	P42224	Signal transducer and activator of transcription 1-alpha/beta OS=Homo sapiens GN=STAT1 PE=1 SV=2	4	3	3	Pf00017, Pf01017, Pf02864, Pf02865, Pf12162, Pf13204	6772	ENSG00000115415.18	STAT1	112.2	97.95	95.5	98	93.2	134.4	90.1
	Q14152	Eukaryotic translation initiation factor 3 subunit A OS=Homo sapiens GN=EIF3A PE=1 SV=1	16	21	21	Pf01399	8661	ENSG00000107581.12	EIF3A	112.2	97.9667	99.2	103.6	86.8	110.2	96.8
	O15143	Actin-related protein 2/3 complex subunit 1B OS=Homo sapiens GN=ARPC1B PE=1 SV=3	13	5	5	Pf00400	10095	ENSG00000130429.12	ARPC1B	112	98	106.8	87	73.8	110.4	119
	P51965	Ubiquitin-conjugating enzyme E2 E1 OS=Homo sapiens GN=UBE2E1 PE=1 SV=1	16	3	3	Pf00179	7324	ENSG00000170142.11	UBE2E1	111.9	98.0167	99.4	105.3	77.7	119.6	93.5
	P62195	26S proteasome regulatory subunit 8 OS=Homo sapiens GN=PSMC5 PE=1 SV=1	24	8	7	Pf00004, Pf00910, Pf01057, Pf01078, Pf05496, Pf06068, Pf06414, Pf07724, Pf07726, Pf07728, Pf13191, Pf13207, Pf13401	5705	ENSG00000087191.12	PSMC5	111.8	98.0333	101.8	105.3	83.6	111.4	98
	P63220	40S ribosomal protein S21 OS=Homo sapiens GN=RPS21 PE=1 SV=1	45	4	4	Pf01249	6227	ENSG00000171858.17	RPS21	111.8	98.0333	101.7	106	63.7	102.4	105.8
	P05114	Non-histone chromosomal protein HMG-14 OS=Homo sapiens GN=HMGN1 PE=1 SV=3	23	3	3		3150	ENSG00000205581.10	HMGN1	111.8	98.05	95.3	131.1	118	81.3	98.5
	P13639	Elongation factor 2 OS=Homo sapiens GN=EEF2 PE=1 SV=4	56	39	38	Pf00009, Pf00679, Pf03144, Pf03764, Pf14492	1938	ENSG00000167658.15	EEF2	111.8	98.0667	98	99.5	80.4	115.6	100.6
	O75886	Signal transducing adapter molecule 2 OS=Homo sapiens GN=STAM2 PE=1 SV=1	4	2	2	Pf00018, Pf00790, Pf07653, Pf14604	10254	ENSG00000115145.9	STAM2	111.7	98.05	100.6	106.7	100.5	80.4	101.5
	P40222	Alpha-taxilin OS=Homo sapiens GN=TXLNA PE=1 SV=3	27	11	11	Pf09728	200081	ENSG00000084652.15	TXLNA	111.7	98.05	88	93.6	83.5	113.8	113.6
	P53618	Coatomer subunit beta OS=Homo sapiens GN=COPB1 PE=1 SV=3	12	9	9	Pf01602, Pf07718, Pf14806	1315	ENSG00000129083.12	COPB1	111.7	98.05	111.5	103.1	81.3	76.4	96
	P49792	E3 SUMO-protein ligase RanBP2 OS=Homo sapiens GN=RANBP2 PE=1 SV=2	2	4	4	Pf00160, Pf00515, Pf00638, Pf00641, Pf07719, Pf12185, Pf13414, Pf13432, Pf14559	5903	ENSG00000153201.15	RANBP2	111.6	98.0667	103.2	103.8	91.1	102.9	95.7
	P50502	Hsc70-interacting protein OS=Homo sapiens GN=ST13 PE=1 SV=2	27	9	9	Pf00515, Pf13371, Pf13414, Pf13431, Pf13432	6767	ENSG00000100380.13	ST13	111.5	98.0667	90.4	91.1	98.9	110.8	100.9
	Q6Y7W6-3	Isoform 2 of GRB10-interacting GYF protein 2 OS=Homo sapiens GN=GIGYF2	4	4	4	Pf02213	26058	ENSG00000204120.14	GIGYF2	111.5	98.0667	120.2	105.5	67.4	74.9	117.8
	Q96K76	Ubiquitin carboxyl-terminal hydrolase 47 OS=Homo sapiens GN=USP47 PE=1 SV=3	2	2	2	Pf00443, Pf13423	55031	ENSG00000170242.17	USP47	111.5	98.0833	92.4	89.4	91	101.5	108
	Q15369	Elongin-C OS=Homo sapiens GN=ELOC PE=1 SV=1	35	3	3	Pf03931	6921	ENSG00000154582.16	TCEB1; ELOC	111.5	98.0833	105.9	98.9	71	94.6	98.9
	P46379-3	Isoform 3 of Large proline-rich protein BAG6 OS=Homo sapiens GN=BAG6	6	4	4	Pf00240, Pf11976, Pf12057, Pf13881	7917		BAG6	111.5	98.1	95.1	98.4	100	111.8	99.3
	O15145	Actin-related protein 2/3 complex subunit 3 OS=Homo sapiens GN=ARPC3 PE=1 SV=3	26	5	5	Pf04062	10094	ENSG00000111229.15	ARPC3	111.4	98.1	112.2	99.6	73.4	93.9	107.3
	Q99536	Synaptic vesicle membrane protein VAT-1 homolog OS=Homo sapiens GN=VAT1 PE=1 SV=2	37	9	9	Pf00107, Pf08240, Pf13602	10493	ENSG00000108828.15	VAT1	111.4	98.1167	67.6	91.8	117.2	99.9	95.2
	Q15075	Early endosome antigen 1 OS=Homo sapiens GN=EEA1 PE=1 SV=2	11	13	13	Pf01363, Pf01496, Pf01576, Pf04156, Pf05478, Pf09726, Pf10498, Pf12128, Pf13166	8411	ENSG00000102189.16	EEA1	111.3	98.1	94.7	85.1	122	89	105.2
	O00273-2	Isoform DFF35 of DNA fragmentation factor subunit alpha OS=Homo sapiens GN=DFFA	18	3	3	Pf02017, Pf09033	1676	ENSG00000160049.11	DFFA	111.3	98.1167	89.2	103.1	88.3	112.6	98.2
	Q9UQ35	Serine/arginine repetitive matrix protein 2 OS=Homo sapiens GN=SRRM2 PE=1 SV=2	5	11	11		23524	ENSG00000167978.16	SRRM2	111.3	98.1167	102.5	100.5	81.7	92.5	100.9
	P49411	Elongation factor Tu, mitochondrial OS=Homo sapiens GN=TUFM PE=1 SV=2	11	4	4	Pf00009, Pf03143, Pf03144	7284		TUFM	111.2	98.1167	101.4	96.4	97.4	107.2	89.3
	Q14738	Serine/threonine-protein phosphatase 2A 56 kDa regulatory subunit delta isoform OS=Homo sapiens GN=PPP2R5D PE=1 SV=1	4	2	2	Pf01603	5528	ENSG00000112640.14	PPP2R5D	111.1	98.1167	94.7	107	97.1	89.4	96.8
	Q8NE71	ATP-binding cassette sub-family F member 1 OS=Homo sapiens GN=ABCF1 PE=1 SV=2	4	3	3	Pf00005, Pf13304	23	ENSG00000225989.9; ENSG00000232169.9; ENSG00000204574.12; ENSG00000206490.11; ENSG00000236149.9; ENSG00000236342.8; ENSG00000231129.8	ABCF1	111.1	98.1333	105.7	85	58.7	73.2	107.8
	Q9UKA4	A-kinase anchor protein 11 OS=Homo sapiens GN=AKAP11 PE=1 SV=1	5	7	7	Pf05716	11215	ENSG00000023516.8	AKAP11	111.1	98.1667	99.2	109.4	85.1	95.8	104.7
	P99999	Cytochrome c OS=Homo sapiens GN=CYCS PE=1 SV=2	39	5	5	Pf00034, Pf13442, Pf14495	54205	ENSG00000172115.8	CYCS	111	98.1667	131.3	122	61.4	103.5	108.2
	Q00839	Heterogeneous nuclear ribonucleoprotein U OS=Homo sapiens GN=HNRNPU PE=1 SV=6	18	11	11	Pf00622, Pf13671	3192	ENSG00000153187.18	HNRNPU	110.9	98.1667	105.3	95.3	98	98.2	97.2
	Q12792	Twinfilin-1 OS=Homo sapiens GN=TWF1 PE=1 SV=3	12	5	4	Pf00241	5756	ENSG00000151239.13	TWF1	110.9	98.1833	106.4	96.1	93.3	91.5	110.3
	P31946	14-3-3 protein beta/alpha OS=Homo sapiens GN=YWHAB PE=1 SV=3	58	11	6	Pf00244	7529	ENSG00000166913.12	YWHAB	110.9	98.2	98.6	101.6	88.6	103.8	104.6
	O75534-4	Isoform 4 of Cold shock domain-containing protein E1 OS=Homo sapiens GN=CSDE1	10	9	9	Pf00313, Pf12901	7812	ENSG00000009307.15	CSDE1	110.9	98.2	106.3	100	68.9	102.3	110.8
	P12270	Nucleoprotein TPR OS=Homo sapiens GN=TPR PE=1 SV=3	6	12	12	Pf00038, Pf01496, Pf01576, Pf02463, Pf03961, Pf04111, Pf05911, Pf07888, Pf07926, Pf09726, Pf12128, Pf13166, Pf13514	7175	ENSG00000047410.13	TPR	110.8	98.1833	105	103.2	86.8	90.2	105.9
	Q5T5P2	Sickle tail protein homolog OS=Homo sapiens GN=KIAA1217 PE=1 SV=2	1	2	2		56243	ENSG00000120549.17	KIAA1217	110.8	98.2	110	106.8	85.2	88.9	106
	O76094	Signal recognition particle subunit SRP72 OS=Homo sapiens GN=SRP72 PE=1 SV=3	10	6	6	Pf08492, Pf12569, Pf12895, Pf13424, Pf14559	6731	ENSG00000174780.15	SRP72	110.8	98.2167	121.8	101.8	73.2	89.1	93.2
	Q14315	Filamin-C OS=Homo sapiens GN=FLNC PE=1 SV=3	28	67	53	Pf00307, Pf00630	2318	ENSG00000128591.15	FLNC	110.7	98.2167	124.3	102.2	90.1	77.9	90.5
	P07108-5	Isoform 5 of Acyl-CoA-binding protein OS=Homo sapiens GN=DBI	30	3	3	Pf00887	1622	ENSG00000155368.16	DBI	110.6	98.2333	79.8	129.9	61.6	116.1	94.9
	O00418	Eukaryotic elongation factor 2 kinase OS=Homo sapiens GN=EEF2K PE=1 SV=2	6	4	4	Pf02816	29904; 101930123	ENSG00000103319.11	EEF2K; LOC101930123	110.6	98.25	82.5	109.6	87.9	121.7	88.1
	P04062	Glucosylceramidase OS=Homo sapiens GN=GBA PE=1 SV=3	4	2	2	Pf02055	2629	ENSG00000177628.15	GBA	110.6	98.2667	66.5	107.7	127.1	122	78.6
	Q93052	Lipoma-preferred partner OS=Homo sapiens GN=LPP PE=1 SV=1	14	6	6	Pf00412, Pf02318, Pf03154	4026	ENSG00000145012.13	LPP	110.5	98.2333	97.5	107.6	83.3	104.1	101.1
	Q15814	Tubulin-specific chaperone C OS=Homo sapiens GN=TBCC PE=1 SV=2	5	2	2	Pf07986	6903	ENSG00000124659.6	TBCC	110.5	98.25	105.8	102.3	86.9	98.8	95.9
	P49589-3	Isoform 3 of Cysteine--tRNA ligase, cytoplasmic OS=Homo sapiens GN=CARS	10	6	6	Pf01406, Pf09334	833	ENSG00000278191.4; ENSG00000110619.17	CARS	110.5	98.25	102.9	121	62.1	91.6	116.9
	P29372	DNA-3-methyladenine glycosylase OS=Homo sapiens GN=MPG PE=1 SV=3	14	2	2	Pf02245	4350	ENSG00000103152.11	MPG	110.4	98.25	84.5	91.3	74.2	112.7	106.7
	O00410-3	Isoform 3 of Importin-5 OS=Homo sapiens GN=IPO5	11	8	8	Pf02985, Pf12755, Pf13513, Pf13646	3843	ENSG00000065150.18	IPO5	110.4	98.25	166.5	89.9	61	83.3	102.7
	Q9UEE9	Craniofacial development protein 1 OS=Homo sapiens GN=CFDP1 PE=1 SV=1	11	3	3	Pf07572	10428	ENSG00000153774.8	CFDP1	110.4	98.2667	95.1	101.5	75.2	88.6	119.1
	Q99598	Translin-associated protein X OS=Homo sapiens GN=TSNAX PE=1 SV=1	13	3	3	Pf01997	7257	ENSG00000116918.13	TSNAX	110.3	98.2667	102	90.6	112.5	71	107.6
	P30153	Serine/threonine-protein phosphatase 2A 65 kDa regulatory subunit A alpha isoform OS=Homo sapiens GN=PPP2R1A PE=1 SV=4	21	12	12	Pf02985, Pf13513, Pf13646	5518	ENSG00000105568.17	PPP2R1A	110.3	98.2667	96.4	95.4	103.4	104.5	97
	Q9NZL9	Methionine adenosyltransferase 2 subunit beta OS=Homo sapiens GN=MAT2B PE=1 SV=1	6	2	2	Pf00106, Pf01073, Pf01370, Pf02719, Pf04321, Pf07993, Pf13460	27430	ENSG00000038274.16	MAT2B	110.3	98.2833	112.2	97.7	87.2	104.8	94.6
	P22059	Oxysterol-binding protein 1 OS=Homo sapiens GN=OSBP PE=1 SV=1	5	4	4	Pf00169, Pf01237, Pf15406, Pf15409, Pf15413	5007	ENSG00000110048.11	OSBP	110.2	98.3	104.5	108.1	88.8	96.1	92.7
	Q96A65	Exocyst complex component 4 OS=Homo sapiens GN=EXOC4 PE=1 SV=1	5	4	4	Pf04048	60412	ENSG00000131558.14	EXOC4	110.2	98.3167	85.9	99.8	98.1	86.9	110.2
	P82094-2	Isoform 2 of TATA element modulatory factor OS=Homo sapiens GN=TMF1	8	8	8	Pf12325, Pf12329	7110		TMF1	110.2	98.3167	110.6	103.5	96.2	88.6	86.9
	Q9Y496	Kinesin-like protein KIF3A OS=Homo sapiens GN=KIF3A PE=1 SV=4	2	2	2	Pf00225, Pf03938	11127	ENSG00000131437.15	KIF3A	110.1	98.3167	88.9	103	109.6	103.4	103.2
	Q96AT1	Uncharacterized protein KIAA1143 OS=Homo sapiens GN=KIAA1143 PE=1 SV=2	21	3	3	Pf15377	57456	ENSG00000281665.1; ENSG00000163807.5	KIAA1143	110.1	98.3333	100.6	111.3	102.4	85.6	96
	Q9NR12	PDZ and LIM domain protein 7 OS=Homo sapiens GN=PDLIM7 PE=1 SV=1	9	4	4	Pf00412, Pf00595	9260	ENSG00000196923.13	PDLIM7	110	98.3167	103	124.1	34.3	91.9	133.2
	P42574	Caspase-3 OS=Homo sapiens GN=CASP3 PE=1 SV=2	11	2	2	Pf00656	836	ENSG00000164305.18	CASP3	109.9	98.3333	105.4	114.5	63.1	95.9	105.1
	Q13347	Eukaryotic translation initiation factor 3 subunit I OS=Homo sapiens GN=EIF3I PE=1 SV=1	18	5	5	Pf00400	8668	ENSG00000084623.11	EIF3I	109.9	98.35	100	107.8	80	104.7	103
	P68366	Tubulin alpha-4A chain OS=Homo sapiens GN=TUBA4A PE=1 SV=1	52	17	5	Pf00091, Pf03953	7277	ENSG00000127824.13	TUBA4A	109.9	98.3667	77.2	114.3	94	60.7	89.8
	Q9UJ70-2	Isoform 2 of N-acetyl-D-glucosamine kinase OS=Homo sapiens GN=NAGK	10	4	4	Pf01869	55577	ENSG00000124357.12	NAGK	109.8	98.35	72.4	90.5	104.9	120.8	93.2
	Q96A49	Synapse-associated protein 1 OS=Homo sapiens GN=SYAP1 PE=1 SV=1	14	4	4	Pf03909	94056	ENSG00000169895.5	SYAP1	109.8	98.3833	96.9	98.7	101.6	97.4	91.4
	A6NCE7	Microtubule-associated proteins 1A/1B light chain 3 beta 2 OS=Homo sapiens GN=MAP1LC3B2 PE=2 SV=1	17	2	2	Pf02991, Pf04110	643246	ENSG00000258102.3	MAP1LC3B2	109.7	98.3667	114.9	84.4	118.4	71	108.9
	P04181	Ornithine aminotransferase, mitochondrial OS=Homo sapiens GN=OAT PE=1 SV=1	17	6	6	Pf00202	4942	ENSG00000065154.11	OAT	109.6	98.4	100.1	91.6	108.9	90.1	91
	P27348	14-3-3 protein theta OS=Homo sapiens GN=YWHAQ PE=1 SV=1	66	14	10	Pf00244	10971	ENSG00000134308.13	YWHAQ	109.6	98.4	81.9	98.6	108.1	99.5	95
	Q15185	Prostaglandin E synthase 3 OS=Homo sapiens GN=PTGES3 PE=1 SV=1	33	5	5	Pf04969	10728	ENSG00000110958.15	PTGES3	109.6	98.4	102.9	106.6	92.9	108.4	99.6
	Q01780	Exosome component 10 OS=Homo sapiens GN=EXOSC10 PE=1 SV=2	2	2	2	Pf00570, Pf01612, Pf08066	5394	ENSG00000171824.13	EXOSC10	109.5	98.3833	102.7	99.2	89	99.7	100.6
	O43747-2	Isoform 2 of AP-1 complex subunit gamma-1 OS=Homo sapiens GN=AP1G1	2	2	2	Pf01602, Pf02883	164	ENSG00000166747.12	AP1G1	109.5	98.4167	114.9	87.2	97	104.3	82.7
	P30622	CAP-Gly domain-containing linker protein 1 OS=Homo sapiens GN=CLIP1 PE=1 SV=2	10	14	13	Pf01302, Pf01576, Pf02463, Pf04111, Pf05557, Pf05622, Pf05667, Pf05701, Pf06160, Pf07111, Pf10174, Pf12128, Pf13166, Pf15254	6249	ENSG00000130779.19	CLIP1	109.5	98.4167	115.7	94	84.9	89.4	112.4
	Q05682-5	Isoform 5 of Caldesmon OS=Homo sapiens GN=CALD1	34	15	15	Pf02029	800	ENSG00000122786.19	CALD1	109.5	98.4167	76.5	118.7	44.3	96.1	121.2
	Q92900	Regulator of nonsense transcripts 1 OS=Homo sapiens GN=UPF1 PE=1 SV=2	7	7	7	Pf04851, Pf09416, Pf13086, Pf13087, Pf13245, Pf13604	5976	ENSG00000005007.12	UPF1	109.4	98.4	102.5	112.2	85.2	103.8	92.4
	Q709C8	Vacuolar protein sorting-associated protein 13C OS=Homo sapiens GN=VPS13C PE=1 SV=1	1	4	4	Pf06650, Pf12624	54832	ENSG00000129003.15	VPS13C	109.4	98.4333	85.2	97.9	100.9	106.1	95.9
	O75643	U5 small nuclear ribonucleoprotein 200 kDa helicase OS=Homo sapiens GN=SNRNP200 PE=1 SV=2	6	11	11	Pf00270, Pf00271, Pf02889, Pf04851	23020	ENSG00000144028.14	SNRNP200	109.3	98.45	107.9	109.2	98.2	75.3	98.2
	Q00610	Clathrin heavy chain 1 OS=Homo sapiens GN=CLTC PE=1 SV=5	20	29	29	Pf00637, Pf01394, Pf04053, Pf09268, Pf13838	1213	ENSG00000141367.11	CLTC	109.3	98.45	106.2	94.7	94.3	101.1	101.5
	Q15819	Ubiquitin-conjugating enzyme E2 variant 2 OS=Homo sapiens GN=UBE2V2 PE=1 SV=4	36	4	4	Pf00179	7336	ENSG00000169139.11	UBE2V2	109.2	98.4667	108.3	100.5	96.6	101.8	88.2
	P47813	Eukaryotic translation initiation factor 1A, X-chromosomal OS=Homo sapiens GN=EIF1AX PE=1 SV=2	58	6	6	Pf01176	1964; 107984923	ENSG00000173674.10	EIF1AX; LOC101060318; LOC107984923	109.2	98.4667	95.6	110.4	91.7	126.1	82.6
	Q15637-5	Isoform 5 of Splicing factor 1 OS=Homo sapiens GN=SF1	7	4	4	Pf00013, Pf00098, Pf13014	7536	ENSG00000168066.20	SF1	109.2	98.4667	97.7	106.7	95.8	107.7	83.2
	O75179	Ankyrin repeat domain-containing protein 17 OS=Homo sapiens GN=ANKRD17 PE=1 SV=3	3	6	5	Pf00013, Pf00023, Pf05109, Pf07223, Pf12796, Pf13014, Pf13606, Pf13637, Pf13857	26057	ENSG00000132466.18	ANKRD17	109.2	98.4667	86.8	91.2	85.5	132.8	97.7
	Q9ULX6	A-kinase anchor protein 8-like OS=Homo sapiens GN=AKAP8L PE=1 SV=3	4	2	2	Pf04988	26993		AKAP8L	109.1	98.4667	98.3	95.7	84.6	101.5	99.2
	Q07866-9	Isoform I of Kinesin light chain 1 OS=Homo sapiens GN=KLC1	18	11	9	Pf08317, Pf09311, Pf13374, Pf13414, Pf13424, Pf13432, Pf14559	3831	ENSG00000126214.21	KLC1	109.1	98.4833	95.9	91	99.8	106.1	101.9
	Q9HD15	Steroid receptor RNA activator 1 OS=Homo sapiens GN=SRA1 PE=1 SV=1	14	3	3	Pf07304	10011	ENSG00000213523.10	SRA1	109.1	98.4833	98.7	111.3	84.7	86.8	129.1
	P22314	Ubiquitin-like modifier-activating enzyme 1 OS=Homo sapiens GN=UBA1 PE=1 SV=3	24	22	22	Pf00899, Pf02134, Pf09358, Pf10585	7317	ENSG00000130985.16	UBA1	109.1	98.5	87.6	87.6	94.7	118.3	102.4
	P62258	14-3-3 protein epsilon OS=Homo sapiens GN=YWHAE PE=1 SV=1	66	18	16	Pf00244	7531	ENSG00000108953.16; ENSG00000274474.3	YWHAE	109	98.5	93.4	95.8	113.4	103.5	97.4
	P40926	Malate dehydrogenase, mitochondrial OS=Homo sapiens GN=MDH2 PE=1 SV=3	23	6	6	Pf00056, Pf01073, Pf01118, Pf02866, Pf13460	4191	ENSG00000146701.11	MDH2	109	98.5	125.6	92.9	83.5	93.2	89.9
	P60709	Actin, cytoplasmic 1 OS=Homo sapiens GN=ACTB PE=1 SV=1	56	16	7	Pf00022	60	ENSG00000075624.13	ACTB	108.9	98.5167	96.1	95.2	84.7	95.1	100.7
	P47756	F-actin-capping protein subunit beta OS=Homo sapiens GN=CAPZB PE=1 SV=4	23	6	6	Pf01115	832	ENSG00000077549.17	CAPZB	108.9	98.5167	105.1	107.2	78.3	87.4	113
	P07814	Bifunctional glutamate/proline--tRNA ligase OS=Homo sapiens GN=EPRS PE=1 SV=5	5	7	7	Pf00458, Pf00587, Pf00749, Pf01406, Pf03129, Pf03950, Pf09180, Pf14497	2058	ENSG00000136628.17	EPRS	108.8	98.5167	89.8	100.2	94.5	108.2	112.8
	P10599	Thioredoxin OS=Homo sapiens GN=TXN PE=1 SV=3	38	4	4	Pf00085, Pf00462, Pf13098, Pf13899, Pf13905	7295	ENSG00000136810.12	TXN	108.8	98.5167	97.1	110	118.1	92.5	85
	O60488	Long-chain-fatty-acid--CoA ligase 4 OS=Homo sapiens GN=ACSL4 PE=1 SV=2	22	11	11	Pf00501	2182	ENSG00000068366.19	ACSL4	108.8	98.5667	127.2	109.9	64.9	109.2	89.9
	O14578-4	Isoform 4 of Citron Rho-interacting kinase OS=Homo sapiens GN=CIT	2	4	4	Pf00038, Pf00069, Pf00130, Pf00169, Pf00261, Pf00433, Pf00780, Pf00836, Pf01496, Pf01576, Pf01636, Pf02463, Pf03962, Pf04111, Pf04156, Pf05557, Pf05622, Pf05667, Pf07714, Pf07888, Pf07926, Pf08614, Pf09728, Pf09730, Pf09731, Pf10174, Pf12128, Pf13166, Pf13514, Pf14531	11113	ENSG00000122966.15	CIT	108.7	98.55	98.5	113.2	88	90.5	106.2
	P35222	Catenin beta-1 OS=Homo sapiens GN=CTNNB1 PE=1 SV=1	6	3	3	Pf00514	1499	ENSG00000168036.16	CTNNB1	108.7	98.5667	81.1	105	122.6	103.9	76.6
	Q08378	Golgin subfamily A member 3 OS=Homo sapiens GN=GOLGA3 PE=1 SV=2	12	14	14	Pf00038, Pf01576, Pf02463, Pf04111, Pf05557, Pf07888, Pf10186, Pf12128, Pf12325	2802	ENSG00000090615.14	GOLGA3	108.6	98.5667	109.9	109	72.1	83.5	107.6
	P42677	40S ribosomal protein S27 OS=Homo sapiens GN=RPS27 PE=1 SV=3	38	3	3	Pf01667	6232	ENSG00000177954.11	RPS27	108.6	98.5667	98.4	100.3	85.1	97.1	108.1
	P62993	Growth factor receptor-bound protein 2 OS=Homo sapiens GN=GRB2 PE=1 SV=1	18	4	4	Pf00017, Pf00018, Pf07653, Pf14604	2885	ENSG00000177885.13	GRB2	108.5	98.55	115.5	103.2	80.3	92.7	102
	Q8IZP0	Abl interactor 1 OS=Homo sapiens GN=ABI1 PE=1 SV=4	5	2	2	Pf00018, Pf07653, Pf07815, Pf14604	10006	ENSG00000136754.16	ABI1	108.5	98.5833	108.1	89.6	95.8	89.2	110.4
	Q99439	Calponin-2 OS=Homo sapiens GN=CNN2 PE=1 SV=4	34	7	6	Pf00307, Pf00402	1265	ENSG00000064666.14	CNN2	108.5	98.5833	91.7	94.1	94.6	81.6	112.1
	P06454	Prothymosin alpha OS=Homo sapiens GN=PTMA PE=1 SV=2	22	3	3		5757	ENSG00000187514.16	PTMA	108.4	98.5833	108.3	101.7	94.5	95.3	101.2
	P14550	Alcohol dehydrogenase [NADP(+)] OS=Homo sapiens GN=AKR1A1 PE=1 SV=3	23	6	5	Pf00248	10327	ENSG00000117448.13	AKR1A1	108.4	98.6	120.3	116.2	83.2	89.3	67.6
	Q9NNW5	WD repeat-containing protein 6 OS=Homo sapiens GN=WDR6 PE=1 SV=1	6	4	4	Pf00400	11180	ENSG00000178252.17	WDR6	108.3	98.6167	102.5	91.7	85.3	96.4	107.8
	P46940	Ras GTPase-activating-like protein IQGAP1 OS=Homo sapiens GN=IQGAP1 PE=1 SV=1	28	33	33	Pf00307, Pf00397, Pf00616, Pf03836, Pf11016	8826	ENSG00000140575.12	IQGAP1	108.3	98.6167	130.7	135.9	40.3	67	106.6
	P11940	Polyadenylate-binding protein 1 OS=Homo sapiens GN=PABPC1 PE=1 SV=2	18	11	8	Pf00076, Pf00658, Pf13893, Pf14259	26986	ENSG00000070756.15	PABPC1	108.3	98.6167	117.6	104	79.3	91.8	106.9
	P09211	Glutathione S-transferase P OS=Homo sapiens GN=GSTP1 PE=1 SV=2	46	7	7	Pf00043, Pf02798, Pf14497	2950	ENSG00000084207.15	GSTP1	108.2	98.6167	80.8	106.8	90.7	109.6	100.6
	O14737	Programmed cell death protein 5 OS=Homo sapiens GN=PDCD5 PE=1 SV=3	42	6	6	Pf01984	9141	ENSG00000105185.11	PDCD5	108.2	98.6333	114.8	109.8	74.7	88.3	115.4
	Q16531	DNA damage-binding protein 1 OS=Homo sapiens GN=DDB1 PE=1 SV=1	17	18	18	Pf03178, Pf10433	1642	ENSG00000167986.13	DDB1	108.2	98.65	88.8	90.9	99.1	113.8	98.6
	Q16864-2	Isoform 2 of V-type proton ATPase subunit F OS=Homo sapiens GN=ATP6V1F	24	2	2	Pf01990	9296	ENSG00000128524.4	ATP6V1F	108.1	98.6667	97.8	101.4	88.6	88.4	112.8
	O43242	26S proteasome non-ATPase regulatory subunit 3 OS=Homo sapiens GN=PSMD3 PE=1 SV=2	13	6	6	Pf01399, Pf08375	5709	ENSG00000108344.14	PSMD3	107.9	98.6667	109.8	98.9	91.7	98.4	99.9
	P61158	Actin-related protein 3 OS=Homo sapiens GN=ACTR3 PE=1 SV=3	34	13	13	Pf00022	10096	ENSG00000115091.11	ACTR3	107.9	98.6667	113.2	97.3	82.1	97.8	109.8
	P41091	Eukaryotic translation initiation factor 2 subunit 3 OS=Homo sapiens GN=EIF2S3 PE=1 SV=3	8	3	3	Pf00009, Pf03144, Pf09173	1968	ENSG00000130741.10	EIF2S3	107.9	98.6833	95.6	102.5	87	139.5	99.4
	Q96CS2	HAUS augmin-like complex subunit 1 OS=Homo sapiens GN=HAUS1 PE=1 SV=1	6	2	2		115106	ENSG00000152240.12	HAUS1	107.8	98.7	89.9	112.7	96.1	95.2	105.4
	Q13618	Cullin-3 OS=Homo sapiens GN=CUL3 PE=1 SV=2	7	5	5	Pf00888, Pf10557	8452	ENSG00000036257.12	CUL3	107.8	98.7	110.8	96.1	88.5	94.8	100.7
	O94885	SAM and SH3 domain-containing protein 1 OS=Homo sapiens GN=SASH1 PE=1 SV=3	3	2	2	Pf00536, Pf07647, Pf12485	23328	ENSG00000111961.17	SASH1	107.8	98.7	129.8	99.7	57.3	123.4	103.2
	P21399	Cytoplasmic aconitate hydratase OS=Homo sapiens GN=ACO1 PE=1 SV=3	7	6	6	Pf00330, Pf00694	48	ENSG00000122729.18	ACO1	107.8	98.7167	149.6	106.5	55.3	84.5	123.9
	O60869	Endothelial differentiation-related factor 1 OS=Homo sapiens GN=EDF1 PE=1 SV=1	33	6	6	Pf01381, Pf08523, Pf12844, Pf13560	8721	ENSG00000107223.12	EDF1	107.7	98.7	82.7	100.5	92.9	105.7	112.2
	Q9UBC2-2	Isoform 2 of Epidermal growth factor receptor substrate 15-like 1 OS=Homo sapiens GN=EPS15L1	2	2	2	Pf00038, Pf00261, Pf00529, Pf00769, Pf01496, Pf01576, Pf02050, Pf02321, Pf02463, Pf02841, Pf02994, Pf03148, Pf03962, Pf03999, Pf04012, Pf04111, Pf04156, Pf04912, Pf04977, Pf05103, Pf05149, Pf05262, Pf05276, Pf05478, Pf05483, Pf05557, Pf05622, Pf05667, Pf05701, Pf05816, Pf06008, Pf06160, Pf06818, Pf07111, Pf07321, Pf07798, Pf07888, Pf07926, Pf08317, Pf08614, Pf09311, Pf09726, Pf09730, Pf09731, Pf0…	58513	ENSG00000127527.13	EPS15L1	107.7	98.7167	102.1	100.7	103	92.4	101.6
	O43237	Cytoplasmic dynein 1 light intermediate chain 2 OS=Homo sapiens GN=DYNC1LI2 PE=1 SV=1	6	2	2	Pf05783	1783	ENSG00000135720.12	DYNC1LI2	107.6	98.7333	102.4	80.4	122.9	117.6	99.2
	Q9NQW7-3	Isoform 3 of Xaa-Pro aminopeptidase 1 OS=Homo sapiens GN=XPNPEP1	8	5	5	Pf00557, Pf01321	7511	ENSG00000108039.17	XPNPEP1	107.5	98.75	114.3	76.5	102.2	85.9	104.7
	Q15061	WD repeat-containing protein 43 OS=Homo sapiens GN=WDR43 PE=1 SV=3	3	2	2	Pf00400, Pf04003	23160	ENSG00000163811.11	WDR43	107.5	98.75	109.2	94.6	69.8	151.9	77.6
	P10619	Lysosomal protective protein OS=Homo sapiens GN=CTSA PE=1 SV=2	12	5	5	Pf00450	5476	ENSG00000064601.16	CTSA	107.4	98.7833	70.4	110	99.5	114.5	82.6
	P48444	Coatomer subunit delta OS=Homo sapiens GN=ARCN1 PE=1 SV=1	19	10	10	Pf00928	372	ENSG00000095139.13	ARCN1	107.4	98.7833	112.6	102.8	93.4	98.4	93.1
	P51532	Transcription activator BRG1 OS=Homo sapiens GN=SMARCA4 PE=1 SV=2	2	3	3	Pf00176, Pf00270, Pf00271, Pf00439, Pf07529, Pf07533, Pf08880, Pf11496, Pf14619	6597	ENSG00000127616.17	SMARCA4	107.2	98.7833	111.3	103.6	56.8	95.5	115.4
	Q8IXK0-5	Isoform 5 of Polyhomeotic-like protein 2 OS=Homo sapiens GN=PHC2	2	2	2	Pf00536, Pf07647	1912		PHC2	107.2	98.8	112.4	108.9	71.2	101.4	97.5
	P25705	ATP synthase subunit alpha, mitochondrial OS=Homo sapiens GN=ATP5A1 PE=1 SV=1	14	7	7	Pf00006, Pf00306, Pf02663, Pf02874, Pf05943	498	ENSG00000152234.15	ATP5A1	106.9	98.85	94.3	85.7	121.3	111.7	86.6
	P16104	Histone H2AX OS=Homo sapiens GN=H2AFX PE=1 SV=2	23	5	3	Pf00125, Pf00808	3014	ENSG00000188486.3	H2AFX	106.9	98.85	115	106.8	79.2	100.8	94.5
	P63167	Dynein light chain 1, cytoplasmic OS=Homo sapiens GN=DYNLL1 PE=1 SV=1	45	3	2	Pf01221	8655	ENSG00000088986.10	DYNLL1	106.9	98.8667	99.1	97.1	110.7	92.6	101.7
	P40937	Replication factor C subunit 5 OS=Homo sapiens GN=RFC5 PE=1 SV=1	5	2	2	Pf00004, Pf03215, Pf05496, Pf06068, Pf08542, Pf13086, Pf13173, Pf13177, Pf13401, Pf13479	5985	ENSG00000111445.13	RFC5	106.8	98.8833	95.2	107.4	92	92.2	104.7
	Q96FQ6	Protein S100-A16 OS=Homo sapiens GN=S100A16 PE=1 SV=1	34	3	3	Pf01023, Pf13202, Pf13499, Pf13833	140576	ENSG00000188643.10	S100A16	106.7	98.8833	90.9	90.7	99.1	91.7	108.4
	Q13895	Bystin OS=Homo sapiens GN=BYSL PE=1 SV=3	4	2	2	Pf05291	705	ENSG00000112578.9	BYSL	106.6	98.8833	104.6	99	88.3	102.5	97.2
	P49588	Alanine--tRNA ligase, cytoplasmic OS=Homo sapiens GN=AARS PE=1 SV=2	23	20	20	Pf01411, Pf02272, Pf07973	16	ENSG00000090861.15	AARS	106.6	98.9167	107.3	102.6	62.9	80.7	154.3
	P13489	Ribonuclease inhibitor OS=Homo sapiens GN=RNH1 PE=1 SV=2	43	14	14		6050	ENSG00000276230.4; ENSG00000023191.16	RNH1	106.5	98.9	83.6	97.7	97.9	108.7	103.4
	O00203	AP-3 complex subunit beta-1 OS=Homo sapiens GN=AP3B1 PE=1 SV=3	3	2	2	Pf01602, Pf13646, Pf14796, Pf14797	8546	ENSG00000132842.13	AP3B1	106.5	98.9167	95.2	95.1	92.3	101.1	100
	P12814	Alpha-actinin-1 OS=Homo sapiens GN=ACTN1 PE=1 SV=2	46	32	19	Pf00036, Pf00307, Pf00435, Pf08726, Pf11971, Pf13405, Pf13499	87	ENSG00000072110.13	ACTN1	106.5	98.9333	114.2	120	61.6	78.2	113.7
	Q13418	Integrin-linked protein kinase OS=Homo sapiens GN=ILK PE=1 SV=2	14	6	6	Pf00023, Pf00069, Pf07714, Pf12796, Pf13606, Pf13637, Pf13857	3611	ENSG00000166333.13	ILK	106.3	98.9333	75.5	90.3	94.2	104	120.7
	Q13426	DNA repair protein XRCC4 OS=Homo sapiens GN=XRCC4 PE=1 SV=2	7	2	2	Pf06632	7518	ENSG00000152422.15	XRCC4	106.3	98.95	85	113.2	103.5	110.6	92.8
	P02545	Prelamin-A/C OS=Homo sapiens GN=LMNA PE=1 SV=1	60	40	38	Pf00038, Pf00932	4000	ENSG00000160789.19	LMNA	106.3	98.95	64.8	103.4	95.8	101.7	108.2
	Q16543	Hsp90 co-chaperone Cdc37 OS=Homo sapiens GN=CDC37 PE=1 SV=1	23	8	8	Pf03234, Pf08564, Pf08565	11140	ENSG00000105401.8	CDC37	106.2	98.9833	108.9	103.9	76.5	103.3	106.3
	Q86W92	Liprin-beta-1 OS=Homo sapiens GN=PPFIBP1 PE=1 SV=2	6	6	6	Pf00536, Pf04111, Pf05483, Pf05911, Pf07647	8496	ENSG00000110841.13	PPFIBP1	105.9	99	83	100.1	79.6	121.5	103.8
	Q9BXP5	Serrate RNA effector molecule homolog OS=Homo sapiens GN=SRRT PE=1 SV=1	7	5	5	Pf04959, Pf12066	51593	ENSG00000087087.18	SRRT	105.9	99.0333	98.5	96.3	95.4	115.4	89.9
	P13797	Plastin-3 OS=Homo sapiens GN=PLS3 PE=1 SV=4	28	15	12	Pf00036, Pf00307, Pf13499	5358	ENSG00000102024.17	PLS3	105.8	99.0333	124.6	95.7	82.3	81.4	116.9
	Q07812-2	Isoform Beta of Apoptosis regulator BAX OS=Homo sapiens GN=BAX	11	2	2	Pf00452	581	ENSG00000087088.19	BAX	105.7	99.05	93.2	93.4	86.3	89.3	134.2
	Q16204	Coiled-coil domain-containing protein 6 OS=Homo sapiens GN=CCDC6 PE=1 SV=2	16	7	7	Pf04111, Pf09755	8030	ENSG00000108091.10	CCDC6	105.7	99.0667	94.8	101.5	88.5	104.3	97.5
	Q8WUM4	Programmed cell death 6-interacting protein OS=Homo sapiens GN=PDCD6IP PE=1 SV=1	25	21	21	Pf03097, Pf08391, Pf13949	10015	ENSG00000170248.13	PDCD6IP	105.6	99.05	100.7	94	95.4	96.7	109.6
	Q9BZL1	Ubiquitin-like protein 5 OS=Homo sapiens GN=UBL5 PE=1 SV=1	41	3	3	Pf00240	59286	ENSG00000198258.10	UBL5	105.5	99.0833	80.3	95.2	103.8	99.6	95.4
	P07741	Adenine phosphoribosyltransferase OS=Homo sapiens GN=APRT PE=1 SV=2	8	2	2	Pf00156	353	ENSG00000198931.10	APRT	105.5	99.0833	68	110.5	99.1	129	94
	Q9UHD8	Septin-9 OS=Homo sapiens GN=SEPT9 PE=1 SV=2	13	7	7	Pf00735, Pf01926, Pf03193, Pf04548	10801	ENSG00000184640.17	SEPT9	105.4	99.1	102.8	100	88.8	90.9	98.5
	Q92785	Zinc finger protein ubi-d4 OS=Homo sapiens GN=DPF2 PE=1 SV=2	11	3	3	Pf00628, Pf14051	5977	ENSG00000133884.9	DPF2	105.4	99.1167	96.1	101.6	86.4	103.7	97.9
	Q14839-2	Isoform 2 of Chromodomain-helicase-DNA-binding protein 4 OS=Homo sapiens GN=CHD4	4	6	3	Pf00176, Pf00271, Pf00385, Pf00628, Pf04851, Pf06461, Pf06465, Pf08073, Pf08074, Pf13831	1108		CHD4	105.4	99.1167	128.2	96.6	67.3	85	105.8
	O75400	Pre-mRNA-processing factor 40 homolog A OS=Homo sapiens GN=PRPF40A PE=1 SV=2	6	5	5	Pf00397, Pf01846	55660		PRPF40A	105.3	99.1333	99.2	105	94.1	103.3	96.9
	Q9UNH7	Sorting nexin-6 OS=Homo sapiens GN=SNX6 PE=1 SV=1	11	4	4	Pf00787, Pf03114, Pf09325	58533		SNX6	105.2	99.1333	91.2	92.9	97.1	109.5	105.5
	Q96KR1	Zinc finger RNA-binding protein OS=Homo sapiens GN=ZFR PE=1 SV=2	6	5	5	Pf07528, Pf12171, Pf12874	51663	ENSG00000056097.15	ZFR	105.1	99.15	101	118.4	71.9	68.6	112.9
	Q96SW2	Protein cereblon OS=Homo sapiens GN=CRBN PE=1 SV=1	4	2	2	Pf02190	51185	ENSG00000113851.14	CRBN	105	99.15	106.7	102.2	98.1	92.1	92.3
	P35241	Radixin OS=Homo sapiens GN=RDX PE=1 SV=1	33	20	9	Pf00373, Pf00769, Pf09379, Pf09380	5962	ENSG00000137710.14	RDX	105	99.1667	84.7	102.4	111.7	116	98
	Q7L576	Cytoplasmic FMR1-interacting protein 1 OS=Homo sapiens GN=CYFIP1 PE=1 SV=1	3	4	4	Pf05994, Pf07159	23191	ENSG00000273749.4	CYFIP1	105	99.1833	101.1	97.7	108.7	88.1	102.7
	Q86T24	Transcriptional regulator Kaiso OS=Homo sapiens GN=ZBTB33 PE=1 SV=2	3	2	2	Pf00651, Pf13465	10009	ENSG00000177485.6	ZBTB33	104.8	99.1833	101.5	97.9	108.9	85.2	106.3
	O43148-2	Isoform 2 of mRNA cap guanine-N7 methyltransferase OS=Homo sapiens GN=RNMT	7	4	4	Pf03291	8731	ENSG00000101654.17	RNMT	104.8	99.2	112.2	100.9	91.2	97.5	100.7
	Q99816	Tumor susceptibility gene 101 protein OS=Homo sapiens GN=TSG101 PE=1 SV=2	8	3	3	Pf03148, Pf04111, Pf04156, Pf05743, Pf07798, Pf09454, Pf11932, Pf12325, Pf13863, Pf15346	7251	ENSG00000074319.12	TSG101	104.8	99.2167	105.3	94	86.2	97.6	112.1
	P19367-3	Isoform 3 of Hexokinase-1 OS=Homo sapiens GN=HK1	25	22	19	Pf00349, Pf03727	3098	ENSG00000156515.21	HK1	104.8	99.2333	115.9	90	93.6	86.5	113.2
	Q9UNZ2-5	Isoform 3 of NSFL1 cofactor p47 OS=Homo sapiens GN=NSFL1C	14	4	4	Pf00789, Pf08059, Pf14555	55968	ENSG00000088833.17	NSFL1C	104.7	99.2	109.6	111.2	87.1	79.7	108.4
	Q6FI81	Anamorsin OS=Homo sapiens GN=CIAPIN1 PE=1 SV=2	13	4	4	Pf05093, Pf08241	57019	ENSG00000005194.14	CIAPIN1	104.7	99.2167	110.4	72.2	104.4	104	108.4
	O14818	Proteasome subunit alpha type-7 OS=Homo sapiens GN=PSMA7 PE=1 SV=1	22	5	5	Pf00227, Pf10584	5688	ENSG00000101182.14	PSMA7	104.7	99.2333	112.5	104	115.3	109.3	88.2
	P68036-3	Isoform 3 of Ubiquitin-conjugating enzyme E2 L3 OS=Homo sapiens GN=UBE2L3	15	2	2	Pf00179	7332	ENSG00000185651.14	UBE2L3	104.6	99.2333	104.1	96.1	97.8	118.8	102.8
	P48681	Nestin OS=Homo sapiens GN=NES PE=1 SV=2	4	5	5	Pf00038	10763	ENSG00000132688.10	NES	104.6	99.25	79.9	115.5	101.3	108.6	76.4
	P52306-5	Isoform 5 of Rap1 GTPase-GDP dissociation stimulator 1 OS=Homo sapiens GN=RAP1GDS1	8	4	4	Pf00514	5910	ENSG00000138698.14	RAP1GDS1	104.6	99.25	100.1	96.1	100.2	97.8	104
	Q9UDT6	CAP-Gly domain-containing linker protein 2 OS=Homo sapiens GN=CLIP2 PE=1 SV=1	3	3	2	Pf01302, Pf01576, Pf02463, Pf04111, Pf05557, Pf08317, Pf10174, Pf12128, Pf15070	7461	ENSG00000106665.15	CLIP2	104.5	99.2333	102.8	106.6	71.3	96.4	97.9
	Q8TF05	Serine/threonine-protein phosphatase 4 regulatory subunit 1 OS=Homo sapiens GN=PPP4R1 PE=1 SV=1	2	2	2		9989	ENSG00000154845.15	PPP4R1	104.5	99.25	95.8	92.1	111.2	108.7	99.7
	P51812	Ribosomal protein S6 kinase alpha-3 OS=Homo sapiens GN=RPS6KA3 PE=1 SV=1	3	2	2	Pf00069, Pf00433, Pf07714, Pf14531	6197	ENSG00000177189.12	RPS6KA3	104.5	99.25	117.7	126.7	75.5	104.2	92
	O15511-2	Isoform 2 of Actin-related protein 2/3 complex subunit 5 OS=Homo sapiens GN=ARPC5	12	2	2	Pf04699	10092	ENSG00000162704.15	ARPC5	104.5	99.25	97.9	91.6	58.8	115.8	114.8
	P61011	Signal recognition particle 54 kDa protein OS=Homo sapiens GN=SRP54 PE=1 SV=1	9	5	5	Pf00448, Pf01656, Pf02881, Pf02978, Pf03205, Pf09974, Pf13207, Pf13671	6729	ENSG00000100883.11	SRP54	104.5	99.2667	105.2	93.4	92.1	99.5	111.4
	P23588	Eukaryotic translation initiation factor 4B OS=Homo sapiens GN=EIF4B PE=1 SV=2	18	8	8	Pf00076, Pf14259	1975	ENSG00000063046.17	EIF4B	104.3	99.2667	92.8	110.8	92.4	107.3	103.1
	P53365	Arfaptin-2 OS=Homo sapiens GN=ARFIP2 PE=1 SV=1	8	2	2	Pf03114, Pf06456	23647	ENSG00000132254.12	ARFIP2	104.3	99.2667	100.9	96	68.8	149.2	91.8
	Q9BUJ2	Heterogeneous nuclear ribonucleoprotein U-like protein 1 OS=Homo sapiens GN=HNRNPUL1 PE=1 SV=2	4	3	3	Pf00622, Pf02037, Pf13671	11100	ENSG00000105323.16	HNRNPUL1	104.2	99.2833	114.4	108.6	71	101.9	105.3
	Q12888-2	Isoform 2 of TP53-binding protein 1 OS=Homo sapiens GN=TP53BP1	4	7	7	Pf09038, Pf15057	7158	ENSG00000067369.13	TP53BP1	104.2	99.3333	107.2	98.4	103.4	109.1	85.6
	P36954	DNA-directed RNA polymerase II subunit RPB9 OS=Homo sapiens GN=POLR2I PE=1 SV=1	32	2	2	Pf01096, Pf02150	5438	ENSG00000105258.8	POLR2I	104.1	99.3167	96.3	104.3	74.9	102.9	111.2
	Q9Y5K6	CD2-associated protein OS=Homo sapiens GN=CD2AP PE=1 SV=1	4	2	2	Pf00018, Pf07653, Pf14604	23607	ENSG00000198087.7	CD2AP	104	99.35	108.3	95.9	101.6	93.1	90.4
	P32119	Peroxiredoxin-2 OS=Homo sapiens GN=PRDX2 PE=1 SV=5	24	6	5	Pf00578, Pf08534, Pf10417	7001	ENSG00000167815.11	PRDX2	103.9	99.3333	59.7	94.1	131.3	104.6	90.6
	P31943	Heterogeneous nuclear ribonucleoprotein H OS=Homo sapiens GN=HNRNPH1 PE=1 SV=4	20	6	3	Pf00076, Pf08080, Pf14259	3187	ENSG00000169045.17; ENSG00000284254.1	HNRNPH1	103.9	99.3667	96.5	78.6	125.1	104.3	94.6
	Q6IBS0	Twinfilin-2 OS=Homo sapiens GN=TWF2 PE=1 SV=2	21	6	5	Pf00241	11344	ENSG00000247596.8	TWF2	103.8	99.3667	106.5	98.4	73.9	103.1	112.8
	P62633	Cellular nucleic acid-binding protein OS=Homo sapiens GN=CNBP PE=1 SV=1	32	4	4	Pf00098	7555	ENSG00000169714.16	CNBP	103.8	99.3833	85	93.1	92	156.8	91.5
	Q9Y5L0-1	Isoform 1 of Transportin-3 OS=Homo sapiens GN=TNPO3	3	2	2	Pf08389	23534		TNPO3	103.7	99.3667	135.8	101.6	73.3	74.2	111.8
	P28290	Sperm-specific antigen 2 OS=Homo sapiens GN=SSFA2 PE=1 SV=3	1	2	2	Pf14722, Pf14723	6744	ENSG00000138434.16	SSFA2	103.7	99.3833	117.3	107.3	93.3	83.3	95.9
	Q9UNM6-2	Isoform 2 of 26S proteasome non-ATPase regulatory subunit 13 OS=Homo sapiens GN=PSMD13	12	4	4	Pf01399	5719	ENSG00000185627.17	PSMD13	103.7	99.4	108.8	101.2	100.6	89.4	97.5
	O43633	Charged multivesicular body protein 2a OS=Homo sapiens GN=CHMP2A PE=1 SV=1	23	5	5	Pf03357	27243	ENSG00000130724.8	CHMP2A	103.7	99.4	79.1	105.3	96.2	100.8	96
	Q86V48	Leucine zipper protein 1 OS=Homo sapiens GN=LUZP1 PE=1 SV=2	3	2	2	Pf04111	7798	ENSG00000169641.13	LUZP1	103.7	99.4	117.8	112.7	60.6	101.1	97.6
	Q9P2E9	Ribosome-binding protein 1 OS=Homo sapiens GN=RRBP1 PE=1 SV=4	41	36	36	Pf03276, Pf04156, Pf05104, Pf09606, Pf12128, Pf13779	6238		RRBP1	103.6	99.4	89.6	105.8	95.2	103.4	99.3
	Q8WYA6	Beta-catenin-like protein 1 OS=Homo sapiens GN=CTNNBL1 PE=1 SV=1	3	2	2	Pf08216	56259	ENSG00000132792.18	CTNNBL1	103.6	99.4	105.9	115.2	92.6	90.3	89.5
	P62136	Serine/threonine-protein phosphatase PP1-alpha catalytic subunit OS=Homo sapiens GN=PPP1CA PE=1 SV=1	46	12	3	Pf00149	5499	ENSG00000172531.14	PPP1CA	103.5	99.4	90.1	103.4	89.1	107.1	102.3
	Q96QK1	Vacuolar protein sorting-associated protein 35 OS=Homo sapiens GN=VPS35 PE=1 SV=2	13	10	10	Pf03635	55737	ENSG00000069329.16	VPS35	103.5	99.4333	92.1	99.1	98.8	108.2	94.6
	P55884	Eukaryotic translation initiation factor 3 subunit B OS=Homo sapiens GN=EIF3B PE=1 SV=3	16	9	9	Pf00076, Pf08662, Pf13893, Pf14259	8662	ENSG00000106263.17	EIF3B	103.5	99.4333	107.3	105.5	95.4	92.7	103.9
	Q14527	Helicase-like transcription factor OS=Homo sapiens GN=HLTF PE=1 SV=2	2	2	2	Pf00097, Pf00176, Pf00271, Pf08797, Pf12678, Pf12861, Pf13445, Pf13639, Pf13920, Pf13923, Pf14634, Pf15227	6596	ENSG00000071794.15	HLTF	103.4	99.4167	103.7	87.8	82	105.8	109.6
	Q9H2G2	STE20-like serine/threonine-protein kinase OS=Homo sapiens GN=SLK PE=1 SV=1	6	7	6	Pf00069, Pf07714, Pf12474, Pf14531	9748	ENSG00000065613.13	SLK	103.4	99.45	115.4	96.6	91.4	96.7	101.8
	Q6P996	Pyridoxal-dependent decarboxylase domain-containing protein 1 OS=Homo sapiens GN=PDXDC1 PE=1 SV=2	3	2	2	Pf00282, Pf01212	23042; 102724985	ENSG00000275498.5; ENSG00000179889.18	PDXDC1; LOC102724985	103.3	99.4333	101	81.1	96.5	119.1	90.4
	P15586	N-acetylglucosamine-6-sulfatase OS=Homo sapiens GN=GNS PE=1 SV=3	9	4	4	Pf00884, Pf01663	2799	ENSG00000135677.10	GNS	103.3	99.45	78.3	111.3	127.5	111.7	73.3
	P30040	Endoplasmic reticulum resident protein 29 OS=Homo sapiens GN=ERP29 PE=1 SV=4	37	7	7	Pf07749, Pf07912	10961	ENSG00000089248.6	ERP29	103.3	99.45	90.7	99.4	92.5	117.2	94.7
	Q8TD16-2	Isoform 2 of Protein bicaudal D homolog 2 OS=Homo sapiens GN=BICD2	2	2	2	Pf03961, Pf04111, Pf04156, Pf05483, Pf06785, Pf09730	23299	ENSG00000185963.13	BICD2	103.1	99.4667	102.3	85.8	83.2	115.6	93.9
	P06753-2	Isoform 2 of Tropomyosin alpha-3 chain OS=Homo sapiens GN=TPM3	45	14	2	Pf00261, Pf12718	7170	ENSG00000143549.19	TPM3	103.1	99.4833	104.2	104.5	95.1	68.4	118.9
	Q15393	Splicing factor 3B subunit 3 OS=Homo sapiens GN=SF3B3 PE=1 SV=4	11	12	12	Pf03178, Pf10433	23450	ENSG00000189091.12	SF3B3	103.1	99.4833	98.1	98.9	94.8	107	97.6
	O95218	Zinc finger Ran-binding domain-containing protein 2 OS=Homo sapiens GN=ZRANB2 PE=1 SV=2	13	4	4	Pf00641	9406	ENSG00000132485.13	ZRANB2	102.9	99.5	93	100	91.4	119.7	105
	Q9Y5Z4	Heme-binding protein 2 OS=Homo sapiens GN=HEBP2 PE=1 SV=1	17	3	3	Pf04832	23593	ENSG00000051620.10	HEBP2	102.9	99.5167	81.2	96.2	86	118.6	111.6
	Q86XP3	ATP-dependent RNA helicase DDX42 OS=Homo sapiens GN=DDX42 PE=1 SV=1	3	3	3	Pf00270, Pf00271, Pf13307	11325	ENSG00000198231.12	DDX42	102.9	99.5333	104.1	99	111.1	94.7	89.4
	Q9UK41-2	Isoform 2 of Vacuolar protein sorting-associated protein 28 homolog OS=Homo sapiens GN=VPS28	15	3	3	Pf03997	51160	ENSG00000160948.13	VPS28	102.8	99.5333	70.5	98.9	92.4	98.4	137.5
	Q15642	Cdc42-interacting protein 4 OS=Homo sapiens GN=TRIP10 PE=1 SV=3	4	3	3	Pf00018, Pf00611, Pf07653, Pf08239, Pf14604	9322	ENSG00000125733.17	TRIP10	102.8	99.5333	114.2	106.7	70.9	69.7	130.2
	Q9UI10-2	Isoform 2 of Translation initiation factor eIF-2B subunit delta OS=Homo sapiens GN=EIF2B4	3	2	2	Pf01008	8890	ENSG00000115211.15	EIF2B4	102.8	99.55	90.6	97.2	95.9	105	103.3
	Q8IWJ2	GRIP and coiled-coil domain-containing protein 2 OS=Homo sapiens GN=GCC2 PE=1 SV=4	2	3	3	Pf00038, Pf01465, Pf04111, Pf12128	9648	ENSG00000135968.20	GCC2	102.7	99.5333	99.3	91	101.6	109.2	92.5
	Q9NYL9	Tropomodulin-3 OS=Homo sapiens GN=TMOD3 PE=1 SV=1	14	5	5	Pf03250	29766	ENSG00000138594.13	TMOD3	102.7	99.55	94.5	105.2	91.2	102.1	98.4
	P49756	RNA-binding protein 25 OS=Homo sapiens GN=RBM25 PE=1 SV=3	3	3	3	Pf00076, Pf01480, Pf14259	58517	ENSG00000119707.13	RBM25	102.7	99.55	120.2	100.2	79.8	102.9	97.8
	Q9Y2Z0	Protein SGT1 homolog OS=Homo sapiens GN=SUGT1 PE=1 SV=3	19	6	6	Pf00515, Pf04969, Pf05002, Pf13414, Pf13431, Pf13432, Pf14559	10910	ENSG00000165416.14	SUGT1	102.6	99.5667	104.2	97.3	97.2	107.6	99.8
	Q9H7C9	Mth938 domain-containing protein OS=Homo sapiens GN=AAMDC PE=1 SV=1	13	2	2	Pf04430, Pf11254	28971	ENSG00000087884.14	AAMDC	102.6	99.5667	83.3	101.8	82	87.2	90.8
	Q14240-2	Isoform 2 of Eukaryotic initiation factor 4A-II OS=Homo sapiens GN=EIF4A2	37	13	2	Pf00270, Pf00271, Pf04851	1974	ENSG00000156976.16	EIF4A2	102.5	99.5833	125.7	91.4	96.4	119.5	65.9
	O00401	Neural Wiskott-Aldrich syndrome protein OS=Homo sapiens GN=WASL PE=1 SV=2	15	8	8	Pf00568, Pf00786, Pf02205	142685; 8976	ENSG00000106299.7	ASB15; WASL	102.5	99.6	104.8	107.9	84.8	96.6	95.8
	Q66PJ3-2	Isoform 2 of ADP-ribosylation factor-like protein 6-interacting protein 4 OS=Homo sapiens GN=ARL6IP4	9	3	3	Pf10500	51329	ENSG00000182196.13	ARL6IP4	102.4	99.6	92.2	108.5	91.1	111.8	98
	Q96CW1	AP-2 complex subunit mu OS=Homo sapiens GN=AP2M1 PE=1 SV=2	10	4	4	Pf00928	1173	ENSG00000161203.13	AP2M1	102.4	99.6	99.1	107.4	113.2	90.4	91.2
	Q9Y376	Calcium-binding protein 39 OS=Homo sapiens GN=CAB39 PE=1 SV=1	9	3	3	Pf08569	51719	ENSG00000135932.10	CAB39	102.4	99.6	114.8	83.2	93.4	108	101.6
	P46063	ATP-dependent DNA helicase Q1 OS=Homo sapiens GN=RECQL PE=1 SV=3	12	8	8	Pf00270, Pf00271, Pf04851, Pf09382	5965	ENSG00000004700.15	RECQL	102.4	99.6167	131.6	101	76	101.2	106.5
	P63104	14-3-3 protein zeta/delta OS=Homo sapiens GN=YWHAZ PE=1 SV=1	63	14	11	Pf00244	7534	ENSG00000164924.17	YWHAZ	102.3	99.6	95.8	100.3	111.9	83.7	102.4
	Q96RN5	Mediator of RNA polymerase II transcription subunit 15 OS=Homo sapiens GN=MED15 PE=1 SV=2	4	2	2	Pf09606	51586	ENSG00000099917.17	MED15	102.3	99.6	90.4	124.9	106.4	77.5	106.9
	Q04917	14-3-3 protein eta OS=Homo sapiens GN=YWHAH PE=1 SV=4	43	9	6	Pf00244	7533	ENSG00000128245.14	YWHAH	102.2	99.6333	98.9	107.2	93	99.6	106.1
	O00244	Copper transport protein ATOX1 OS=Homo sapiens GN=ATOX1 PE=1 SV=1	37	2	2	Pf00403	475	ENSG00000177556.11	ATOX1	102.2	99.6333	95.9	101.9	90	107.9	94.6
	P10155	60 kDa SS-A/Ro ribonucleoprotein OS=Homo sapiens GN=TROVE2 PE=1 SV=2	4	3	3	Pf05731, Pf09967, Pf13519	6738	ENSG00000116747.12	TROVE2	102.2	99.6333	115	99.2	80.8	106	103.4
	P59998-3	Isoform 3 of Actin-related protein 2/3 complex subunit 4 OS=Homo sapiens GN=ARPC4	25	4	4	Pf05856	10093	ENSG00000241553.12	ARPC4	102.2	99.65	116.6	102.7	75.7	95.2	110.6
	Q9NVF7	F-box only protein 28 OS=Homo sapiens GN=FBXO28 PE=1 SV=1	8	2	2	Pf00646	23219	ENSG00000143756.11	FBXO28	102.2	99.6667	106.7	104.9	91.8	77.9	106.9
	Q9NYB0	Telomeric repeat-binding factor 2-interacting protein 1 OS=Homo sapiens GN=TERF2IP PE=1 SV=1	15	3	3	Pf08914, Pf11626	54386	ENSG00000166848.5	TERF2IP	102.1	99.65	111.5	102.4	102.1	99.5	92
	Q5JSZ5	Protein PRRC2B OS=Homo sapiens GN=PRRC2B PE=1 SV=2	1	2	2	Pf07001	84726	ENSG00000130723.18	PRRC2B	102	99.6667	110.4	117.1	96.4	74	101.5
	Q99590	Protein SCAF11 OS=Homo sapiens GN=SCAF11 PE=1 SV=2	5	6	6	Pf00097, Pf09531, Pf12678, Pf12861, Pf13639, Pf13923, Pf14634, Pf15227, Pf15402	9169	ENSG00000139218.17	SCAF11	102	99.6833	121	99	86.6	81.7	102.7
	Q92820	Gamma-glutamyl hydrolase OS=Homo sapiens GN=GGH PE=1 SV=2	17	5	5	Pf00117, Pf07722	8836	ENSG00000137563.11	GGH	101.9	99.6833	102.4	103.7	100.7	122.9	77
	Q13617-2	Isoform 2 of Cullin-2 OS=Homo sapiens GN=CUL2	4	3	3	Pf00888, Pf10557	8453	ENSG00000108094.14	CUL2	101.9	99.6833	93.5	100.7	99.7	118.7	93.6
	Q8IUD2	ELKS/Rab6-interacting/CAST family member 1 OS=Homo sapiens GN=ERC1 PE=1 SV=1	6	5	5	Pf01496, Pf04156, Pf05529, Pf05557, Pf05622, Pf07888, Pf09457, Pf09726, Pf10174, Pf10186, Pf12128, Pf13166	23085	ENSG00000283017.1; ENSG00000082805.19	ERC1	101.9	99.7	86.4	95.5	105	95.4	105.9
	Q12849	G-rich sequence factor 1 OS=Homo sapiens GN=GRSF1 PE=1 SV=3	6	2	2	Pf00076, Pf14259	2926	ENSG00000132463.13	GRSF1	101.9	99.7	112	91.3	110.1	90.7	92.9
	Q9GZR7	ATP-dependent RNA helicase DDX24 OS=Homo sapiens GN=DDX24 PE=1 SV=1	8	5	5	Pf00270, Pf00271, Pf13307	57062	ENSG00000273761.5; ENSG00000089737.16	DDX24	101.8	99.6667	106.3	113.6	98.3	106.2	89.1
	Q13177	Serine/threonine-protein kinase PAK 2 OS=Homo sapiens GN=PAK2 PE=1 SV=3	5	3	3	Pf00069, Pf00786, Pf07714, Pf14531	5062	ENSG00000180370.10	PAK2	101.8	99.7	114.1	110.1	88.1	89.2	96.9
	Q9UFW8	CGG triplet repeat-binding protein 1 OS=Homo sapiens GN=CGGBP1 PE=1 SV=2	17	2	2		8545	ENSG00000163320.10	CGGBP1	101.8	99.7	104.5	101.1	85.1	104.5	95.6
	Q5QJE6	Deoxynucleotidyltransferase terminal-interacting protein 2 OS=Homo sapiens GN=DNTTIP2 PE=1 SV=2	8	4	4	Pf08698	30836	ENSG00000067334.13	DNTTIP2	101.8	99.7	101.7	104.8	80	100.4	107.7
	Q7Z417	Nuclear fragile X mental retardation-interacting protein 2 OS=Homo sapiens GN=NUFIP2 PE=1 SV=1	3	2	2	Pf15293	57532	ENSG00000108256.8	NUFIP2	101.7	99.7167	113.4	92.8	91.4	118.8	98.1
	Q7Z460	CLIP-associating protein 1 OS=Homo sapiens GN=CLASP1 PE=1 SV=1	3	3	2	Pf02985, Pf12348	23332	ENSG00000074054.17	CLASP1	101.7	99.7333	91	96.8	121.9	86.7	109.7
	Q9UDY2-7	Isoform 7 of Tight junction protein ZO-2 OS=Homo sapiens GN=TJP2	8	8	8	Pf00595, Pf00625, Pf07653, Pf13180	9414	ENSG00000119139.17	TJP2	101.6	99.75	94.3	104.6	88.9	135.3	81.8
	Q13573	SNW domain-containing protein 1 OS=Homo sapiens GN=SNW1 PE=1 SV=1	16	7	7	Pf02731	22938	ENSG00000100603.13	SNW1	101.5	99.75	110.5	100.1	87	107.4	94.3
	P18583-9	Isoform I of Protein SON OS=Homo sapiens GN=SON	2	5	5	Pf00035, Pf01585, Pf03154, Pf05109, Pf07174, Pf12526, Pf14709	6651		SON	101.5	99.75	98.5	99.7	96.6	119.3	92.3
	Q8N7H5	RNA polymerase II-associated factor 1 homolog OS=Homo sapiens GN=PAF1 PE=1 SV=2	5	3	3	Pf03985	54623	ENSG00000006712.14	PAF1	101.5	99.75	106.1	105.8	85	109.2	94.3
	Q9HB19	Pleckstrin homology domain-containing family A member 2 OS=Homo sapiens GN=PLEKHA2 PE=1 SV=2	6	3	3	Pf00169, Pf15409, Pf15413	59339		PLEKHA2	101.5	99.75	136.9	106.1	63.3	58.8	111.3
	Q9H0G5	Nuclear speckle splicing regulatory protein 1 OS=Homo sapiens GN=NSRP1 PE=1 SV=1	6	3	3	Pf09745	84081	ENSG00000126653.17	NSRP1	101.4	99.7667	104.4	105.8	91.7	96.9	104.6
	O00267	Transcription elongation factor SPT5 OS=Homo sapiens GN=SUPT5H PE=1 SV=1	3	3	3	Pf00467, Pf03439, Pf04731, Pf07223, Pf11029, Pf11942, Pf12815	6829	ENSG00000196235.13	SUPT5H	101.4	99.7833	106.1	103.4	95.7	100.4	92.2
	P35606	Coatomer subunit beta' OS=Homo sapiens GN=COPB2 PE=1 SV=2	13	9	9	Pf00400, Pf04053	9276	ENSG00000184432.9	COPB2	101.3	99.7833	111.2	90.8	107.4	99.9	92.3
	Q13485	Mothers against decapentaplegic homolog 4 OS=Homo sapiens GN=SMAD4 PE=1 SV=1	5	2	2	Pf03165, Pf03166, Pf05539	4089	ENSG00000141646.13	SMAD4	101.3	99.7833	95	97.3	102.5	123.6	90
	Q15046-2	Isoform Mitochondrial of Lysine--tRNA ligase OS=Homo sapiens GN=KARS	5	2	2	Pf00152, Pf00587, Pf01336	3735	ENSG00000065427.14	KARS	101.3	99.7833	99.4	110.2	93.8	107.5	96
	Q9Y421	Protein FAM32A OS=Homo sapiens GN=FAM32A PE=1 SV=2	16	2	2		26017	ENSG00000105058.11	FAM32A	101.3	99.7833	86.9	96.3	84.1	116.7	109.5
	Q9NVA2-2	Isoform 2 of Septin-11 OS=Homo sapiens GN=SEPT11	18	7	5	Pf00735	55752	ENSG00000138758.11	SEPT11	101.2	99.7833	97.2	91.8	92.5	116.1	99.4
	P32519	ETS-related transcription factor Elf-1 OS=Homo sapiens GN=ELF1 PE=1 SV=2	9	5	5	Pf00178, Pf12310	1997	ENSG00000120690.15	ELF1	101.2	99.7833	99.6	100.1	102.3	100.9	97.9
	Q96B54	Zinc finger protein 428 OS=Homo sapiens GN=ZNF428 PE=1 SV=2	30	4	4		126299	ENSG00000131116.11	ZNF428	101.2	99.8	93.8	95.6	94.9	125.6	107.6
	P63151-2	Isoform 2 of Serine/threonine-protein phosphatase 2A 55 kDa regulatory subunit B alpha isoform OS=Homo sapiens GN=PPP2R2A	4	2	2		5520	ENSG00000221914.9	PPP2R2A	101.1	99.8	97.9	89.6	111.4	116.4	105.6
	O14964	Hepatocyte growth factor-regulated tyrosine kinase substrate OS=Homo sapiens GN=HGS PE=1 SV=1	10	8	8	Pf00790, Pf01363, Pf09770, Pf12210, Pf13388	9146	ENSG00000185359.12	HGS	101.1	99.8	108.7	107.4	86.3	102.7	105.5
	Q7Z6Z7	E3 ubiquitin-protein ligase HUWE1 OS=Homo sapiens GN=HUWE1 PE=1 SV=3	1	3	3	Pf00632, Pf02825, Pf06012, Pf06025, Pf14377	10075	ENSG00000086758.15	HUWE1	101	99.8333	107.1	109.9	100.9	95.1	95.2
	P67936	Tropomyosin alpha-4 chain OS=Homo sapiens GN=TPM4 PE=1 SV=3	65	22	4	Pf00261, Pf12718	7171	ENSG00000167460.14	TPM4	101	99.8333	91.4	109.6	96.1	80.2	109.9
	Q6P1J9	Parafibromin OS=Homo sapiens GN=CDC73 PE=1 SV=1	6	3	3	Pf05179	79577	ENSG00000134371.10	CDC73	100.9	99.8333	110.2	101.7	92.5	90.2	100.6
	Q07960	Rho GTPase-activating protein 1 OS=Homo sapiens GN=ARHGAP1 PE=1 SV=1	20	7	7	Pf00620, Pf00650, Pf13716	392	ENSG00000175220.11	ARHGAP1	100.8	99.8667	87.3	122.7	97.1	104.6	97.9
	P46937-9	Isoform 9 of Transcriptional coactivator YAP1 OS=Homo sapiens GN=YAP1	6	2	2	Pf00397	10413	ENSG00000137693.13	YAP1	100.8	99.8667	96.7	128	95	80.6	101
	Q06323	Proteasome activator complex subunit 1 OS=Homo sapiens GN=PSME1 PE=1 SV=1	27	6	6	Pf02251, Pf02252	5720	ENSG00000092010.14	PSME1	100.8	99.8833	85.8	94.5	99	101	106.4
	P46100	Transcriptional regulator ATRX OS=Homo sapiens GN=ATRX PE=1 SV=5	1	2	2	Pf00176, Pf00271	546		ATRX	100.8	99.8833	92	109.1	124.3	52.1	112.9
	Q13137-4	Isoform 4 of Calcium-binding and coiled-coil domain-containing protein 2 OS=Homo sapiens GN=CALCOCO2	9	4	4	Pf01576, Pf02463, Pf04111, Pf04156, Pf06160, Pf07888, Pf09728, Pf10174, Pf13779, Pf14662, Pf15066, Pf15070	10241	ENSG00000136436.14	CALCOCO2	100.7	99.8833	109.5	109.3	101.5	87.5	99.1
	Q12959-2	Isoform 2 of Disks large homolog 1 OS=Homo sapiens GN=DLG1	3	3	3	Pf00018, Pf00595, Pf00625, Pf07653, Pf09058, Pf10600, Pf10608, Pf13180	1739	ENSG00000075711.20	DLG1	100.7	99.8833	93.6	97.4	100.6	85.8	106.5
	P0DMM9-3	Isoform 3 of Sulfotransferase 1A3 OS=Homo sapiens GN=SULT1A3	6	2	2	Pf00685	445329; 105369243; 6818	ENSG00000213648.10; ENSG00000261052.5	SULT1A4; LOC105369243; SULT1A3	100.7	99.8833	76.8	88.5	146	85.6	93.6
	Q9Y4C2	TRPM8 channel-associated factor 1 OS=Homo sapiens GN=TCAF1 PE=1 SV=3	3	3	3	Pf13402	9747	ENSG00000198420.9	FAM115A; TCAF1	100.6	99.8833	74.3	107.7	142.6	100.9	86.1
	O94855-2	Isoform 2 of Protein transport protein Sec24D OS=Homo sapiens GN=SEC24D	3	3	2	Pf00626, Pf04810, Pf04811, Pf04815, Pf08033	9871		SEC24D	100.6	99.9	105	97.7	102	95.4	95.2
	Q5GLZ8	Probable E3 ubiquitin-protein ligase HERC4 OS=Homo sapiens GN=HERC4 PE=1 SV=1	6	5	5	Pf00415, Pf00632, Pf13540	26091	ENSG00000148634.15	HERC4	100.5	99.9167	94.5	103.2	121.7	102.1	87.5
	Q13685	Angio-associated migratory cell protein OS=Homo sapiens GN=AAMP PE=1 SV=2	12	4	4	Pf00400, Pf14134	14	ENSG00000127837.9	AAMP	100.4	99.9167	115	116.9	100.1	91.4	90.7
	P50281	Matrix metalloproteinase-14 OS=Homo sapiens GN=MMP14 PE=1 SV=3	6	4	4	Pf00045, Pf00413, Pf01471, Pf11857	4323	ENSG00000157227.12	MMP14	100.4	99.9333	71.7	125.6	98.9	132.3	76.3
	P35579	Myosin-9 OS=Homo sapiens GN=MYH9 PE=1 SV=4	47	82	82	Pf00063, Pf01442, Pf01496, Pf01576, Pf01765, Pf02736, Pf03962, Pf04111, Pf04156, Pf05911, Pf06637, Pf07888, Pf09731, Pf11068, Pf11559, Pf12128, Pf13094	4627	ENSG00000100345.20	MYH9	100.4	99.9333	98.1	100	84.9	89.9	106.7
	Q8NHP8	Putative phospholipase B-like 2 OS=Homo sapiens GN=PLBD2 PE=1 SV=2	13	7	7	Pf04916	196463	ENSG00000151176.7	PLBD2	100.4	99.95	58.3	106.4	129.4	129.6	78.3
	Q9P270	SLAIN motif-containing protein 2 OS=Homo sapiens GN=SLAIN2 PE=1 SV=2	12	4	4	Pf15301	57606	ENSG00000109171.14	SLAIN2	100.2	99.9667	134.5	87.2	98.3	88.7	105
	P63244	Receptor of activated protein C kinase 1 OS=Homo sapiens GN=RACK1 PE=1 SV=3	56	15	15	Pf00400	10399	ENSG00000204628.11	GNB2L1; RACK1	100.1	99.9833	85.2	101.7	112.9	124.9	92
	P07602-3	Isoform Sap-mu-9 of Prosaposin OS=Homo sapiens GN=PSAP	41	19	19	Pf02199, Pf03489, Pf05184	5660		PSAP	100	100	71.5	92.3	140.4	127.8	68.9
	P07384	Calpain-1 catalytic subunit OS=Homo sapiens GN=CAPN1 PE=1 SV=1	19	13	13	Pf00648, Pf01067, Pf13833	823	ENSG00000014216.15	CAPN1	100	100.017	81.4	95.6	101.7	103.4	105.6
	Q5T447	E3 ubiquitin-protein ligase HECTD3 OS=Homo sapiens GN=HECTD3 PE=1 SV=1	3	2	2	Pf00632, Pf00754, Pf03256	79654	ENSG00000126107.14	HECTD3	99.9	100.033	96.8	107.4	101.5	99.3	106.6
	Q13242	Serine/arginine-rich splicing factor 9 OS=Homo sapiens GN=SRSF9 PE=1 SV=1	23	5	5	Pf00076, Pf13893, Pf14259	8683	ENSG00000111786.8	SRSF9	99.9	100.033	101.2	113.5	95	107.7	88.6
	P18206	Vinculin OS=Homo sapiens GN=VCL PE=1 SV=4	46	46	46	Pf01044	7414	ENSG00000035403.17	VCL	99.9	100.033	76.9	95.4	132.3	87.8	108.4
	Q13907-2	Isoform 2 of Isopentenyl-diphosphate Delta-isomerase 1 OS=Homo sapiens GN=IDI1	6	2	2	Pf00293	3422	ENSG00000067064.10	IDI1	99.8	100.033	108.8	114.1	102.3	92.6	86.3
	Q9HD26	Golgi-associated PDZ and coiled-coil motif-containing protein OS=Homo sapiens GN=GOPC PE=1 SV=1	12	6	6	Pf00595, Pf07716, Pf13180	57120	ENSG00000047932.13	GOPC	99.8	100.033	96.2	99.4	110.6	110.6	88.3
	Q9Y314	Nitric oxide synthase-interacting protein OS=Homo sapiens GN=NOSIP PE=1 SV=1	12	3	3	Pf04564, Pf04641, Pf11789	51070	ENSG00000142546.13	NOSIP	99.8	100.033	99.7	107.5	84.5	116.8	98.9
	Q9BZQ8	Protein Niban OS=Homo sapiens GN=FAM129A PE=1 SV=1	7	6	6		116496	ENSG00000135842.16	FAM129A	99.8	100.05	92	103.9	108.6	101.5	102.7
	Q8NBJ4	Golgi membrane protein 1 OS=Homo sapiens GN=GOLM1 PE=1 SV=1	4	2	2		51280	ENSG00000135052.16	GOLM1	99.7	100.033	58.6	88.2	135.4	168.4	76.9
	Q13951-2	Isoform 2 of Core-binding factor subunit beta OS=Homo sapiens GN=CBFB	16	3	3	Pf02312	865	ENSG00000067955.13	CBFB	99.7	100.05	70.8	81.6	128.5	141.7	78.9
	O60884	DnaJ homolog subfamily A member 2 OS=Homo sapiens GN=DNAJA2 PE=1 SV=1	5	2	2	Pf00226, Pf00684, Pf01556	10294	ENSG00000069345.11	DNAJA2	99.7	100.05	107.6	95.3	93.7	123.2	95.7
	Q9Y3A5	Ribosome maturation protein SBDS OS=Homo sapiens GN=SBDS PE=1 SV=4	28	7	7	Pf01172, Pf09377	51119	ENSG00000126524.9	SBDS	99.6	100.067	101.4	112.8	80.3	101	107.4
	O60493	Sorting nexin-3 OS=Homo sapiens GN=SNX3 PE=1 SV=3	31	5	4	Pf00787	8724	ENSG00000112335.14	SNX3	99.6	100.083	92	93.5	103.3	124.1	100.4
	Q13619	Cullin-4A OS=Homo sapiens GN=CUL4A PE=1 SV=3	9	7	7	Pf00888, Pf10557	8451	ENSG00000139842.14	CUL4A	99.5	100.067	99.1	88.2	111.3	88.5	97.9
	O15031	Plexin-B2 OS=Homo sapiens GN=PLXNB2 PE=1 SV=3	1	2	2	Pf01403, Pf01437, Pf01833, Pf08337	23654	ENSG00000196576.14	PLXNB2	99.5	100.067	75.7	95.5	81.2	147.3	100.3
	Q96TA1	Niban-like protein 1 OS=Homo sapiens GN=FAM129B PE=1 SV=3	13	10	10		64855	ENSG00000136830.11	FAM129B	99.5	100.067	101.3	116.9	95.1	88.7	95
	P53396	ATP-citrate synthase OS=Homo sapiens GN=ACLY PE=1 SV=3	26	28	28	Pf00285, Pf00549, Pf02629, Pf08442	47	ENSG00000131473.16	ACLY	99.5	100.083	91.5	105.9	102.5	96.5	97.2
	Q9BTC0	Death-inducer obliterator 1 OS=Homo sapiens GN=DIDO1 PE=1 SV=5	2	4	4	Pf00628, Pf07500, Pf07744, Pf09770	11083	ENSG00000101191.16	DIDO1	99.5	100.083	104.2	105.7	71.3	112.9	98.3
	O60333-3	Isoform 3 of Kinesin-like protein KIF1B OS=Homo sapiens GN=KIF1B	4	4	4	Pf00225, Pf00498	23095	ENSG00000054523.17	KIF1B	99.4	100.1	98.9	107.5	113.2	78.1	97.7
	Q9UL46	Proteasome activator complex subunit 2 OS=Homo sapiens GN=PSME2 PE=1 SV=4	13	3	3	Pf02251, Pf02252	5721	ENSG00000100911.15	PSME2	99.3	100.117	105.6	98.3	117	112.3	102.8
	O60870	DNA/RNA-binding protein KIN17 OS=Homo sapiens GN=KIN PE=1 SV=2	8	3	2	Pf10357, Pf12874	22944	ENSG00000151657.11	KIN	99.3	100.133	108.8	94.6	85.9	110.5	98.4
	O00299	Chloride intracellular channel protein 1 OS=Homo sapiens GN=CLIC1 PE=1 SV=4	51	10	10	Pf00043, Pf13409, Pf13410, Pf13417	1192	ENSG00000213719.8; ENSG00000206394.8; ENSG00000230685.6; ENSG00000226248.6; ENSG00000223639.6; ENSG00000226651.6; ENSG00000226417.6	CLIC1	99.2	100.117	99.9	122.2	79.1	91.4	104.2
	P48556	26S proteasome non-ATPase regulatory subunit 8 OS=Homo sapiens GN=PSMD8 PE=1 SV=2	7	3	3	Pf03399, Pf10075	5714	ENSG00000099341.11	PSMD8	99.1	100.15	98.9	99.7	99	109.5	93
	O60885	Bromodomain-containing protein 4 OS=Homo sapiens GN=BRD4 PE=1 SV=2	3	3	3	Pf00439	23476	ENSG00000141867.17	BRD4	99	100.183	80.7	79.3	123.6	130.6	94.7
	Q86VP6	Cullin-associated NEDD8-dissociated protein 1 OS=Homo sapiens GN=CAND1 PE=1 SV=2	10	11	11	Pf08623, Pf12755, Pf13513	55832	ENSG00000111530.12	CAND1	98.9	100.183	102.6	96.3	107.9	99.1	94.9
	Q08209-2	Isoform 2 of Serine/threonine-protein phosphatase 2B catalytic subunit alpha isoform OS=Homo sapiens GN=PPP3CA	5	3	3	Pf00149	5530	ENSG00000138814.16	PPP3CA	98.9	100.183	105.7	100.7	95.8	92.4	109.5
	Q9UKY7	Protein CDV3 homolog OS=Homo sapiens GN=CDV3 PE=1 SV=1	45	7	7	Pf15359	55573	ENSG00000091527.15	CDV3	98.9	100.2	115.4	109.8	72.3	97.6	114.3
	Q9H1B7	Interferon regulatory factor 2-binding protein-like OS=Homo sapiens GN=IRF2BPL PE=1 SV=1	11	6	5	Pf11261	64207	ENSG00000119669.4	IRF2BPL	98.8	100.183	92.5	104.1	95.1	111.8	93.9
	Q9HBL0	Tensin-1 OS=Homo sapiens GN=TNS1 PE=1 SV=2	1	2	2	Pf00017, Pf08416, Pf10409	7145	ENSG00000079308.16	TNS1	98.8	100.2	150.9	99	35.6	38.2	90.9
	Q96C19	EF-hand domain-containing protein D2 OS=Homo sapiens GN=EFHD2 PE=1 SV=1	29	6	6		79180	ENSG00000142634.12	EFHD2	98.7	100.2	95.9	132.2	61.8	131.3	96.5
	Q7L2H7	Eukaryotic translation initiation factor 3 subunit M OS=Homo sapiens GN=EIF3M PE=1 SV=1	12	3	3	Pf01399	10480	ENSG00000149100.12	EIF3M	98.7	100.217	112.9	112.2	99.7	100.6	92.6
	P17900	Ganglioside GM2 activator OS=Homo sapiens GN=GM2A PE=1 SV=4	8	2	2	Pf02221, Pf06477	2760	ENSG00000196743.8	GM2A	98.7	100.217	55.5	109	99.2	74.3	85.5
	Q71RC2-4	Isoform 4 of La-related protein 4 OS=Homo sapiens GN=LARP4	2	2	2	Pf05383, Pf14259	113251	ENSG00000161813.21	LARP4	98.6	100.217	93.2	102.4	126.9	105.9	94.1
	Q9Y5B8	Nucleoside diphosphate kinase 7 OS=Homo sapiens GN=NME7 PE=1 SV=1	6	2	2	Pf00334	29922	ENSG00000143156.13	NME7	98.5	100.25	127.3	106.5	77.2	89.4	109.2
	P61923-4	Isoform 4 of Coatomer subunit zeta-1 OS=Homo sapiens GN=COPZ1	11	2	2	Pf01217	22818	ENSG00000111481.9	COPZ1	98.4	100.267	106.7	98.2	99.9	106.4	91.7
	Q13616	Cullin-1 OS=Homo sapiens GN=CUL1 PE=1 SV=2	2	2	2	Pf00888, Pf10557	8454	ENSG00000055130.15	CUL1	98.3	100.267	114.4	103	87.7	98.8	107.6
	P22234-2	Isoform 2 of Multifunctional protein ADE2 OS=Homo sapiens GN=PAICS	18	7	7	Pf00731, Pf01259	10606	ENSG00000128050.8	PAICS	98.3	100.283	108.3	113.3	105	97.7	81.3
	P06730-2	Isoform 2 of Eukaryotic translation initiation factor 4E OS=Homo sapiens GN=EIF4E	13	3	3	Pf01652	1977	ENSG00000151247.12	EIF4E	98.3	100.3	113	106.7	47.2	127.6	99.6
	Q14011	Cold-inducible RNA-binding protein OS=Homo sapiens GN=CIRBP PE=1 SV=1	26	4	4	Pf00076, Pf13893, Pf14259	1153	ENSG00000099622.13	CIRBP	98.2	100.283	98.6	128.4	73.6	111.3	103.1
	Q02790	Peptidyl-prolyl cis-trans isomerase FKBP4 OS=Homo sapiens GN=FKBP4 PE=1 SV=3	14	5	5	Pf00254, Pf00515, Pf07719, Pf13174, Pf13371, Pf13414, Pf13424, Pf13432, Pf14559	2288	ENSG00000004478.7	FKBP4	98.2	100.3	114.5	85.2	107.4	99.9	99.7
	P46821	Microtubule-associated protein 1B OS=Homo sapiens GN=MAP1B PE=1 SV=2	24	45	44		4131	ENSG00000131711.14	MAP1B	98.2	100.3	113.5	102	97.4	70.9	112.7
	Q9NYF8	Bcl-2-associated transcription factor 1 OS=Homo sapiens GN=BCLAF1 PE=1 SV=2	3	3	2	Pf15440	9774	ENSG00000029363.16	BCLAF1	98.2	100.317	116.3	101.6	91.8	106.9	97.4
	Q9NRX4	14 kDa phosphohistidine phosphatase OS=Homo sapiens GN=PHPT1 PE=1 SV=1	49	6	6	Pf05005	29085	ENSG00000054148.17	PHPT1	98.1	100.3	78.4	106.4	98.9	112.4	87.4
	P09874	Poly [ADP-ribose] polymerase 1 OS=Homo sapiens GN=PARP1 PE=1 SV=4	2	2	2	Pf00533, Pf00644, Pf00645, Pf02877, Pf05406, Pf08063	142	ENSG00000143799.12	PARP1	98.1	100.317	90.7	107.4	87.1	111.7	97.1
	P78417	Glutathione S-transferase omega-1 OS=Homo sapiens GN=GSTO1 PE=1 SV=2	34	8	8	Pf00043, Pf00462, Pf02798, Pf13409, Pf13417, Pf14497	9446	ENSG00000148834.12	GSTO1	98.1	100.317	114.6	104.6	73.2	119.6	111.7
	O15144	Actin-related protein 2/3 complex subunit 2 OS=Homo sapiens GN=ARPC2 PE=1 SV=1	19	6	6	Pf04045	10109	ENSG00000163466.15	ARPC2	98.1	100.317	110.1	106.4	82.6	101.7	111.5
	Q96M27-2	Isoform 2 of Protein PRRC1 OS=Homo sapiens GN=PRRC1	5	2	2	Pf01931	133619		PRRC1	98.1	100.333	97.6	100.9	99.7	105.7	90.9
	Q8ND90	Paraneoplastic antigen Ma1 OS=Homo sapiens GN=PNMA1 PE=1 SV=2	10	3	3	Pf14893	9240	ENSG00000176903.4	PNMA1	98	100.317	92.9	105.6	103.9	69.3	102.6
	P04156	Major prion protein OS=Homo sapiens GN=PRNP PE=1 SV=1	8	2	2	Pf00377, Pf11587	5621	ENSG00000171867.16	PRNP	98	100.35	115.3	120.1	100.8	109.8	82.6
	P26196	Probable ATP-dependent RNA helicase DDX6 OS=Homo sapiens GN=DDX6 PE=1 SV=2	13	5	5	Pf00270, Pf00271, Pf14617	1656	ENSG00000110367.11	DDX6	97.8	100.383	102.5	115.9	88.3	112	91.3
	P49841-2	Isoform 2 of Glycogen synthase kinase-3 beta OS=Homo sapiens GN=GSK3B	9	2	2	Pf00069, Pf01636, Pf07714, Pf14531	2932	ENSG00000082701.14	GSK3B	97.7	100.367	95	105	99	87.1	107.6
	Q92616	eIF-2-alpha kinase activator GCN1 OS=Homo sapiens GN=GCN1 PE=1 SV=6	2	5	5	Pf12074, Pf13646	10985		GCN1L1; GCN1	97.7	100.383	115.1	108.9	90.3	86.2	109
	P09488	Glutathione S-transferase Mu 1 OS=Homo sapiens GN=GSTM1 PE=1 SV=3	11	2	2	Pf00043, Pf02798, Pf13417, Pf14497	2944	ENSG00000134184.12	GSTM1	97.6	100.383	63.5	104.4	121.3	77.4	90.3
	Q9BWF3	RNA-binding protein 4 OS=Homo sapiens GN=RBM4 PE=1 SV=1	19	6	6	Pf00076, Pf00098, Pf13893, Pf14259	5936	ENSG00000173933.19	RBM4	97.6	100.4	101.3	97.2	100.9	102.4	97.3
	P27816	Microtubule-associated protein 4 OS=Homo sapiens GN=MAP4 PE=1 SV=3	39	40	18	Pf00418	4134	ENSG00000047849.21	MAP4	97.6	100.417	93.4	99.3	106.1	103.4	104.8
	P30043	Flavin reductase (NADPH) OS=Homo sapiens GN=BLVRB PE=1 SV=3	27	4	4	Pf01073, Pf01370, Pf02254, Pf13460	645	ENSG00000090013.9	BLVRB	97.6	100.417	82.9	108.4	94.5	83.3	103.7
	O43809	Cleavage and polyadenylation specificity factor subunit 5 OS=Homo sapiens GN=NUDT21 PE=1 SV=1	7	2	2	Pf13869	11051	ENSG00000167005.13	NUDT21	97.4	100.417	87.1	95.8	112.2	127.1	92
	Q93009	Ubiquitin carboxyl-terminal hydrolase 7 OS=Homo sapiens GN=USP7 PE=1 SV=2	5	4	4	Pf00443, Pf00917, Pf12436, Pf13423, Pf14533	7874	ENSG00000187555.14	USP7	97.4	100.433	89.1	84.3	102.5	127.8	100.5
	Q8IVD9	NudC domain-containing protein 3 OS=Homo sapiens GN=NUDCD3 PE=1 SV=3	14	4	4	Pf04969, Pf14050	23386	ENSG00000015676.17	NUDCD3	97.2	100.467	101	109.1	91.3	103.4	91.5
	P51991	Heterogeneous nuclear ribonucleoprotein A3 OS=Homo sapiens GN=HNRNPA3 PE=1 SV=2	17	5	4	Pf00076, Pf13893, Pf14259	220988	ENSG00000170144.20	HNRNPA3	97.1	100.467	84.1	88.1	85.2	197.8	87.3
	P52948	Nuclear pore complex protein Nup98-Nup96 OS=Homo sapiens GN=NUP98 PE=1 SV=4	2	3	3	Pf04096, Pf12110, Pf13634	4928	ENSG00000110713.15	NUP98	97.1	100.467	120.7	105.6	93.9	94.6	96.6
	Q6NZY4	Zinc finger CCHC domain-containing protein 8 OS=Homo sapiens GN=ZCCHC8 PE=1 SV=2	4	2	2	Pf00098, Pf04046	55596	ENSG00000033030.13	ZCCHC8	97.1	100.483	117	100.9	90.9	88.4	106.8
	P61981	14-3-3 protein gamma OS=Homo sapiens GN=YWHAG PE=1 SV=2	62	13	9	Pf00244	7532	ENSG00000170027.6	YWHAG	97.1	100.483	109.6	93.3	88.6	116.4	94.5
	Q92747	Actin-related protein 2/3 complex subunit 1A OS=Homo sapiens GN=ARPC1A PE=2 SV=2	9	4	4	Pf00400	10552	ENSG00000241685.9	ARPC1A	97	100.5	116.2	92	106.2	82.7	102.8
	Q658Y4	Protein FAM91A1 OS=Homo sapiens GN=FAM91A1 PE=1 SV=3	3	2	2	Pf14647, Pf14648	157769	ENSG00000176853.15	FAM91A1	96.8	100.517	141.2	84.4	71.2	98.2	112.1
	P17480	Nucleolar transcription factor 1 OS=Homo sapiens GN=UBTF PE=1 SV=1	5	3	3	Pf00505, Pf09011, Pf14887	7343	ENSG00000108312.14	UBTF	96.8	100.533	99.6	110.4	115.4	94.4	95.8
	Q16666	Gamma-interferon-inducible protein 16 OS=Homo sapiens GN=IFI16 PE=1 SV=3	6	4	4	Pf02758, Pf02760	3428	ENSG00000163565.18	IFI16	96.8	100.533	110.8	114.8	80.6	105.3	97.1
	P15121	Aldose reductase OS=Homo sapiens GN=AKR1B1 PE=1 SV=3	43	14	13	Pf00248	231	ENSG00000085662.13	AKR1B1	96.8	100.55	205.3	85.4	47.7	72.2	115.9
	Q9Y2B0	Protein canopy homolog 2 OS=Homo sapiens GN=CNPY2 PE=1 SV=1	22	3	3	Pf11938	10330	ENSG00000257727.5	CNPY2	96.7	100.517	91.1	85.8	128	126.4	94.6
	Q96EK5	KIF1-binding protein OS=Homo sapiens GN=KIF1BP PE=1 SV=1	9	5	5	Pf12309	26128	ENSG00000198954.7	KIAA1279; KIF1BP	96.7	100.55	88.5	100.1	115.2	120.7	85.9
	P18846	Cyclic AMP-dependent transcription factor ATF-1 OS=Homo sapiens GN=ATF1 PE=1 SV=2	6	2	2	Pf00170, Pf02173	466	ENSG00000123268.8	ATF1	96.7	100.55	106.8	104.8	98.6	105	96
	Q96JB5-4	Isoform 4 of CDK5 regulatory subunit-associated protein 3 OS=Homo sapiens GN=CDK5RAP3	5	3	3	Pf05600	80279	ENSG00000108465.14	CDK5RAP3	96.7	100.55	80.7	116.7	90	118.2	87.8
	A0MZ66-3	Isoform 3 of Shootin-1 OS=Homo sapiens GN=SHTN1	5	3	3	Pf08317	57698		KIAA1598; SHTN1	96.7	100.55	107.4	93.1	96.6	111	100.6
	Q7LBR1	Charged multivesicular body protein 1b OS=Homo sapiens GN=CHMP1B PE=1 SV=1	12	3	3	Pf03357	57132	ENSG00000255112.2	CHMP1B	96.7	100.567	123.4	98.7	82.3	83.9	97.7
	P53621-2	Isoform 2 of Coatomer subunit alpha OS=Homo sapiens GN=COPA	6	9	9	Pf00400, Pf04053, Pf06957	1314	ENSG00000122218.14	COPA	96.6	100.567	109.3	93.3	100.2	103.5	96
	O75116	Rho-associated protein kinase 2 OS=Homo sapiens GN=ROCK2 PE=1 SV=4	3	4	4	Pf00069, Pf00130, Pf01576, Pf01636, Pf02185, Pf02463, Pf04111, Pf04156, Pf05557, Pf05622, Pf05667, Pf06160, Pf07714, Pf07888, Pf08912, Pf09726, Pf09731, Pf11559, Pf12128, Pf12718, Pf12795, Pf13166, Pf14531, Pf14915	9475	ENSG00000134318.13	ROCK2	96.6	100.567	100.8	106.6	93.7	80.1	107
	Q99081-3	Isoform 3 of Transcription factor 12 OS=Homo sapiens GN=TCF12	5	2	2	Pf00010	6938	ENSG00000140262.17	TCF12	96.6	100.567	98.3	101.5	75.4	109.2	109.5
	Q08379	Golgin subfamily A member 2 OS=Homo sapiens GN=GOLGA2 PE=1 SV=3	14	12	12	Pf01576, Pf15070	2801	ENSG00000167110.17	GOLGA2	96.6	100.583	111.7	100.7	91	94.7	96.3
	Q15714-2	Isoform 2 of TSC22 domain family protein 1 OS=Homo sapiens GN=TSC22D1	31	4	3	Pf01166, Pf06156	8848	ENSG00000102804.14	TSC22D1	96.5	100.567	82.8	86.9	145	114.2	87.4
	P0DMV9	Heat shock 70 kDa protein 1B OS=Homo sapiens GN=HSPA1B PE=1 SV=1	39	21	15	Pf00012, Pf06723	3303; 3304	ENSG00000232804.5; ENSG00000234475.5; ENSG00000231555.4; ENSG00000235941.5; ENSG00000204389.9; ENSG00000204388.6; ENSG00000212866.6; ENSG00000237724.5; ENSG00000224501.5	HSPA1A; HSPA1B	96.5	100.583	76.3	83.1	108.8	148.6	104.8
	O60664	Perilipin-3 OS=Homo sapiens GN=PLIN3 PE=1 SV=3	38	13	13	Pf03036	10226	ENSG00000105355.8	PLIN3	96.5	100.583	109	106.6	66.2	79.9	120
	Q15691	Microtubule-associated protein RP/EB family member 1 OS=Homo sapiens GN=MAPRE1 PE=1 SV=3	41	8	7	Pf00307, Pf03271	22919	ENSG00000101367.8	MAPRE1	96.5	100.6	96.4	92.4	120	129.6	95
	A6ZKI3	Retrotransposon Gag-like protein 8B OS=Homo sapiens GN=RTL8C PE=1 SV=1	27	4	4		8933	ENSG00000134590.13	FAM127A; RTL8C	96.4	100.583	86.1	110.4	117.6	95.7	75.5
	O60763-2	Isoform 2 of General vesicular transport factor p115 OS=Homo sapiens GN=USO1	15	12	12	Pf02403, Pf04111, Pf04869, Pf04871, Pf13166, Pf13514	8615	ENSG00000138768.14	USO1	96.4	100.6	121.3	102.9	97.5	80	100.5
	Q9Y3S2	Zinc finger protein 330 OS=Homo sapiens GN=ZNF330 PE=1 SV=1	7	2	2	Pf06524	27309	ENSG00000109445.10	ZNF330	96.3	100.6	83.6	95.1	94.2	102.2	116.1
	Q9BY43-2	Isoform 2 of Charged multivesicular body protein 4a OS=Homo sapiens GN=CHMP4A	23	6	6	Pf03357	29082	ENSG00000254505.9	CHMP4A	96.3	100.633	123.1	104.7	68.3	105.1	105
	Q9BRZ2	E3 ubiquitin-protein ligase TRIM56 OS=Homo sapiens GN=TRIM56 PE=1 SV=3	3	2	2	Pf00097, Pf00643, Pf13445, Pf13639, Pf13920, Pf13923, Pf14634, Pf15227	81844	ENSG00000169871.12	TRIM56	96.2	100.617	117.7	109.2	85.7	83.9	113.5
	Q9H446	RWD domain-containing protein 1 OS=Homo sapiens GN=RWDD1 PE=1 SV=1	7	2	2	Pf05773	51389	ENSG00000111832.12	RWDD1	96.1	100.633	86.7	105.1	113	125.1	90.2
	P55196-5	Isoform 5 of Afadin OS=Homo sapiens GN=AFDN	1	3	3	Pf00498, Pf00595, Pf00788, Pf01843	4301	ENSG00000130396.20	MLLT4; AFDN	95.9	100.65	122.4	105.5	107.5	81	101.2
	Q7L1Q6-3	Isoform 3 of Basic leucine zipper and W2 domain-containing protein 1 OS=Homo sapiens GN=BZW1	19	9	7	Pf02020	9689	ENSG00000082153.17	BZW1	95.9	100.683	123.8	111.5	110.1	49.2	106.9
	P42704	Leucine-rich PPR motif-containing protein, mitochondrial OS=Homo sapiens GN=LRPPRC PE=1 SV=3	2	2	2	Pf12854, Pf13041, Pf13812	10128	ENSG00000138095.18	LRPPRC	95.9	100.7	108	91.3	106.4	108.3	89.4
	Q9Y5X1	Sorting nexin-9 OS=Homo sapiens GN=SNX9 PE=1 SV=1	7	3	3	Pf00018, Pf00787, Pf07653, Pf10456, Pf14604	51429	ENSG00000130340.15	SNX9	95.7	100.717	131.1	110.6	54.5	90.5	95.2
	O94979-8	Isoform 8 of Protein transport protein Sec31A OS=Homo sapiens GN=SEC31A	15	17	17	Pf03154, Pf09770, Pf12931	22872		SEC31A	95.7	100.733	101.3	101.7	91.5	105.6	100.4
	P55735-3	Isoform 3 of Protein SEC13 homolog OS=Homo sapiens GN=SEC13	16	4	4	Pf00400	6396	ENSG00000157020.17	SEC13	95.6	100.75	107.4	107.4	84.9	116.9	97
	P56545-2	Isoform 2 of C-terminal-binding protein 2 OS=Homo sapiens GN=CTBP2	2	2	2	Pf00389, Pf02826, Pf03154	1488	ENSG00000175029.16	CTBP2	95.5	100.75	103.4	100.2	97.4	105.9	105.8
	O75436	Vacuolar protein sorting-associated protein 26A OS=Homo sapiens GN=VPS26A PE=1 SV=2	8	2	2	Pf03643	9559	ENSG00000122958.14	VPS26A	95.5	100.75	88.8	102.6	101.4	105.6	96.7
	O75376	Nuclear receptor corepressor 1 OS=Homo sapiens GN=NCOR1 PE=1 SV=2	1	2	2	Pf00249, Pf13921	9611	ENSG00000141027.20	NCOR1	95.5	100.75	99.3	99.8	85.2	103	102.2
	Q03154	Aminoacylase-1 OS=Homo sapiens GN=ACY1 PE=1 SV=1	6	2	2	Pf01546, Pf07687	95	ENSG00000243989.8	ACY1	95.4	100.75	100.9	112.8	98.1	94.5	102.7
	P43034	Platelet-activating factor acetylhydrolase IB subunit alpha OS=Homo sapiens GN=PAFAH1B1 PE=1 SV=2	15	5	5	Pf00400, Pf08513, Pf11715	5048	ENSG00000007168.12	PAFAH1B1	95.3	100.767	88.4	103.9	101.7	117.2	106.2
	Q99460	26S proteasome non-ATPase regulatory subunit 1 OS=Homo sapiens GN=PSMD1 PE=1 SV=2	3	2	2	Pf01851, Pf13513, Pf13646	5707	ENSG00000173692.12	PSMD1	95.3	100.767	107	103.5	99	99.7	95.8
	P46108	Adapter molecule crk OS=Homo sapiens GN=CRK PE=1 SV=2	10	3	3	Pf00017, Pf00018, Pf07653, Pf14604	1398	ENSG00000167193.7	CRK	95.3	100.783	111.5	117	89.1	105.4	77
	P25685	DnaJ homolog subfamily B member 1 OS=Homo sapiens GN=DNAJB1 PE=1 SV=4	24	7	7	Pf00226, Pf01556	3337	ENSG00000132002.7	DNAJB1	95.3	100.783	83.2	82.4	104	157.9	91.5
	Q5T0F9	Coiled-coil and C2 domain-containing protein 1B OS=Homo sapiens GN=CC2D1B PE=1 SV=1	2	2	2	Pf00168	200014	ENSG00000154222.14	CC2D1B	95.3	100.783	139.7	113.9	54	55.3	120.3
	Q15042-3	Isoform 2 of Rab3 GTPase-activating protein catalytic subunit OS=Homo sapiens GN=RAB3GAP1	2	2	2	Pf13890	22930	ENSG00000115839.17	RAB3GAP1	95.3	100.8	89.2	105.1	100.8	103.5	100.2
	Q99961	Endophilin-A2 OS=Homo sapiens GN=SH3GL1 PE=1 SV=1	26	8	8	Pf00018, Pf03114, Pf07653, Pf10455, Pf13514, Pf14604	6455	ENSG00000141985.9	SH3GL1	95.3	100.8	157	96.5	66.2	83.3	100.9
	Q8NHQ8	Ras association domain-containing protein 8 OS=Homo sapiens GN=RASSF8 PE=1 SV=2	5	2	2	Pf00788	11228	ENSG00000123094.15	RASSF8	95.2	100.817	108.4	107.7	93.2	72.4	100.4
	O15371	Eukaryotic translation initiation factor 3 subunit D OS=Homo sapiens GN=EIF3D PE=1 SV=1	7	4	4	Pf05091	8664	ENSG00000100353.17	EIF3D	95	100.833	106.2	112.9	87.4	112.9	99.4
	Q5J8M3	ER membrane protein complex subunit 4 OS=Homo sapiens GN=EMC4 PE=1 SV=2	12	2	2	Pf06417	51234	ENSG00000128463.12	EMC4	95	100.85	88.3	87.1	123.8	112.1	84.1
	P29083	General transcription factor IIE subunit 1 OS=Homo sapiens GN=GTF2E1 PE=1 SV=2	5	2	2	Pf02002, Pf08271, Pf11521	2960	ENSG00000153767.9	GTF2E1	94.9	100.867	128.6	81.2	100.7	113.3	85.5
	O43252	Bifunctional 3'-phosphoadenosine 5'-phosphosulfate synthase 1 OS=Homo sapiens GN=PAPSS1 PE=1 SV=2	8	4	4	Pf01583, Pf01747, Pf02223, Pf08433, Pf13207, Pf13238, Pf13671, Pf14306	9061	ENSG00000138801.8	PAPSS1	94.9	100.867	110.4	107.3	91.7	96.4	97.3
	Q00796	Sorbitol dehydrogenase OS=Homo sapiens GN=SORD PE=1 SV=4	8	3	3	Pf00107, Pf08240, Pf12847	6652	ENSG00000140263.13	SORD	94.8	100.867	115.8	118.7	86.6	93.4	91
	Q9BUF5	Tubulin beta-6 chain OS=Homo sapiens GN=TUBB6 PE=1 SV=1	47	15	7	Pf00091, Pf03953, Pf10644	84617	ENSG00000176014.12	TUBB6	94.8	100.867	93.5	117.7	86.1	63.6	117
	O43660	Pleiotropic regulator 1 OS=Homo sapiens GN=PLRG1 PE=1 SV=1	5	2	2	Pf00400	5356	ENSG00000171566.11	PLRG1	94.8	100.867	179.9	101.5	52.6	69.7	109.5
	Q96N66	Lysophospholipid acyltransferase 7 OS=Homo sapiens GN=MBOAT7 PE=1 SV=2	7	3	3	Pf03062	79143	ENSG00000278519.4; ENSG00000277025.4; ENSG00000277923.4; ENSG00000277733.4; ENSG00000274194.4; ENSG00000273592.4; ENSG00000276935.4; ENSG00000278322.4; ENSG00000125505.16; ENSG00000275118.4	MBOAT7	94.6	100.883	117.4	103.3	69.3	82.7	106.9
	O43294	Transforming growth factor beta-1-induced transcript 1 protein OS=Homo sapiens GN=TGFB1I1 PE=1 SV=2	10	4	4	Pf00412	7041	ENSG00000140682.18	TGFB1I1	94.6	100.9	104.6	93.9	92.3	85.8	113.3
	P37268	Squalene synthase OS=Homo sapiens GN=FDFT1 PE=1 SV=1	10	3	3	Pf00494	2222	ENSG00000079459.12	FDFT1	94.5	100.917	81.2	79.7	175.4	104.9	76.7
	P52594-4	Isoform 4 of Arf-GAP domain and FG repeat-containing protein 1 OS=Homo sapiens GN=AGFG1	5	3	3	Pf01412	3267	ENSG00000173744.17	AGFG1	94.5	100.917	123.7	119.1	82.6	78.6	94
	P40939	Trifunctional enzyme subunit alpha, mitochondrial OS=Homo sapiens GN=HADHA PE=1 SV=2	6	5	5	Pf00378, Pf00725, Pf02737	3030	ENSG00000084754.10	HADHA	94.4	100.917	95	82.1	127.8	114.6	83
	O75190	DnaJ homolog subfamily B member 6 OS=Homo sapiens GN=DNAJB6 PE=1 SV=2	10	3	2	Pf00226	10049	ENSG00000105993.14	DNAJB6	94.3	100.933	104.2	103.6	88.9	96	96.8
	Q14980	Nuclear mitotic apparatus protein 1 OS=Homo sapiens GN=NUMA1 PE=1 SV=2	20	36	36	Pf04111, Pf07888, Pf12128	4926	ENSG00000137497.17	NUMA1	94.2	100.967	99.1	99.2	106.3	101.5	92
	Q96F45	Zinc finger protein 503 OS=Homo sapiens GN=ZNF503 PE=1 SV=1	7	2	2	Pf12402	84858	ENSG00000165655.16	ZNF503	94.2	100.967	102.8	107.5	83.5	103.1	95
	Q71U36	Tubulin alpha-1A chain OS=Homo sapiens GN=TUBA1A PE=1 SV=1	56	19	3	Pf00091, Pf03953	7846	ENSG00000167552.13	TUBA1A	94.2	100.967	85.7	111.2	117.6	97.1	95
	Q9NUP9	Protein lin-7 homolog C OS=Homo sapiens GN=LIN7C PE=1 SV=1	16	3	3	Pf00595, Pf02828, Pf09829	55327	ENSG00000148943.11	LIN7C	94.2	100.983	120.5	101.8	95.2	92.7	93.2
	P78527	DNA-dependent protein kinase catalytic subunit OS=Homo sapiens GN=PRKDC PE=1 SV=3	1	4	4	Pf00454, Pf02259, Pf02260, Pf08163	5591	ENSG00000253729.7	PRKDC	94.1	100.983	106	105.9	95.4	108.6	88.5
	Q12765-2	Isoform 2 of Secernin-1 OS=Homo sapiens GN=SCRN1	8	3	3	Pf03577	9805	ENSG00000136193.16	SCRN1	94	100.983	74.4	109.9	140.7	98.6	94.4
	Q9Y5V3-2	Isoform 2 of Melanoma-associated antigen D1 OS=Homo sapiens GN=MAGED1	19	13	11	Pf00874, Pf01454	9500	ENSG00000179222.17	MAGED1	94	101	81.6	87.1	114.4	120.3	82.4
	P62942	Peptidyl-prolyl cis-trans isomerase FKBP1A OS=Homo sapiens GN=FKBP1A PE=1 SV=2	42	3	3	Pf00254	2280	ENSG00000088832.16	FKBP1A	94	101	93.8	88.2	110	126.1	88.1
	P24928	DNA-directed RNA polymerase II subunit RPB1 OS=Homo sapiens GN=POLR2A PE=1 SV=2	4	5	5	Pf00623, Pf04983, Pf04990, Pf04992, Pf04997, Pf04998, Pf05000	5430		POLR2A	94	101	103.8	100.3	101.4	107.9	94.1
	O14950	Myosin regulatory light chain 12B OS=Homo sapiens GN=MYL12B PE=1 SV=2	62	8	3	Pf00036, Pf13202, Pf13405, Pf13833	103910; 10627	ENSG00000118680.12	MYL12B; MYL12A	93.9	101	102	100.9	75.9	88.3	119
	Q68EM7	Rho GTPase-activating protein 17 OS=Homo sapiens GN=ARHGAP17 PE=1 SV=1	3	2	2	Pf00620, Pf03114	55114	ENSG00000140750.16	ARHGAP17	93.9	101.017	83.7	115.7	111.1	98.2	100.2
	P62495	Eukaryotic peptide chain release factor subunit 1 OS=Homo sapiens GN=ETF1 PE=1 SV=3	17	6	6	Pf03463, Pf03464, Pf03465	2107	ENSG00000120705.12	ETF1	93.8	101.017	98.7	103.9	94.5	126.3	99.2
	P0DP23	Calmodulin-1 OS=Homo sapiens GN=CALM1 PE=1 SV=1	44	8	8	Pf00036, Pf08726, Pf12763, Pf13202, Pf13405, Pf13499, Pf13833, Pf14658	808; 805; 801	ENSG00000160014.16; ENSG00000143933.16; ENSG00000198668.10	CALM3; CALM2; CALM1	93.8	101.033	96.6	114.5	99.9	88.7	110.6
	Q15435	Protein phosphatase 1 regulatory subunit 7 OS=Homo sapiens GN=PPP1R7 PE=1 SV=1	14	4	4	Pf12799, Pf13855, Pf14580	5510	ENSG00000115685.14	PPP1R7	93.7	101.05	102.7	118.6	113.2	84.6	101.3
	Q2TAL8	Glutamine-rich protein 1 OS=Homo sapiens GN=QRICH1 PE=1 SV=1	4	3	3	Pf00619, Pf12012	54870	ENSG00000198218.10	QRICH1	93.6	101.067	93.1	106.2	121.3	108.1	102.2
	Q99829	Copine-1 OS=Homo sapiens GN=CPNE1 PE=1 SV=1	10	6	6	Pf00092, Pf00168, Pf07002, Pf10138, Pf13519	8904	ENSG00000214078.12	CPNE1	93.6	101.083	79.4	78.3	120	117.7	122.2
	Q8WW12	PEST proteolytic signal-containing nuclear protein OS=Homo sapiens GN=PCNP PE=1 SV=2	12	2	2	Pf15473	57092	ENSG00000081154.11	PCNP	93.5	101.067	100.3	92.9	106	114.7	93.2
	Q14847	LIM and SH3 domain protein 1 OS=Homo sapiens GN=LASP1 PE=1 SV=2	41	10	10	Pf00018, Pf00412, Pf00880, Pf07653, Pf14604	3927	ENSG00000002834.17	LASP1	93.5	101.083	99.9	105.9	84.1	107.6	100.3
	Q9C035	Tripartite motif-containing protein 5 OS=Homo sapiens GN=TRIM5 PE=1 SV=1	5	2	2	Pf00097, Pf00622, Pf00643, Pf01496, Pf13445, Pf13639, Pf13920, Pf13923, Pf14634, Pf15227	85363	ENSG00000132256.18	TRIM5	93.5	101.083	116.1	111.8	78.7	100.7	97.1
	Q14204	Cytoplasmic dynein 1 heavy chain 1 OS=Homo sapiens GN=DYNC1H1 PE=1 SV=5	15	62	62	Pf00769, Pf03028, Pf03915, Pf04156, Pf07246, Pf07728, Pf08385, Pf08393, Pf12774, Pf12775, Pf12777, Pf12780, Pf12781, Pf13173, Pf13207, Pf13401	1778	ENSG00000197102.10	DYNC1H1	93.5	101.1	95.7	101.7	117.1	103.6	99.9
	O43795	Unconventional myosin-Ib OS=Homo sapiens GN=MYO1B PE=1 SV=3	7	8	8	Pf00063, Pf06017	4430	ENSG00000128641.18	MYO1B	93.4	101.1	101.5	100.8	109.5	87	101
	O60684	Importin subunit alpha-7 OS=Homo sapiens GN=KPNA6 PE=1 SV=1	5	3	2	Pf00514, Pf01749, Pf13513, Pf13646	23633	ENSG00000025800.13	KPNA6	93.2	101.117	98.2	96.2	93.6	84.2	158.8
	P00367	Glutamate dehydrogenase 1, mitochondrial OS=Homo sapiens GN=GLUD1 PE=1 SV=2	3	2	2	Pf00208, Pf02812	2746	ENSG00000148672.8	GLUD1	93.2	101.133	92.5	86.7	123.4	103.7	97.2
	Q9NZL4-3	Isoform 3 of Hsp70-binding protein 1 OS=Homo sapiens GN=HSPBP1	4	2	2		23640		HSPBP1	93.2	101.15	91	85.4	89.7	145.8	89.9
	Q96I24	Far upstream element-binding protein 3 OS=Homo sapiens GN=FUBP3 PE=1 SV=2	12	6	4	Pf00013, Pf07650, Pf13014	8939	ENSG00000107164.15	FUBP3	93.1	101.15	103.9	96.4	95.2	106.4	99.8
	Q969S3	Zinc finger protein 622 OS=Homo sapiens GN=ZNF622 PE=1 SV=1	10	4	4	Pf12171, Pf12756, Pf12874	90441	ENSG00000173545.4	ZNF622	93.1	101.15	110.9	104.8	79.6	115.1	109.3
	P41208	Centrin-2 OS=Homo sapiens GN=CETN2 PE=1 SV=1	28	4	4	Pf00036, Pf13202, Pf13405, Pf13499, Pf13833	1069	ENSG00000147400.8	CETN2	93.1	101.15	76.9	93.9	125.5	111.1	99.6
	P62070-4	Isoform 4 of Ras-related protein R-Ras2 OS=Homo sapiens GN=RRAS2	20	4	2	Pf00071, Pf08477	22800		RRAS2	92.9	101.183	98.2	110.4	111.4	93.8	106.8
	Q9NV70	Exocyst complex component 1 OS=Homo sapiens GN=EXOC1 PE=1 SV=4	3	3	3	Pf09763, Pf15277	55763	ENSG00000090989.17	EXOC1	92.9	101.183	99.5	106.2	104.1	97.9	97.4
	P60981	Destrin OS=Homo sapiens GN=DSTN PE=1 SV=3	43	6	6	Pf00241	11034	ENSG00000125868.15	DSTN	92.9	101.2	73.8	94.8	144.8	111.9	102.3
	O14641	Segment polarity protein dishevelled homolog DVL-2 OS=Homo sapiens GN=DVL2 PE=1 SV=1	4	2	2	Pf00595, Pf00610, Pf00778, Pf02377, Pf12316	1856	ENSG00000004975.11	DVL2	92.9	101.2	115.8	119.1	82.1	95.6	76.9
	P53680	AP-2 complex subunit sigma OS=Homo sapiens GN=AP2S1 PE=1 SV=2	11	2	2	Pf01217	1175	ENSG00000042753.11	AP2S1	92.8	101.2	112.3	100.9	99.3	97.5	95.5
	P45880-1	Isoform 1 of Voltage-dependent anion-selective channel protein 2 OS=Homo sapiens GN=VDAC2	23	6	6	Pf01459	7417	ENSG00000165637.13	VDAC2	92.7	101.217	119.9	106.2	113.8	81.7	96.1
	P53992	Protein transport protein Sec24C OS=Homo sapiens GN=SEC24C PE=1 SV=3	4	4	3	Pf00626, Pf03154, Pf04503, Pf04652, Pf04810, Pf04811, Pf04815, Pf07223, Pf08033, Pf09606, Pf09770, Pf15449	9632	ENSG00000176986.15	SEC24C	92.7	101.217	152	100.9	78.8	85	92.7
	P07686	Beta-hexosaminidase subunit beta OS=Homo sapiens GN=HEXB PE=1 SV=3	14	7	7	Pf00728, Pf14845	3074		HEXB	92.7	101.233	86.1	113	113	129.2	80.1
	Q9Y5B0	RNA polymerase II subunit A C-terminal domain phosphatase OS=Homo sapiens GN=CTDP1 PE=1 SV=3	3	2	2	Pf00533, Pf03031, Pf09309, Pf12738	9150	ENSG00000060069.16	CTDP1	92.6	101.217	112.7	117.2	73.9	103.4	90
	Q9UPN3	Microtubule-actin cross-linking factor 1, isoforms 1/2/3/5 OS=Homo sapiens GN=MACF1 PE=1 SV=4	1	7	5	Pf00036, Pf00307, Pf00435, Pf00681, Pf01576, Pf02187, Pf10498, Pf11971, Pf13499, Pf13514, Pf13833	23499	ENSG00000127603.23	MACF1	92.6	101.217	103.3	106.9	97	105.1	101.2
	Q9H3P7	Golgi resident protein GCP60 OS=Homo sapiens GN=ACBD3 PE=1 SV=4	7	2	2	Pf00373, Pf00887, Pf13897	64746	ENSG00000182827.8	ACBD3	92.6	101.25	97.3	70.2	66.6	204.9	72.3
	P38432	Coilin OS=Homo sapiens GN=COIL PE=1 SV=1	4	2	2		8161	ENSG00000121058.4	COIL	92.6	101.25	91.2	104.7	98	93.7	126.7
	Q13045	Protein flightless-1 homolog OS=Homo sapiens GN=FLII PE=1 SV=2	5	6	6	Pf00626, Pf12799, Pf13855	2314	ENSG00000177731.15; ENSG00000284571.1	FLII	92.6	101.25	83.9	112.5	91.8	72.5	110.7
	P54709	Sodium/potassium-transporting ATPase subunit beta-3 OS=Homo sapiens GN=ATP1B3 PE=1 SV=1	6	2	2	Pf00287	483	ENSG00000069849.10	ATP1B3	92.3	101.283	118	93.7	105.4	125.6	96
	P30049	ATP synthase subunit delta, mitochondrial OS=Homo sapiens GN=ATP5D PE=1 SV=2	14	2	2	Pf02823	513	ENSG00000099624.7	ATP5D	92.3	101.317	134.4	98.8	85.9	106.7	88
	P84022	Mothers against decapentaplegic homolog 3 OS=Homo sapiens GN=SMAD3 PE=1 SV=1	5	2	2	Pf03165, Pf03166	4088	ENSG00000166949.15	SMAD3	92.2	101.283	113.3	90.7	78.8	88.6	112.1
	Q9Y450	HBS1-like protein OS=Homo sapiens GN=HBS1L PE=1 SV=1	2	2	2	Pf00009, Pf03143, Pf03144, Pf08938	10767	ENSG00000112339.14	HBS1L	92.1	101.3	102.9	105.3	102.2	96.1	99.8
	Q0VDG4	Secernin-3 OS=Homo sapiens GN=SCRN3 PE=1 SV=1	5	2	2	Pf03577	79634	ENSG00000144306.14	SCRN3	92.1	101.317	134.7	98.6	86.9	93.9	106.4
	P41250	Glycine--tRNA ligase OS=Homo sapiens GN=GARS PE=1 SV=3	10	8	8	Pf00458, Pf00587, Pf03129	2617	ENSG00000106105.13	GARS	92.1	101.333	109.8	112.9	79.1	83	133.1
	O14579	Coatomer subunit epsilon OS=Homo sapiens GN=COPE PE=1 SV=3	14	3	3	Pf04733	11316	ENSG00000105669.13	COPE	92	101.333	104.6	103.6	98.5	101.5	101.4
	P07355-2	Isoform 2 of Annexin A2 OS=Homo sapiens GN=ANXA2	60	23	23	Pf00191	302	ENSG00000182718.16	ANXA2	91.9	101.333	77.2	80.6	131.3	114.4	91.6
	P51970	NADH dehydrogenase [ubiquinone] 1 alpha subcomplex subunit 8 OS=Homo sapiens GN=NDUFA8 PE=1 SV=3	12	2	2	Pf06747	4702	ENSG00000119421.6	NDUFA8	91.9	101.35	98.1	103.1	108.2	104.2	94.9
	Q9BRX2	Protein pelota homolog OS=Homo sapiens GN=PELO PE=1 SV=2	10	4	4	Pf03463, Pf03464, Pf03465	53918	ENSG00000152684.10	PELO	91.9	101.35	108.4	105.7	81.6	105.7	96.6
	Q7L4I2	Arginine/serine-rich coiled-coil protein 2 OS=Homo sapiens GN=RSRC2 PE=1 SV=1	4	2	2	Pf15477	65117	ENSG00000111011.17	RSRC2	91.9	101.35	164.9	109.6	74.2	73.8	108.1
	Q9Y371	Endophilin-B1 OS=Homo sapiens GN=SH3GLB1 PE=1 SV=1	9	4	4	Pf00018, Pf03114, Pf07653, Pf14604	51100	ENSG00000097033.14	SH3GLB1	91.8	101.367	115.6	106.4	90.8	91.1	111.4
	Q16181	Septin-7 OS=Homo sapiens GN=SEPT7 PE=1 SV=2	23	9	9	Pf00735, Pf01926, Pf10211	989		SEPT7	91.7	101.383	93.1	95.8	118.7	112.4	98.4
	O60701	UDP-glucose 6-dehydrogenase OS=Homo sapiens GN=UGDH PE=1 SV=1	13	6	6	Pf00984, Pf03720, Pf03721	7358	ENSG00000109814.11	UGDH	91.7	101.383	83	118.3	111.7	89	91.7
	Q9UNF0	Protein kinase C and casein kinase substrate in neurons protein 2 OS=Homo sapiens GN=PACSIN2 PE=1 SV=2	15	6	6	Pf00018, Pf00611, Pf07653, Pf14604	11252	ENSG00000100266.18	PACSIN2	91.7	101.383	117	105.6	90.5	84.7	102.5
	Q8IVL6	Prolyl 3-hydroxylase 3 OS=Homo sapiens GN=P3H3 PE=1 SV=1	4	3	3	Pf13640	10536	ENSG00000110811.19	LEPREL2; P3H3	91.6	101.4	108	114	68.3	118.9	93.2
	Q969T9	WW domain-binding protein 2 OS=Homo sapiens GN=WBP2 PE=1 SV=1	17	4	4	Pf02893, Pf10349	23558	ENSG00000132471.11	WBP2	91.6	101.433	95.4	106	68.9	114.3	124
	P04040	Catalase OS=Homo sapiens GN=CAT PE=1 SV=3	16	6	6	Pf00199, Pf06628	847	ENSG00000121691.4	CAT	91.5	101.417	72	77.8	151.5	119.5	95.8
	Q9Y678	Coatomer subunit gamma-1 OS=Homo sapiens GN=COPG1 PE=1 SV=1	26	17	17	Pf01602, Pf08752	22820	ENSG00000181789.14	COPG1	91.4	101.417	127.6	104.6	97.2	90.5	93.7
	P46459	Vesicle-fusing ATPase OS=Homo sapiens GN=NSF PE=1 SV=3	5	4	4	Pf00004, Pf00910, Pf01078, Pf02359, Pf02933, Pf05272, Pf05496, Pf06068, Pf07724, Pf07728, Pf13173, Pf13191, Pf13207, Pf13401	4905	ENSG00000073969.18; ENSG00000278174.3; ENSG00000276262.2	NSF	91.4	101.433	105	100.6	109.7	106.5	96.9
	P25440-2	Isoform 2 of Bromodomain-containing protein 2 OS=Homo sapiens GN=BRD2	4	3	3	Pf00439, Pf13900	6046	ENSG00000204256.12; ENSG00000235307.9; ENSG00000234507.9; ENSG00000215077.10	BRD2	91.3	101.45	104.4	92.1	123.1	87.2	102.6
	Q08257	Quinone oxidoreductase OS=Homo sapiens GN=CRYZ PE=1 SV=1	7	2	2	Pf00107, Pf08240, Pf13602	1429	ENSG00000116791.13	CRYZ	91.3	101.467	94.7	91	92.1	109.4	107.5
	Q15436	Protein transport protein Sec23A OS=Homo sapiens GN=SEC23A PE=1 SV=2	6	4	4	Pf00626, Pf04810, Pf04811, Pf04815, Pf08033	10484	ENSG00000100934.14	SEC23A	91.1	101.483	98.4	96.8	141.7	110.4	76
	Q9H0U4	Ras-related protein Rab-1B OS=Homo sapiens GN=RAB1B PE=1 SV=1	64	11	3	Pf00025, Pf00071, Pf01926, Pf04670, Pf08477, Pf09439	81876	ENSG00000174903.15	RAB1B	91.1	101.483	85.8	111	101	97.6	99.9
	P28482	Mitogen-activated protein kinase 1 OS=Homo sapiens GN=MAPK1 PE=1 SV=3	14	4	2	Pf00069, Pf01636, Pf07714	5594	ENSG00000100030.14	MAPK1	91.1	101.483	107.8	92.2	99.7	120.3	96.2
	P51148-2	Isoform 2 of Ras-related protein Rab-5C OS=Homo sapiens GN=RAB5C	22	5	2	Pf00009, Pf00025, Pf00071, Pf04670, Pf08477	5878	ENSG00000108774.14	RAB5C	91.1	101.483	140.9	109.2	93.1	98.9	97.7
	P27105	Erythrocyte band 7 integral membrane protein OS=Homo sapiens GN=STOM PE=1 SV=3	8	2	2	Pf01145	2040	ENSG00000148175.12	STOM	91	101.5	82.9	108.8	135.9	117.2	79.2
	O14773	Tripeptidyl-peptidase 1 OS=Homo sapiens GN=TPP1 PE=1 SV=2	15	6	6	Pf09286	1200	ENSG00000166340.15	TPP1	90.8	101.533	79.8	92.6	99.2	117.8	84
	Q96P70	Importin-9 OS=Homo sapiens GN=IPO9 PE=1 SV=3	3	3	3	Pf03810	55705	ENSG00000198700.9	IPO9	90.7	101.55	88	101.1	125.9	127.2	87.2
	P61225	Ras-related protein Rap-2b OS=Homo sapiens GN=RAP2B PE=1 SV=1	18	3	3	Pf00009, Pf00071, Pf02421, Pf08477	5912	ENSG00000181467.4	RAP2B	90.7	101.55	99	115.3	93.2	98.3	98.4
	Q86YD1	Prostate tumor-overexpressed gene 1 protein OS=Homo sapiens GN=PTOV1 PE=1 SV=1	5	2	2	Pf11232	53635	ENSG00000104960.15	PTOV1	90.7	101.55	101.5	109	85.9	106.4	91.2
	Q9H2P0	Activity-dependent neuroprotector homeobox protein OS=Homo sapiens GN=ADNP PE=1 SV=1	2	2	2	Pf00046, Pf12756, Pf13909	23394	ENSG00000101126.15	ADNP	90.7	101.55	121.4	113.7	64	64.4	116.8
	O00232	26S proteasome non-ATPase regulatory subunit 12 OS=Homo sapiens GN=PSMD12 PE=1 SV=3	4	2	2	Pf01399	5718	ENSG00000197170.9	PSMD12	90.6	101.55	115.1	100	101	92.7	97.9
	Q05048	Cleavage stimulation factor subunit 1 OS=Homo sapiens GN=CSTF1 PE=1 SV=1	8	3	3	Pf00400, Pf11768	1477	ENSG00000101138.11	CSTF1	90.5	101.567	104.8	103.7	86.2	112.2	93.1
	Q01082	Spectrin beta chain, non-erythrocytic 1 OS=Homo sapiens GN=SPTBN1 PE=1 SV=2	30	57	57	Pf00169, Pf00307, Pf00435, Pf11971, Pf12128, Pf15410	6711	ENSG00000115306.15	SPTBN1	90.5	101.583	95.9	95.1	123.3	91	101.5
	P06703	Protein S100-A6 OS=Homo sapiens GN=S100A6 PE=1 SV=1	62	5	5	Pf01023	6277	ENSG00000197956.9	S100A6	90.5	101.583	70.4	103.5	104.4	96.9	109.4
	Q8NEY1	Neuron navigator 1 OS=Homo sapiens GN=NAV1 PE=1 SV=2	3	5	5	Pf00910, Pf02562, Pf12325, Pf13191, Pf13207, Pf13521	89796	ENSG00000134369.15	NAV1	90.4	101.617	88.1	120.7	84.1	116.5	97.2
	Q6UVY6	DBH-like monooxygenase protein 1 OS=Homo sapiens GN=MOXD1 PE=1 SV=1	3	2	2	Pf01082, Pf03351, Pf03712	26002	ENSG00000079931.14	MOXD1	90.3	101.6	110.1	100.4	146.3	73.7	83.1
	Q8NBS9	Thioredoxin domain-containing protein 5 OS=Homo sapiens GN=TXNDC5 PE=1 SV=2	4	2	2	Pf00085, Pf13098, Pf13905	81567	ENSG00000239264.8	TXNDC5	90.2	101.633	113.8	81	110.4	122.9	91.9
	Q86VS8	Protein Hook homolog 3 OS=Homo sapiens GN=HOOK3 PE=1 SV=2	6	4	4	Pf01496, Pf01576, Pf02463, Pf04156, Pf05622, Pf05667, Pf08317, Pf09787, Pf12128, Pf13166	84376	ENSG00000168172.8	HOOK3	90.1	101.65	114.5	88.6	83.9	121.4	104
	Q15907	Ras-related protein Rab-11B OS=Homo sapiens GN=RAB11B PE=1 SV=4	31	7	7	Pf00025, Pf00071, Pf01926, Pf08477, Pf13401	9230	ENSG00000185236.11	RAB11B	90.1	101.65	120.7	103.6	82.7	108.2	88.1
	O60282	Kinesin heavy chain isoform 5C OS=Homo sapiens GN=KIF5C PE=1 SV=1	13	12	3	Pf00225, Pf04156	3800	ENSG00000168280.16	KIF5C	90	101.65	93.6	92.1	117.3	118.5	88.1
	P84101	Small EDRK-rich factor 2 OS=Homo sapiens GN=SERF2 PE=1 SV=1	29	2	2		10169	ENSG00000140264.19	SERF2	90	101.667	92	92.7	99.6	109	98.6
	P60228	Eukaryotic translation initiation factor 3 subunit E OS=Homo sapiens GN=EIF3E PE=1 SV=1	16	7	7	Pf01399, Pf09440	3646	ENSG00000104408.9	EIF3E	89.9	101.683	119.3	117.5	99.1	90.7	93.4
	P84095	Rho-related GTP-binding protein RhoG OS=Homo sapiens GN=RHOG PE=1 SV=1	20	3	2	Pf00025, Pf00071, Pf04670, Pf08477	391	ENSG00000177105.9	RHOG	89.8	101.7	131.8	100.3	88.6	104.1	98.3
	Q06124	Tyrosine-protein phosphatase non-receptor type 11 OS=Homo sapiens GN=PTPN11 PE=1 SV=2	7	4	4	Pf00017, Pf00102, Pf00782	5781	ENSG00000179295.17	PTPN11	89.7	101.717	108.3	96.9	122.1	106.5	84.9
	P53990-5	Isoform 5 of IST1 homolog OS=Homo sapiens GN=IST1	10	3	3	Pf03398	9798	ENSG00000182149.20	IST1	89.7	101.717	101.1	82.8	111.3	117.1	104.8
	P62140	Serine/threonine-protein phosphatase PP1-beta catalytic subunit OS=Homo sapiens GN=PPP1CB PE=1 SV=3	42	10	2	Pf00149	5500	ENSG00000213639.9	PPP1CB	89.5	101.75	91.4	98.3	129.7	101.3	94.8
	Q9NY27	Serine/threonine-protein phosphatase 4 regulatory subunit 2 OS=Homo sapiens GN=PPP4R2 PE=1 SV=3	4	2	2	Pf09184	151987	ENSG00000163605.14	PPP4R2	89.5	101.75	120.9	94.5	104.6	106.4	100.9
	Q9BV73	Centrosome-associated protein CEP250 OS=Homo sapiens GN=CEP250 PE=1 SV=2	1	2	2	Pf01496, Pf02463, Pf04111, Pf08317, Pf12128, Pf15035	11190	ENSG00000126001.15	CEP250	89.5	101.75	94.2	106.6	101.8	109.1	98.7
	Q15155	Nodal modulator 1 OS=Homo sapiens GN=NOMO1 PE=1 SV=5	4	4	4	Pf09430, Pf13620, Pf13715, Pf14686	23420	ENSG00000274779.4; ENSG00000103512.14	NOMO1	89.5	101.767	95.1	94.6	128.5	111.8	87.4
	P13611	Versican core protein OS=Homo sapiens GN=VCAN PE=1 SV=3	2	5	5	Pf00008, Pf00059, Pf00084, Pf00193, Pf07645, Pf12947	1462	ENSG00000038427.15	VCAN	89.2	101.783	82.4	99.6	84.2	92.5	101.6
	O75164	Lysine-specific demethylase 4A OS=Homo sapiens GN=KDM4A PE=1 SV=2	2	2	2	Pf02373, Pf02375, Pf13771, Pf13831, Pf13832	9682	ENSG00000066135.12	KDM4A	89.2	101.783	103.2	91.4	93.8	120.5	98.2
	P35237	Serpin B6 OS=Homo sapiens GN=SERPINB6 PE=1 SV=3	9	3	3	Pf00079	5269	ENSG00000124570.17	SERPINB6	89.2	101.8	92.4	111.5	128.5	116.4	78.4
	P07947	Tyrosine-protein kinase Yes OS=Homo sapiens GN=YES1 PE=1 SV=3	5	3	3	Pf00017, Pf00018, Pf00069, Pf07653, Pf07714, Pf14604	7525	ENSG00000176105.13	YES1	89.1	101.817	132.6	102.5	103.7	97.5	87.9
	Q96T51	RUN and FYVE domain-containing protein 1 OS=Homo sapiens GN=RUFY1 PE=1 SV=2	14	9	9	Pf01363, Pf02759, Pf14634	80230	ENSG00000176783.14; ENSG00000284260.1	RUFY1	89	101.833	96.2	94.7	99.7	116.6	104.5
	Q9Y6I3-1	Isoform 2 of Epsin-1 OS=Homo sapiens GN=EPN1	4	3	3	Pf01417	29924	ENSG00000063245.14	EPN1	89	101.833	92.8	115.8	89.2	90	114.7
	Q8WWM7	Ataxin-2-like protein OS=Homo sapiens GN=ATXN2L PE=1 SV=2	7	6	5	Pf06741, Pf07145, Pf09770, Pf14438	11273	ENSG00000168488.18	ATXN2L	89	101.85	104.6	106.1	96.8	108.1	103.4
	P61019	Ras-related protein Rab-2A OS=Homo sapiens GN=RAB2A PE=1 SV=1	24	3	3	Pf00009, Pf00025, Pf00071, Pf01926, Pf04670, Pf08477	5862	ENSG00000104388.14	RAB2A	88.9	101.833	117.2	101	101.3	105.6	92.4
	P50452	Serpin B8 OS=Homo sapiens GN=SERPINB8 PE=1 SV=2	5	2	2	Pf00079	5271	ENSG00000166401.14	SERPINB8	88.9	101.833	130.6	107.5	78.4	83.1	97.8
	Q9P0P0	E3 ubiquitin-protein ligase RNF181 OS=Homo sapiens GN=RNF181 PE=1 SV=1	20	3	3	Pf00097, Pf12678, Pf12861, Pf13639, Pf13923	51255	ENSG00000168894.9	RNF181	88.9	101.85	111.8	128	78.9	73.7	112.1
	P05023	Sodium/potassium-transporting ATPase subunit alpha-1 OS=Homo sapiens GN=ATP1A1 PE=1 SV=1	22	18	18	Pf00122, Pf00689, Pf00690, Pf00702, Pf08282, Pf12710, Pf13246	476	ENSG00000163399.15	ATP1A1	88.9	101.867	103.3	93.9	117.1	130.3	95.3
	P58546	Myotrophin OS=Homo sapiens GN=MTPN PE=1 SV=2	22	2	2	Pf00023, Pf12796, Pf13606, Pf13637, Pf13857	767558; 136319	ENSG00000105887.10	LUZP6; MTPN	88.8	101.833	96.3	81.9	142.8	131.9	86.3
	P09936	Ubiquitin carboxyl-terminal hydrolase isozyme L1 OS=Homo sapiens GN=UCHL1 PE=1 SV=2	37	7	7	Pf01088	7345	ENSG00000154277.12	UCHL1	88.7	101.883	118.7	86.3	118.4	88.5	121.6
	O00159	Unconventional myosin-Ic OS=Homo sapiens GN=MYO1C PE=1 SV=4	5	4	4	Pf00063, Pf06017	4641	ENSG00000197879.14	MYO1C	88.7	101.883	88.4	102.2	111.4	104.6	107.6
	Q14257-2	Isoform 2 of Reticulocalbin-2 OS=Homo sapiens GN=RCN2	9	2	2	Pf13499	5955	ENSG00000117906.13	RCN2	88.7	101.9	84.8	85.1	129.8	118.1	89.2
	P40616	ADP-ribosylation factor-like protein 1 OS=Homo sapiens GN=ARL1 PE=1 SV=1	16	2	2	Pf00025, Pf00071, Pf00503, Pf01926, Pf04670, Pf08477, Pf09439	400	ENSG00000120805.13	ARL1	88.6	101.9	116.8	116.3	103.7	88.8	85.9
	Q04206	Transcription factor p65 OS=Homo sapiens GN=RELA PE=1 SV=2	10	5	5	Pf00554	5970	ENSG00000173039.18	RELA	88.5	101.9	105.6	116.4	92.7	105.6	98.4
	P60660-2	Isoform Smooth muscle of Myosin light polypeptide 6 OS=Homo sapiens GN=MYL6	78	10	10	Pf00036, Pf13405, Pf13499	4637	ENSG00000092841.18	MYL6	88.5	101.917	89.4	110	95	83.5	109.7
	Q9UGP4	LIM domain-containing protein 1 OS=Homo sapiens GN=LIMD1 PE=1 SV=1	5	2	2	Pf00412	8994	ENSG00000144791.9	LIMD1	88.4	101.933	123.1	99.5	92.3	74.6	128.9
	P24385	G1/S-specific cyclin-D1 OS=Homo sapiens GN=CCND1 PE=1 SV=1	12	3	3	Pf00134, Pf02984	595	ENSG00000110092.3	CCND1	88.4	101.933	93.3	125.3	86.2	99.1	118.9
	Q9Y263	Phospholipase A-2-activating protein OS=Homo sapiens GN=PLAA PE=1 SV=2	4	3	3	Pf00400, Pf08324, Pf09070	9373	ENSG00000137055.14	PLAA	88.4	101.933	159.2	104.5	69.2	88.6	103
	O75351	Vacuolar protein sorting-associated protein 4B OS=Homo sapiens GN=VPS4B PE=1 SV=2	7	3	2	Pf00004, Pf00910, Pf01078, Pf01695, Pf04212, Pf04389, Pf06068, Pf07724, Pf07728, Pf09336, Pf13173, Pf13207, Pf13401	9525	ENSG00000119541.9	VPS4B	88.2	101.95	108.6	116.7	97	90	101.9
	P53814-6	Isoform B3 of Smoothelin OS=Homo sapiens GN=SMTN	7	6	6	Pf00307, Pf11971, Pf12510	6525	ENSG00000183963.18	SMTN	88.2	101.967	167.4	120.5	52.9	81.1	104.7
	P26038	Moesin OS=Homo sapiens GN=MSN PE=1 SV=3	53	34	25	Pf00373, Pf00769, Pf09379, Pf09380	4478	ENSG00000147065.16	MSN	88.2	101.983	106.4	109.8	108	91	98.8
	O14974	Protein phosphatase 1 regulatory subunit 12A OS=Homo sapiens GN=PPP1R12A PE=1 SV=1	9	9	9	Pf00023, Pf03961, Pf12796, Pf13606, Pf13637, Pf13857	4659	ENSG00000058272.16	PPP1R12A	88.1	101.967	83.4	103.2	132	99.8	97.6
	Q9NQ48	Leucine zipper transcription factor-like protein 1 OS=Homo sapiens GN=LZTFL1 PE=1 SV=1	6	2	2	Pf09731, Pf15294	54585	ENSG00000163818.16	LZTFL1	88.1	101.967	91.6	113.2	92.5	95.1	105.4
	P41252	Isoleucine--tRNA ligase, cytoplasmic OS=Homo sapiens GN=IARS PE=1 SV=2	3	3	3	Pf00133, Pf01406, Pf08264, Pf09334	3376	ENSG00000196305.17	IARS	88.1	102	102.8	103.5	98.9	98.7	111.3
	P54725	UV excision repair protein RAD23 homolog A OS=Homo sapiens GN=RAD23A PE=1 SV=1	12	4	2	Pf00240, Pf00627, Pf09280, Pf11976	5886	ENSG00000179262.9	RAD23A	88	102	95.8	87.8	100.8	128.9	117.3
	Q9Y6K9-2	Isoform 2 of NF-kappa-B essential modulator OS=Homo sapiens GN=IKBKG	6	3	3	Pf00769, Pf04111, Pf09726, Pf11577, Pf12128, Pf13851, Pf14362, Pf14992, Pf15070	8517	ENSG00000269335.5	IKBKG	88	102	133.2	124.2	54	61.5	130.6
	Q9BW61	DET1- and DDB1-associated protein 1 OS=Homo sapiens GN=DDA1 PE=1 SV=1	21	2	2	Pf10172	79016	ENSG00000130311.10	DDA1	88	102.017	88.9	106.7	113.9	112.7	93.8
	Q9Y6M1	Insulin-like growth factor 2 mRNA-binding protein 2 OS=Homo sapiens GN=IGF2BP2 PE=1 SV=2	8	5	4	Pf00013, Pf00076, Pf13014, Pf13083, Pf13893, Pf14259	10644	ENSG00000073792.15	IGF2BP2	87.9	102	120	99.4	87.1	91.6	106.4
	P48147	Prolyl endopeptidase OS=Homo sapiens GN=PREP PE=1 SV=2	8	4	4	Pf00326, Pf02897	5550	ENSG00000085377.13	PREP	87.8	102.017	109	109.6	94.2	101.6	98.2
	P08133	Annexin A6 OS=Homo sapiens GN=ANXA6 PE=1 SV=3	45	27	27	Pf00191	309	ENSG00000197043.13	ANXA6	87.8	102.033	79.5	92.9	129.7	109.5	92.5
	Q14118	Dystroglycan OS=Homo sapiens GN=DAG1 PE=1 SV=2	2	2	2	Pf05454	1605	ENSG00000173402.11	DAG1	87.8	102.05	75.7	97.8	164.1	125.6	85.5
	Q9BZV1	UBX domain-containing protein 6 OS=Homo sapiens GN=UBXN6 PE=1 SV=1	8	2	2	Pf00789, Pf09409	80700	ENSG00000167671.11	UBXN6	87.5	102.1	88.7	119.5	84.6	87.3	93.4
	P98082	Disabled homolog 2 OS=Homo sapiens GN=DAB2 PE=1 SV=3	4	3	3	Pf00640	1601	ENSG00000153071.14	DAB2	87.3	102.1	152	101.4	59.1	103	109.4
	Q12965	Unconventional myosin-Ie OS=Homo sapiens GN=MYO1E PE=1 SV=2	6	5	5	Pf00018, Pf00063, Pf06017, Pf07653, Pf14604	4643	ENSG00000157483.8	MYO1E	87.3	102.117	106.3	103.7	94.3	105.7	100.6
	Q15628	Tumor necrosis factor receptor type 1-associated DEATH domain protein OS=Homo sapiens GN=TRADD PE=1 SV=2	13	3	3	Pf00531, Pf09034	8717	ENSG00000102871.15	TRADD	87.1	102.167	86.2	104.8	75.2	75.2	110.7
	P50552	Vasodilator-stimulated phosphoprotein OS=Homo sapiens GN=VASP PE=1 SV=3	15	4	4	Pf00568	7408	ENSG00000125753.13	VASP	87	102.15	108.8	125.2	117.7	101.3	91.3
	P41229	Lysine-specific demethylase 5C OS=Homo sapiens GN=KDM5C PE=1 SV=2	2	2	2	Pf00628, Pf01388, Pf02373, Pf02375, Pf02928, Pf08429	8242	ENSG00000126012.11	KDM5C	87	102.167	120.7	107.3	85.8	85.5	97.9
	P17535	Transcription factor jun-D OS=Homo sapiens GN=JUND PE=1 SV=3	13	4	2	Pf00170, Pf03131, Pf03957, Pf07716	3727	ENSG00000130522.5	JUND	86.9	102.167	102.2	118.7	90	86.2	98.7
	O60508	Pre-mRNA-processing factor 17 OS=Homo sapiens GN=CDC40 PE=1 SV=1	4	2	2	Pf00400	51362	ENSG00000168438.14	CDC40	86.9	102.183	156.5	88.8	67.4	60.6	164.6
	Q15843	NEDD8 OS=Homo sapiens GN=NEDD8 PE=1 SV=1	25	2	2	Pf00240, Pf11976	4738	ENSG00000129559.12	NEDD8	86.9	102.2	82.5	89	134.3	139	90.8
	P17612	cAMP-dependent protein kinase catalytic subunit alpha OS=Homo sapiens GN=PRKACA PE=1 SV=2	8	2	2	Pf00069, Pf07714, Pf14531	5566	ENSG00000072062.13	PRKACA	86.8	102.183	108.4	104.1	114.3	88.8	105.9
	P62879	Guanine nucleotide-binding protein G(I)/G(S)/G(T) subunit beta-2 OS=Homo sapiens GN=GNB2 PE=1 SV=3	18	5	2	Pf00400	2783	ENSG00000172354.9	GNB2	86.8	102.2	103.5	109.5	116.8	78.2	104.1
	P35221	Catenin alpha-1 OS=Homo sapiens GN=CTNNA1 PE=1 SV=1	31	20	20	Pf01044	1495	ENSG00000044115.20	CTNNA1	86.8	102.2	106.7	104.4	109.5	93.1	105.2
	P13591	Neural cell adhesion molecule 1 OS=Homo sapiens GN=NCAM1 PE=1 SV=3	3	2	2	Pf00041, Pf00047, Pf07654, Pf07679, Pf08205, Pf13895, Pf13927	4684	ENSG00000149294.16	NCAM1	86.8	102.217	116.9	107.1	121.3	64	109
	P61764-2	Isoform 2 of Syntaxin-binding protein 1 OS=Homo sapiens GN=STXBP1	5	2	2	Pf00995	6812	ENSG00000136854.19	STXBP1	86.8	102.233	103.1	93.4	118.2	79.3	98.2
	O75348	V-type proton ATPase subunit G 1 OS=Homo sapiens GN=ATP6V1G1 PE=1 SV=3	17	2	2	Pf03179	9550	ENSG00000136888.6	ATP6V1G1	86.7	102.2	110.7	108.7	94.8	111.3	96.5
	Q9Y5S2	Serine/threonine-protein kinase MRCK beta OS=Homo sapiens GN=CDC42BPB PE=1 SV=2	4	5	5	Pf00038, Pf00069, Pf00130, Pf00261, Pf00433, Pf00769, Pf00780, Pf01442, Pf01576, Pf02463, Pf02841, Pf03148, Pf03938, Pf03962, Pf04012, Pf04111, Pf04156, Pf04849, Pf05010, Pf05103, Pf05276, Pf05483, Pf05557, Pf05622, Pf05667, Pf05701, Pf06008, Pf06160, Pf07227, Pf07321, Pf07714, Pf07767, Pf07851, Pf07888, Pf07926, Pf08614, Pf08826, Pf09726, Pf09728, Pf09730, Pf09731, Pf09789, Pf10168, Pf10174, Pf1…	9578	ENSG00000198752.10	CDC42BPB	86.5	102.25	114.2	125.5	82.8	107.7	89
	O94992	Protein HEXIM1 OS=Homo sapiens GN=HEXIM1 PE=1 SV=1	13	5	5	Pf15313	10614	ENSG00000186834.3	HEXIM1	86.4	102.25	108.8	84.8	117.3	83.7	121.7
	Q13443	Disintegrin and metalloproteinase domain-containing protein 9 OS=Homo sapiens GN=ADAM9 PE=1 SV=1	3	2	2	Pf00200, Pf01421, Pf01562, Pf08516, Pf13574, Pf13582, Pf13583, Pf13688	8754	ENSG00000168615.11	ADAM9	86.4	102.25	102.1	92.2	116.1	81.5	94
	P28799	Granulins OS=Homo sapiens GN=GRN PE=1 SV=2	25	11	11	Pf00396	2896	ENSG00000030582.17	GRN	86.3	102.267	74.5	118.1	131.7	121.9	78.3
	P46977	Dolichyl-diphosphooligosaccharide--protein glycosyltransferase subunit STT3A OS=Homo sapiens GN=STT3A PE=1 SV=2	6	4	4	Pf02516	3703	ENSG00000134910.12	STT3A	86.3	102.283	136.3	93.6	111.2	72.3	96.4
	Q9UJV9	Probable ATP-dependent RNA helicase DDX41 OS=Homo sapiens GN=DDX41 PE=1 SV=2	5	2	2	Pf00270, Pf00271, Pf13307	51428	ENSG00000183258.11	DDX41	86.3	102.283	119.5	119.5	94.1	68	107.2
	P78318	Immunoglobulin-binding protein 1 OS=Homo sapiens GN=IGBP1 PE=1 SV=1	19	4	4	Pf04177	3476	ENSG00000089289.15	IGBP1	86.2	102.283	95.6	100.8	109.7	100.7	98.6
	Q9NP61	ADP-ribosylation factor GTPase-activating protein 3 OS=Homo sapiens GN=ARFGAP3 PE=1 SV=1	3	2	2	Pf01412	26286	ENSG00000242247.10	ARFGAP3	86.1	102.283	111.4	99.8	92.1	120.7	93.3
	O43524	Forkhead box protein O3 OS=Homo sapiens GN=FOXO3 PE=1 SV=1	6	3	3	Pf00250	2309	ENSG00000118689.14	FOXO3	86.1	102.333	84.9	78.2	143	103.9	92.7
	P17677-2	Isoform 2 of Neuromodulin OS=Homo sapiens GN=GAP43	11	3	3	Pf00612, Pf06614	2596	ENSG00000172020.12	GAP43	86.1	102.333	78.3	155.8	97.1	78.7	92.4
	O95166	Gamma-aminobutyric acid receptor-associated protein OS=Homo sapiens GN=GABARAP PE=1 SV=1	15	2	2	Pf02991, Pf04110	11337	ENSG00000170296.9	GABARAP	86	102.317	87.4	106.4	115.1	138.9	87.8
	P17858	ATP-dependent 6-phosphofructokinase, liver type OS=Homo sapiens GN=PFKL PE=1 SV=6	11	7	2	Pf00365	5211	ENSG00000141959.16	PFKL	86	102.333	105.5	106.7	90.8	87.8	106.6
	P54578	Ubiquitin carboxyl-terminal hydrolase 14 OS=Homo sapiens GN=USP14 PE=1 SV=3	12	5	5	Pf00443, Pf13423	9097	ENSG00000101557.14	USP14	86	102.333	83.9	96.1	95.1	107	120.7
	O14980	Exportin-1 OS=Homo sapiens GN=XPO1 PE=1 SV=1	5	4	4	Pf03810, Pf08389, Pf08767	7514	ENSG00000082898.16	XPO1	85.8	102.367	102.4	114.7	108.4	96	91.2
	P39880-3	Isoform 3 of Homeobox protein cut-like 1 OS=Homo sapiens GN=CUX1	1	2	2	Pf00046, Pf00261, Pf00769, Pf01576, Pf02376, Pf02463, Pf04111, Pf04156, Pf05557, Pf05622, Pf05701, Pf05911, Pf06160, Pf07902, Pf07926, Pf09726, Pf09731, Pf09787, Pf10174, Pf10186, Pf11559, Pf12072, Pf12128, Pf12729, Pf13166, Pf13514, Pf13851, Pf14915, Pf15066, Pf15397, Pf15619	1523	ENSG00000257923.9	CUX1	85.8	102.367	107.5	116.5	86.4	109	86.7
	Q9Y490	Talin-1 OS=Homo sapiens GN=TLN1 PE=1 SV=3	42	86	86	Pf00373, Pf01608, Pf02174, Pf08913, Pf09141, Pf09379	7094	ENSG00000137076.20	TLN1	85.7	102.367	114.8	94.6	98.7	88.2	116.6
	Q9Y3Y2-3	Isoform 2 of Chromatin target of PRMT1 protein OS=Homo sapiens GN=CHTOP	13	2	2	Pf13865	26097	ENSG00000160679.12	CHTOP	85.7	102.383	80.7	98.7	82.5	140.1	99.7
	P45877	Peptidyl-prolyl cis-trans isomerase C OS=Homo sapiens GN=PPIC PE=1 SV=1	8	2	2	Pf00160	5480	ENSG00000168938.5	PPIC	85.7	102.4	88.8	106.3	99.1	140.9	90.2
	O94925	Glutaminase kidney isoform, mitochondrial OS=Homo sapiens GN=GLS PE=1 SV=1	3	2	2	Pf04960, Pf12796	2744	ENSG00000115419.12	GLS	85.6	102.417	124.8	84.8	118	103.9	83.4
	O95999	B-cell lymphoma/leukemia 10 OS=Homo sapiens GN=BCL10 PE=1 SV=1	7	2	2	Pf00619	8915	ENSG00000142867.12	BCL10	85.6	102.417	109.6	103.7	106.8	108.6	97.2
	Q06210	Glutamine--fructose-6-phosphate aminotransferase [isomerizing] 1 OS=Homo sapiens GN=GFPT1 PE=1 SV=3	21	10	5	Pf00310, Pf01380, Pf13230, Pf13522, Pf13537, Pf13580	2673	ENSG00000198380.12	GFPT1	85.6	102.433	137.2	108.3	85.4	80.4	101.3
	P20962	Parathymosin OS=Homo sapiens GN=PTMS PE=1 SV=2	24	4	4		5763	ENSG00000159335.15	PTMS	85.5	102.4	63.9	85.3	164	116.1	83.6
	Q15149-3	Isoform 3 of Plectin OS=Homo sapiens GN=PLEC	33	137	136	Pf00307, Pf00681, Pf07812	5339	ENSG00000178209.14	PLEC	85.5	102.4	87.2	106.2	107.5	85.2	118.2
	P14868	Aspartate--tRNA ligase, cytoplasmic OS=Homo sapiens GN=DARS PE=1 SV=2	32	15	15	Pf00152, Pf01336	1615	ENSG00000115866.10	DARS	85.5	102.417	97.6	98.7	98.7	107.6	106.7
	Q9BZK7	F-box-like/WD repeat-containing protein TBL1XR1 OS=Homo sapiens GN=TBL1XR1 PE=1 SV=1	4	2	2	Pf00400, Pf08513, Pf08662	79718	ENSG00000177565.16	TBL1XR1	85.4	102.433	96.2	88.7	122.2	110.3	109.3
	O94874	E3 UFM1-protein ligase 1 OS=Homo sapiens GN=UFL1 PE=1 SV=2	5	3	3	Pf09743	23376	ENSG00000014123.9	UFL1	85.2	102.483	104.9	109.5	106.8	100.7	92.1
	P28370	Probable global transcription activator SNF2L1 OS=Homo sapiens GN=SMARCA1 PE=1 SV=2	6	7	5	Pf00176, Pf00270, Pf00271, Pf04851, Pf09110, Pf09111, Pf11496, Pf13892	6594	ENSG00000102038.15	SMARCA1	85.1	102.467	96.7	102.7	115.6	94.1	96.9
	Q00978	Interferon regulatory factor 9 OS=Homo sapiens GN=IRF9 PE=1 SV=1	6	2	2	Pf00605, Pf10401	10379	ENSG00000213928.8	IRF9	85	102.483	92.2	137.5	101.4	86.1	98.4
	O00151	PDZ and LIM domain protein 1 OS=Homo sapiens GN=PDLIM1 PE=1 SV=4	26	7	7	Pf00412, Pf00595, Pf13180	9124	ENSG00000107438.8	PDLIM1	84.9	102.533	89.8	98.4	120	90	118
	O75368	SH3 domain-binding glutamic acid-rich-like protein OS=Homo sapiens GN=SH3BGRL PE=1 SV=1	67	7	7	Pf00462, Pf04908	6451	ENSG00000131171.12	SH3BGRL	84.8	102.55	65.6	96.7	120.1	123.2	90
	Q9Y3A3	MOB-like protein phocein OS=Homo sapiens GN=MOB4 PE=1 SV=1	13	2	2	Pf03637	25843	ENSG00000115540.14	MOB4	84.7	102.55	127.3	101	103.4	88.8	100.8
	Q9UJW0-3	Isoform 3 of Dynactin subunit 4 OS=Homo sapiens GN=DCTN4	7	2	2	Pf05502	51164	ENSG00000132912.12	DCTN4	84.7	102.55	150.5	117.8	70.6	79.9	104.5
	P60468	Protein transport protein Sec61 subunit beta OS=Homo sapiens GN=SEC61B PE=1 SV=2	27	2	2	Pf03911	10952	ENSG00000106803.9	SEC61B	84.7	102.567	140	96	109.6	76.7	107.6
	Q9UH65	Switch-associated protein 70 OS=Homo sapiens GN=SWAP70 PE=1 SV=1	11	6	6	Pf00169, Pf15413	23075	ENSG00000133789.14	SWAP70	84.7	102.583	149.7	108.2	85	89.3	102.5
	Q9Y2D5-4	Isoform 3 of A-kinase anchor protein 2 OS=Homo sapiens GN=AKAP2	8	5	5		445815; 114299; 11217	ENSG00000157654.17	PALM2-AKAP2; PALM2; AKAP2	84.5	102.583	109.8	110	80.2	97.8	116.1
	Q70E73	Ras-associated and pleckstrin homology domains-containing protein 1 OS=Homo sapiens GN=RAPH1 PE=1 SV=3	6	6	6	Pf00169, Pf00788	65059	ENSG00000173166.17	RAPH1	84.5	102.583	108.1	124.1	67.3	125.3	100.7
	P23458	Tyrosine-protein kinase JAK1 OS=Homo sapiens GN=JAK1 PE=1 SV=2	4	4	4	Pf00069, Pf07714	3716	ENSG00000162434.11	JAK1	84.4	102.583	129	114.1	98.7	94.1	91.3
	Q92896-2	Isoform 2 of Golgi apparatus protein 1 OS=Homo sapiens GN=GLG1	10	11	11	Pf00839	2734	ENSG00000090863.11	GLG1	84.4	102.583	92.8	99.1	153.3	94	86.2
	Q9P0K7-2	Isoform 2 of Ankycorbin OS=Homo sapiens GN=RAI14	7	7	7	Pf00023, Pf03961, Pf04111, Pf12796, Pf13166, Pf13606, Pf13637, Pf13857	26064	ENSG00000039560.13	RAI14	84.3	102.6	129.9	110.3	84.2	90.9	101.7
	Q9Y617	Phosphoserine aminotransferase OS=Homo sapiens GN=PSAT1 PE=1 SV=2	6	2	2	Pf00266	29968	ENSG00000135069.13	PSAT1	84.3	102.617	101.1	104.8	82.5	123	120
	P11717	Cation-independent mannose-6-phosphate receptor OS=Homo sapiens GN=IGF2R PE=1 SV=3	4	10	10	Pf00040, Pf00878, Pf02157, Pf09451	3482	ENSG00000197081.12	IGF2R	84.2	102.633	131.2	115.9	136.3	101.7	56.3
	Q14789-2	Isoform 2 of Golgin subfamily B member 1 OS=Homo sapiens GN=GOLGB1	1	4	4	Pf01496, Pf01576, Pf04111, Pf07888, Pf09726	2804	ENSG00000173230.15	GOLGB1	84.1	102.633	110.8	105	95.9	86.8	109.9
	P02794	Ferritin heavy chain OS=Homo sapiens GN=FTH1 PE=1 SV=2	27	4	4	Pf00210	2495	ENSG00000167996.15	FTH1	84	102.667	123.3	117.9	99.5	99.6	94.7
	P61204	ADP-ribosylation factor 3 OS=Homo sapiens GN=ARF3 PE=1 SV=2	44	6	3	Pf00025, Pf00071, Pf00503, Pf01926, Pf04670, Pf08477, Pf09439	377	ENSG00000134287.9	ARF3	83.9	102.667	115.4	97.5	97	113.7	100.8
	P16333	Cytoplasmic protein NCK1 OS=Homo sapiens GN=NCK1 PE=1 SV=1	4	2	2	Pf00017, Pf00018, Pf07653, Pf08239, Pf14604	4690	ENSG00000158092.6	NCK1	83.9	102.683	99.3	100.8	108.6	115.3	94.4
	Q9H0A0	RNA cytidine acetyltransferase OS=Homo sapiens GN=NAT10 PE=1 SV=2	2	2	2	Pf00583, Pf05127, Pf08351, Pf13508, Pf13718, Pf13725	55226	ENSG00000135372.8	NAT10	83.7	102.683	217.2	92.5	44.4	70.8	124.2
	Q9C0C9	(E3-independent) E2 ubiquitin-conjugating enzyme OS=Homo sapiens GN=UBE2O PE=1 SV=3	2	2	2	Pf00179	63893	ENSG00000175931.12	UBE2O	83.6	102.75	100	93	122.6	98.4	100.5
	Q6NZI2	Caveolae-associated protein 1 OS=Homo sapiens GN=CAVIN1 PE=1 SV=1	25	9	9	Pf15237	284119	ENSG00000177469.12	PTRF; CAVIN1	83.6	102.75	97.4	85.8	100.8	100.9	109.4
	P84085	ADP-ribosylation factor 5 OS=Homo sapiens GN=ARF5 PE=1 SV=2	42	6	3	Pf00025, Pf00071, Pf00503, Pf01926, Pf04670, Pf08477, Pf09439	381	ENSG00000004059.10	ARF5	83.5	102.717	97.2	101.2	99.2	121.8	98.3
	P17252	Protein kinase C alpha type OS=Homo sapiens GN=PRKCA PE=1 SV=4	8	4	4	Pf00069, Pf00130, Pf00168, Pf00433, Pf07714	5578	ENSG00000154229.11	PRKCA	83.5	102.733	66.6	104.1	130.2	94.7	94.3
	P51149	Ras-related protein Rab-7a OS=Homo sapiens GN=RAB7A PE=1 SV=1	41	8	8	Pf00025, Pf00071, Pf01926, Pf04670, Pf07728, Pf08477	7879	ENSG00000075785.12	RAB7A	83.4	102.767	131.5	97.9	112.1	91.1	102.8
	Q15654	Thyroid receptor-interacting protein 6 OS=Homo sapiens GN=TRIP6 PE=1 SV=3	22	7	7	Pf00412	7205	ENSG00000087077.13	TRIP6	83.3	102.783	133.6	110.9	95.2	93.6	101.4
	Q9BPZ3	Polyadenylate-binding protein-interacting protein 2 OS=Homo sapiens GN=PAIP2 PE=1 SV=1	17	2	2	Pf07145	51247	ENSG00000120727.12	PAIP2	83.2	102.783	132.3	105.5	101.7	77.9	105.3
	Q9HAV7	GrpE protein homolog 1, mitochondrial OS=Homo sapiens GN=GRPEL1 PE=1 SV=2	8	2	2	Pf01025	80273	ENSG00000109519.12	GRPEL1	83.1	102.817	123	103.4	90.8	96	99.7
	P04080	Cystatin-B OS=Homo sapiens GN=CSTB PE=1 SV=2	46	3	3	Pf00031	1476	ENSG00000160213.6	CSTB	83	102.833	103.9	105.7	115.4	108	109.1
	Q16555	Dihydropyrimidinase-related protein 2 OS=Homo sapiens GN=DPYSL2 PE=1 SV=1	29	12	10	Pf01979, Pf07969, Pf13147, Pf13594	1808	ENSG00000092964.17	DPYSL2	83	102.833	100.5	106	93.2	90.7	115.5
	O14786	Neuropilin-1 OS=Homo sapiens GN=NRP1 PE=1 SV=3	8	6	6	Pf00431, Pf00629, Pf00754, Pf11980	8829	ENSG00000099250.17	NRP1	82.9	102.833	89.1	114.4	138.3	117	77.9
	Q86XL3	Ankyrin repeat and LEM domain-containing protein 2 OS=Homo sapiens GN=ANKLE2 PE=1 SV=4	2	2	2	Pf00023, Pf01693, Pf03020, Pf12796	23141	ENSG00000176915.14	ANKLE2	82.9	102.85	121.7	124.7	61.6	101.6	98.5
	Q9Y696	Chloride intracellular channel protein 4 OS=Homo sapiens GN=CLIC4 PE=1 SV=4	44	7	7	Pf00043, Pf13409, Pf13410, Pf13417, Pf14497	25932	ENSG00000169504.14	CLIC4	82.9	102.867	100.3	106.7	84.3	130.1	90.3
	Q15652	Probable JmjC domain-containing histone demethylation protein 2C OS=Homo sapiens GN=JMJD1C PE=1 SV=2	1	2	2	Pf02373	221037	ENSG00000171988.18	JMJD1C	82.9	102.867	99.9	122.3	79.9	124.7	90.9
	Q5MIZ7	Serine/threonine-protein phosphatase 4 regulatory subunit 3B OS=Homo sapiens GN=PPP4R3B PE=1 SV=2	3	3	3	Pf04802	57223	ENSG00000275052.4	SMEK2; PPP4R3B	82.8	102.867	112.1	101.2	116.1	108.1	97.2
	O60271	C-Jun-amino-terminal kinase-interacting protein 4 OS=Homo sapiens GN=SPAG9 PE=1 SV=4	3	3	3	Pf09744	9043	ENSG00000008294.20	SPAG9	82.7	102.867	119.2	97.2	85.7	142.5	87.2
	P49023-3	Isoform Gamma of Paxillin OS=Homo sapiens GN=PXN	24	12	12	Pf00412, Pf03535	5829	ENSG00000089159.16	PXN	82.7	102.867	109.3	117	82.1	106.2	103.2
	P62873	Guanine nucleotide-binding protein G(I)/G(S)/G(T) subunit beta-1 OS=Homo sapiens GN=GNB1 PE=1 SV=3	20	6	3	Pf00400	2782	ENSG00000078369.17	GNB1	82.7	102.9	101.1	102.4	121.4	97.8	106.6
	Q8WTS6	Histone-lysine N-methyltransferase SETD7 OS=Homo sapiens GN=SETD7 PE=1 SV=1	7	2	2	Pf00856	80854	ENSG00000145391.13	SETD7	82.6	102.9	113.4	93.1	88.8	107.6	107.5
	O14618	Copper chaperone for superoxide dismutase OS=Homo sapiens GN=CCS PE=1 SV=1	8	2	2	Pf00080, Pf00403	9973	ENSG00000173992.8	CCS	82.6	102.9	77.4	103.3	115.1	101.1	79.7
	Q6NYC8	Phostensin OS=Homo sapiens GN=PPP1R18 PE=1 SV=1	5	3	3	Pf13914, Pf13916	170954	ENSG00000229998.8; ENSG00000225060.8; ENSG00000230341.8; ENSG00000146112.11; ENSG00000234000.8	PPP1R18	82.5	102.917	115.6	123.2	96.2	81.4	101.2
	P23381	Tryptophan--tRNA ligase, cytoplasmic OS=Homo sapiens GN=WARS PE=1 SV=2	12	4	4	Pf00458, Pf00579	7453	ENSG00000140105.17	WARS	82.5	102.917	119.6	114.3	66.4	94.2	150
	P14618	Pyruvate kinase PKM OS=Homo sapiens GN=PKM PE=1 SV=4	70	34	5	Pf00224, Pf02887	5315	ENSG00000067225.17	PKM	82.4	102.933	91.3	82.5	115.6	113.3	102.2
	P06396-2	Isoform 2 of Gelsolin OS=Homo sapiens GN=GSN	29	17	17	Pf00626	2934	ENSG00000148180.19	GSN	82.3	102.95	63.1	98.5	116.3	104.7	93.1
	A0AVT1	Ubiquitin-like modifier-activating enzyme 6 OS=Homo sapiens GN=UBA6 PE=1 SV=1	11	10	10	Pf00899, Pf02134, Pf09358, Pf10585	55236	ENSG00000033178.12	UBA6	82.3	102.95	105.5	115	92.4	88.3	110.5
	Q6VY07-2	Isoform 2 of Phosphofurin acidic cluster sorting protein 1 OS=Homo sapiens GN=PACS1	4	3	3	Pf10254	55690		PACS1	82.2	102.95	87.4	115.1	127.2	82.9	100.2
	Q9NYI0	PH and SEC7 domain-containing protein 3 OS=Homo sapiens GN=PSD3 PE=1 SV=2	3	3	3	Pf00169, Pf01369, Pf15410	23362	ENSG00000156011.16	PSD3	82.2	102.95	78.4	102.6	110.3	95.8	86.9
	Q14108	Lysosome membrane protein 2 OS=Homo sapiens GN=SCARB2 PE=1 SV=2	9	4	4	Pf01130	950	ENSG00000138760.9	SCARB2	82.2	102.967	104.9	113	131.5	77.3	105.5
	Q6P1N0	Coiled-coil and C2 domain-containing protein 1A OS=Homo sapiens GN=CC2D1A PE=1 SV=1	2	2	2	Pf00168	54862	ENSG00000132024.17	CC2D1A	82	103	100.3	94.3	92.4	101	111.2
	Q15643	Thyroid receptor-interacting protein 11 OS=Homo sapiens GN=TRIP11 PE=1 SV=3	4	7	7	Pf04111, Pf08317	9321	ENSG00000100815.12	TRIP11	82	103.017	118.9	112.2	104.9	105.9	96.1
	Q68DQ2	Very large A-kinase anchor protein OS=Homo sapiens GN=CRYBG3 PE=1 SV=3	1	2	2	Pf00030, Pf00652, Pf14200	131544	ENSG00000080200.9	CRYBG3	81.9	103.017	113	100	111.6	67.7	107.8
	Q8NG11	Tetraspanin-14 OS=Homo sapiens GN=TSPAN14 PE=1 SV=1	8	2	2	Pf00335	81619	ENSG00000108219.14	TSPAN14	81.8	103.033	108.6	96.5	122.7	100.8	92.7
	Q5JWF2	Guanine nucleotide-binding protein G(s) subunit alpha isoforms XLas OS=Homo sapiens GN=GNAS PE=1 SV=2	4	4	4	Pf00025, Pf00503, Pf08477	2778	ENSG00000087460.24	GNAS	81.8	103.033	108.4	109.2	104.9	92	98.7
	Q01658	Protein Dr1 OS=Homo sapiens GN=DR1 PE=1 SV=1	11	2	2	Pf00808	1810	ENSG00000117505.12	DR1	81.8	103.05	104.4	116.2	108.3	95.2	99.1
	Q13813-2	Isoform 2 of Spectrin alpha chain, non-erythrocytic 1 OS=Homo sapiens GN=SPTAN1	28	63	63	Pf00018, Pf00036, Pf00435, Pf07653, Pf08239, Pf08726, Pf13405, Pf13499, Pf14604	6709	ENSG00000197694.15	SPTAN1	81.6	103.033	94	95.4	131.2	91.9	106.2
	P48960	CD97 antigen OS=Homo sapiens GN=CD97 PE=1 SV=4	4	2	2	Pf00001, Pf00002, Pf00008, Pf01825, Pf04893, Pf06247, Pf07645, Pf12662, Pf12730, Pf12947	976	ENSG00000123146.19	CD97; ADGRE5	81.6	103.05	117.9	98.8	107	89.2	115.1
	O43175	D-3-phosphoglycerate dehydrogenase OS=Homo sapiens GN=PHGDH PE=1 SV=4	19	8	8	Pf00389, Pf02826	26227	ENSG00000092621.11	PHGDH	81.6	103.05	90.6	98.1	84.3	100.2	152.2
	Q09666	Neuroblast differentiation-associated protein AHNAK OS=Homo sapiens GN=AHNAK PE=1 SV=2	60	196	191		79026	ENSG00000124942.13	AHNAK	81.6	103.1	79.1	98.7	141	81.7	115.3
	Q9H4A6	Golgi phosphoprotein 3 OS=Homo sapiens GN=GOLPH3 PE=1 SV=1	15	3	3	Pf05719	64083	ENSG00000113384.13	GOLPH3	81.5	103.083	151.3	107.8	63.6	92.2	99.7
	Q15773	Myeloid leukemia factor 2 OS=Homo sapiens GN=MLF2 PE=1 SV=1	8	2	2	Pf10248	8079	ENSG00000089693.10	MLF2	81.2	103.117	87.5	108	130.1	118.5	88.8
	Q15545	Transcription initiation factor TFIID subunit 7 OS=Homo sapiens GN=TAF7 PE=1 SV=1	5	2	2	Pf04658	6879	ENSG00000178913.7	TAF7	81.1	103.15	92	101.8	118.3	107.1	97.9
	Q9Y570-4	Isoform 4 of Protein phosphatase methylesterase 1 OS=Homo sapiens GN=PPME1	15	4	4	Pf00561, Pf12695, Pf12697	51400	ENSG00000214517.9	PPME1	81.1	103.167	132.7	93.6	99.2	92.6	97.8
	Q8N108-12	Isoform 2 of Mesoderm induction early response protein 1 OS=Homo sapiens GN=MIER1	3	2	2	Pf00249, Pf01448	57708	ENSG00000198160.14	MIER1	81	103.167	91.9	128.1	112.6	103.2	88.2
	Q9NZM1	Myoferlin OS=Homo sapiens GN=MYOF PE=1 SV=1	15	25	25	Pf00168, Pf08150, Pf08151, Pf08165	26509	ENSG00000138119.16	MYOF	80.9	103.183	81.2	92.6	170.2	71.4	105.6
	P30533	Alpha-2-macroglobulin receptor-associated protein OS=Homo sapiens GN=LRPAP1 PE=1 SV=1	6	2	2	Pf06400, Pf06401	4043	ENSG00000163956.10	LRPAP1	80.8	103.2	115.1	120.1	79.7	90	102.2
	P25490	Transcriptional repressor protein YY1 OS=Homo sapiens GN=YY1 PE=1 SV=2	10	3	3	Pf00096, Pf13465	7528	ENSG00000100811.12	YY1	80.7	103.2	114.2	103	83.1	123.7	99.9
	P09493-5	Isoform 5 of Tropomyosin alpha-1 chain OS=Homo sapiens GN=TPM1	43	13	3	Pf00261, Pf12718	7168	ENSG00000140416.19	TPM1	80.7	103.217	46.5	69.1	225.3	128.9	80.4
	P35611-3	Isoform 3 of Alpha-adducin OS=Homo sapiens GN=ADD1	11	8	8	Pf00596	118	ENSG00000087274.16	ADD1	80.7	103.217	79.1	98.8	132.4	129.3	91.4
	O43815	Striatin OS=Homo sapiens GN=STRN PE=1 SV=4	2	2	2	Pf00400, Pf08232	6801	ENSG00000115808.11	STRN	80.6	103.217	91.1	80.3	117	164.2	81.9
	Q9NWB6	Arginine and glutamate-rich protein 1 OS=Homo sapiens GN=ARGLU1 PE=1 SV=1	5	2	2	Pf15346	55082	ENSG00000134884.13	ARGLU1	80.6	103.217	93.6	116	90.4	83	129.3
	Q9H0B6	Kinesin light chain 2 OS=Homo sapiens GN=KLC2 PE=1 SV=1	9	5	3	Pf00515, Pf09311, Pf11068, Pf12895, Pf13374, Pf13414, Pf13424, Pf13432	64837	ENSG00000174996.11	KLC2	80.6	103.217	147.7	107.5	76.5	90.6	98.6
	Q96CV9	Optineurin OS=Homo sapiens GN=OPTN PE=1 SV=2	14	7	7	Pf11577	10133		OPTN	80.6	103.233	99.4	99.6	82.2	75.6	137.8
	Q9NPQ8	Synembryn-A OS=Homo sapiens GN=RIC8A PE=1 SV=3	16	7	7	Pf10165	60626	ENSG00000177963.14	RIC8A	80.6	103.25	94.6	105.8	113.9	110.3	99.6
	Q9BRK5	45 kDa calcium-binding protein OS=Homo sapiens GN=SDF4 PE=1 SV=1	21	5	5	Pf13499	51150	ENSG00000078808.16	SDF4	80.5	103.25	87.5	122.9	119.1	100.5	96.2
	Q16851	UTP--glucose-1-phosphate uridylyltransferase OS=Homo sapiens GN=UGP2 PE=1 SV=5	5	2	2	Pf01704	7360	ENSG00000169764.15	UGP2	80.5	103.267	115	101.1	94.9	93.7	105.8
	P54886	Delta-1-pyrroline-5-carboxylate synthase OS=Homo sapiens GN=ALDH18A1 PE=1 SV=2	9	7	7	Pf00171, Pf00696	5832	ENSG00000059573.8	ALDH18A1	80.4	103.267	112.8	88.3	136.7	100.2	74.7
	P04083	Annexin A1 OS=Homo sapiens GN=ANXA1 PE=1 SV=2	67	20	20	Pf00191	301	ENSG00000135046.13	ANXA1	80.4	103.267	130.1	89.5	95.3	112.2	119.1
	O60443	Gasdermin-E OS=Homo sapiens GN=GSDME PE=1 SV=2	4	2	2	Pf04598	1687	ENSG00000105928.13	DFNA5; GSDME	80.4	103.267	165.5	118.7	56.5	69.1	120.4
	Q9Y2A7-2	Isoform 2 of Nck-associated protein 1 OS=Homo sapiens GN=NCKAP1	3	4	4	Pf09735	10787	ENSG00000061676.14	NCKAP1	80.4	103.283	107.7	102.7	140.4	107.2	83.3
	P62820	Ras-related protein Rab-1A OS=Homo sapiens GN=RAB1A PE=1 SV=3	61	12	4	Pf00009, Pf00025, Pf00071, Pf01926, Pf04670, Pf08477, Pf09439	5861	ENSG00000138069.16	RAB1A	80.2	103.3	121.2	103.3	104.7	98.3	93.6
	P55786	Puromycin-sensitive aminopeptidase OS=Homo sapiens GN=NPEPPS PE=1 SV=2	12	11	11	Pf01433, Pf11838, Pf13485	9520	ENSG00000141279.15	NPEPPS	80.2	103.317	88.9	95	135.2	94.1	96.5
	Q8TAQ2	SWI/SNF complex subunit SMARCC2 OS=Homo sapiens GN=SMARCC2 PE=1 SV=1	2	2	2	Pf04433	6601	ENSG00000139613.11	SMARCC2	80	103.333	81	132.6	174.8	102.2	67.5
	P08243	Asparagine synthetase [glutamine-hydrolyzing] OS=Homo sapiens GN=ASNS PE=1 SV=4	6	3	3	Pf00310, Pf00733, Pf12481, Pf13522, Pf13537	440	ENSG00000070669.16	ASNS	80	103.333	133.7	107	60.3	78.3	158.4
	Q05209	Tyrosine-protein phosphatase non-receptor type 12 OS=Homo sapiens GN=PTPN12 PE=1 SV=3	6	3	3	Pf00102, Pf04560	5782	ENSG00000127947.15	PTPN12	80	103.333	157.3	109.5	69.3	93.2	94.2
	Q6P582	Mitotic-spindle organizing protein 2A OS=Homo sapiens GN=MZT2A PE=1 SV=2	23	2	2	Pf12926	653784	ENSG00000173272.15	MZT2A	79.9	103.367	107.2	123.7	97.5	82.2	97.6
	P46109	Crk-like protein OS=Homo sapiens GN=CRKL PE=1 SV=1	8	2	2	Pf00017, Pf00018, Pf07653, Pf14604	1399	ENSG00000099942.12	CRKL	79.7	103.4	128.7	102.7	92.4	105.2	95
	Q16643-3	Isoform 3 of Drebrin OS=Homo sapiens GN=DBN1	13	6	6	Pf00241	1627	ENSG00000113758.13	DBN1	79.6	103.383	119.3	109.7	95.1	101.4	97
	Q7LG56-6	Isoform 6 of Ribonucleoside-diphosphate reductase subunit M2 B OS=Homo sapiens GN=RRM2B	4	2	2	Pf00268	50484		RRM2B	79.6	103.4	81.3	75.4	145.6	116.9	123.5
	Q13011	Delta(3,5)-Delta(2,4)-dienoyl-CoA isomerase, mitochondrial OS=Homo sapiens GN=ECH1 PE=1 SV=2	5	2	2	Pf00378	1891	ENSG00000282853.1; ENSG00000104823.8	ECH1	79.5	103.4	77.1	108.4	101.7	139.9	60.7
	P21333	Filamin-A OS=Homo sapiens GN=FLNA PE=1 SV=4	44	89	76	Pf00307, Pf00630	2316	ENSG00000196924.14	FLNA	79.4	103.433	92.3	100.1	104.6	93.7	120.5
	Q96JY6-5	Isoform 5 of PDZ and LIM domain protein 2 OS=Homo sapiens GN=PDLIM2	7	4	4	Pf00412, Pf00595, Pf13180	64236	ENSG00000120913.23	PDLIM2	79.4	103.433	99.8	104.2	110.4	97.1	92.5
	Q9H0U9	Testis-specific Y-encoded-like protein 1 OS=Homo sapiens GN=TSPYL1 PE=1 SV=3	13	4	4	Pf00956	7259	ENSG00000189241.6	TSPYL1	79.4	103.45	89.8	87.5	138	143.1	81.9
	P42566	Epidermal growth factor receptor substrate 15 OS=Homo sapiens GN=EPS15 PE=1 SV=2	3	2	2	Pf00769, Pf01576, Pf02609, Pf03131, Pf03938, Pf03962, Pf04111, Pf04156, Pf04849, Pf05557, Pf05701, Pf06160, Pf06818, Pf07321, Pf07926, Pf08317, Pf10186, Pf11559, Pf12325, Pf12763, Pf12795, Pf13863, Pf14282, Pf15035, Pf15619	2060	ENSG00000085832.16	EPS15	79.3	103.433	109.7	96.7	112.3	105.2	102.2
	Q96QD8	Sodium-coupled neutral amino acid transporter 2 OS=Homo sapiens GN=SLC38A2 PE=1 SV=2	7	2	2	Pf01490	54407	ENSG00000134294.13	SLC38A2	79.3	103.45	128.5	68.4	159.4	105.6	85.8
	Q6YHK3	CD109 antigen OS=Homo sapiens GN=CD109 PE=1 SV=2	11	12	12	Pf00207, Pf01835, Pf07677, Pf07678, Pf07703, Pf10569, Pf11974, Pf13249	135228	ENSG00000156535.13	CD109	79.3	103.45	77.2	118.4	105.8	107.2	83.8
	Q96F24	Nuclear receptor-binding factor 2 OS=Homo sapiens GN=NRBF2 PE=1 SV=1	12	4	4	Pf02183, Pf04212, Pf04977, Pf08961	29982	ENSG00000148572.15	NRBF2	79.1	103.483	119.3	106.7	92.2	97	108.5
	P08670	Vimentin OS=Homo sapiens GN=VIM PE=1 SV=4	83	45	45	Pf00038, Pf04111, Pf04156, Pf04732, Pf05622, Pf10186	7431	ENSG00000026025.15	VIM	78.9	103.517	105	105.6	87.7	96.4	101.4
	O43164	E3 ubiquitin-protein ligase Praja-2 OS=Homo sapiens GN=PJA2 PE=1 SV=4	8	5	5	Pf00097, Pf12678, Pf12861, Pf13639, Pf13920, Pf13923, Pf14634	9867	ENSG00000198961.9	PJA2	78.9	103.533	95.4	106	112	107.7	100.8
	Q00325	Phosphate carrier protein, mitochondrial OS=Homo sapiens GN=SLC25A3 PE=1 SV=2	8	3	3	Pf00153	5250	ENSG00000075415.12	SLC25A3	78.8	103.517	99.8	102.5	141	105.8	84.3
	P60028	Rab GDP dissociation inhibitor alpha OS=Pan troglodytes GN=GDI1 PE=2 SV=1	38	13	8	Pf00996	450155	ENSPTRG00000028169.3	GDI1	78.8	103.517	131.1	95.1	102	58.1	111.8
	P41223-2	Isoform 2 of Protein BUD31 homolog OS=Homo sapiens GN=BUD31	13	2	2	Pf01125	8896		BUD31	78.8	103.517	80.9	84.7	44.1	266.9	76.9
	O75369-8	Isoform 8 of Filamin-B OS=Homo sapiens GN=FLNB	31	66	55	Pf00307, Pf00630	2317	ENSG00000136068.14	FLNB	78.6	103.55	92.5	111.8	85.2	89.9	121.2
	P55957-2	Isoform 2 of BH3-interacting domain death agonist OS=Homo sapiens GN=BID	10	2	2	Pf06393	637	ENSG00000015475.18	BID	78.5	103.583	128.1	112	105.6	90.8	101
	P05067	Amyloid-beta A4 protein OS=Homo sapiens GN=APP PE=1 SV=3	6	5	5	Pf00014, Pf02177, Pf03494, Pf03938, Pf10515, Pf11740, Pf12924, Pf12925, Pf13868, Pf15463	351	ENSG00000142192.20	APP	78.5	103.6	106	103.8	136.8	110	77.9
	Q9C0B5	Palmitoyltransferase ZDHHC5 OS=Homo sapiens GN=ZDHHC5 PE=1 SV=2	3	2	2	Pf01529	25921	ENSG00000156599.10	ZDHHC5	78.3	103.617	117.1	115.8	117.5	73	110.7
	P08473	Neprilysin OS=Homo sapiens GN=MME PE=1 SV=2	3	3	3	Pf01431, Pf05649	4311	ENSG00000196549.10	MME	78.3	103.617	128.7	110.5	72.8	76.7	131.5
	P09493-4	Isoform 4 of Tropomyosin alpha-1 chain OS=Homo sapiens GN=TPM1	57	18	7	Pf00261, Pf12718	7168		TPM1	78.2	103.65	63	92.7	193.3	82.1	96
	O43854	EGF-like repeat and discoidin I-like domain-containing protein 3 OS=Homo sapiens GN=EDIL3 PE=1 SV=1	4	2	2	Pf00008, Pf00754	10085	ENSG00000164176.12	EDIL3	78.2	103.65	102.3	100.8	140.4	92	79.6
	Q08945	FACT complex subunit SSRP1 OS=Homo sapiens GN=SSRP1 PE=1 SV=1	4	2	2	Pf00505, Pf03531, Pf08512, Pf09011	6749	ENSG00000149136.8	SSRP1	78.1	103.667	131	114.5	93.2	85.4	106
	Q15121-2	Isoform 2 of Astrocytic phosphoprotein PEA-15 OS=Homo sapiens GN=PEA15	44	6	6	Pf01335	8682	ENSG00000162734.12	PEA15	78	103.65	96.2	106.7	125	118	106.6
	P04792	Heat shock protein beta-1 OS=Homo sapiens GN=HSPB1 PE=1 SV=2	48	10	10	Pf00011	3315	ENSG00000106211.8	HSPB1	77.9	103.683	52.5	67.6	157	148	91.8
	O00115	Deoxyribonuclease-2-alpha OS=Homo sapiens GN=DNASE2 PE=1 SV=2	6	2	2	Pf03265	1777	ENSG00000105612.8	DNASE2	77.8	103.7	86.8	126.3	109	92.6	89.9
	P45985-2	Isoform 2 of Dual specificity mitogen-activated protein kinase kinase 4 OS=Homo sapiens GN=MAP2K4	5	2	2	Pf00069, Pf07714, Pf14531	6416	ENSG00000065559.14	MAP2K4	77.7	103.733	107.4	104.2	112	115.4	79.9
	Q9UBT2	SUMO-activating enzyme subunit 2 OS=Homo sapiens GN=UBA2 PE=1 SV=2	3	2	2	Pf00899, Pf02134, Pf10585, Pf14732	10054	ENSG00000126261.12	UBA2	77.6	103.717	80.7	105.7	155.4	145.2	71.4
	Q8N3D4	EH domain-binding protein 1-like protein 1 OS=Homo sapiens GN=EHBP1L1 PE=1 SV=2	6	6	6	Pf00307, Pf10358, Pf11971, Pf12130	254102	ENSG00000173442.12	EHBP1L1	77.6	103.733	110.5	111.2	114.1	87.8	109
	P13073	Cytochrome c oxidase subunit 4 isoform 1, mitochondrial OS=Homo sapiens GN=COX4I1 PE=1 SV=1	18	3	3	Pf02936	1327	ENSG00000131143.8	COX4I1	77.5	103.767	102.8	109.1	132.2	103.7	86
	P02786	Transferrin receptor protein 1 OS=Homo sapiens GN=TFRC PE=1 SV=2	11	7	7	Pf02225, Pf04253, Pf04389	7037	ENSG00000072274.12	TFRC	77.4	103.733	141.4	84.8	119.1	100.2	90.4
	Q96J84-2	Isoform 2 of Kin of IRRE-like protein 1 OS=Homo sapiens GN=KIRREL1	3	2	2	Pf00047, Pf07679, Pf08205, Pf13895, Pf13927	55243		KIRREL; KIRREL1	77.4	103.75	155.1	91.3	120.5	74.1	92.8
	P37802-2	Isoform 2 of Transgelin-2 OS=Homo sapiens GN=TAGLN2	64	11	10	Pf00307, Pf00402	8407	ENSG00000158710.14	TAGLN2	77.3	103.8	119.4	104.1	70.1	84.8	126.5
	P48739-3	Isoform 3 of Phosphatidylinositol transfer protein beta isoform OS=Homo sapiens GN=PITPNB	26	7	7	Pf02121	23760	ENSG00000180957.17	PITPNB	77.2	103.817	96.3	106.2	121.7	137.2	90.5
	P08962	CD63 antigen OS=Homo sapiens GN=CD63 PE=1 SV=2	8	2	2	Pf00335	967	ENSG00000135404.11	CD63	77.1	103.8	87.9	104.7	130.8	125.7	78.4
	P11233	Ras-related protein Ral-A OS=Homo sapiens GN=RALA PE=1 SV=1	19	4	4	Pf00025, Pf00071, Pf08477	5898	ENSG00000006451.7	RALA	77	103.833	117	108	95.5	96.9	101.1
	P08253	72 kDa type IV collagenase OS=Homo sapiens GN=MMP2 PE=1 SV=2	9	5	5	Pf00040, Pf00045, Pf00413, Pf01471	4313	ENSG00000087245.12	MMP2	76.9	103.867	120.9	91.2	122.6	123.9	76.3
	P30048	Thioredoxin-dependent peroxide reductase, mitochondrial OS=Homo sapiens GN=PRDX3 PE=1 SV=3	9	2	2	Pf00578, Pf08534, Pf10417, Pf13905	10935	ENSG00000165672.6	PRDX3	76.7	103.883	133.3	118.9	93.5	94.7	90.2
	Q9H299	SH3 domain-binding glutamic acid-rich-like protein 3 OS=Homo sapiens GN=SH3BGRL3 PE=1 SV=1	40	4	4	Pf00462, Pf04908	83442	ENSG00000142669.14	SH3BGRL3	76.6	103.883	92.4	102.4	117	103.3	110.2
	P49757	Protein numb homolog OS=Homo sapiens GN=NUMB PE=1 SV=2	6	4	4	Pf00640, Pf06311, Pf08416	8650	ENSG00000133961.19	NUMB	76.5	103.917	163.2	101.4	75	92.5	99.7
	Q9NUY8	TBC1 domain family member 23 OS=Homo sapiens GN=TBC1D23 PE=1 SV=3	4	2	2	Pf00566, Pf00581	55773	ENSG00000036054.12	TBC1D23	76.4	103.917	109	99.5	107.1	108.6	96.4
	Q9NWQ9	Uncharacterized protein C14orf119 OS=Homo sapiens GN=C14orf119 PE=1 SV=1	14	2	2	Pf14969	55017	ENSG00000179933.5	C14orf119	76.3	103.933	103.2	111.6	115.3	96.8	104.2
	Q13492	Phosphatidylinositol-binding clathrin assembly protein OS=Homo sapiens GN=PICALM PE=1 SV=2	7	4	4	Pf01417, Pf07651	8301	ENSG00000073921.17	PICALM	76.3	103.95	99.3	107.1	117.8	106	96.7
	Q7Z5L9	Interferon regulatory factor 2-binding protein 2 OS=Homo sapiens GN=IRF2BP2 PE=1 SV=2	8	3	2	Pf11261	359948	ENSG00000168264.10	IRF2BP2	76.3	103.95	118.1	134.3	93	118.2	69.7
	Q9HCJ6	Synaptic vesicle membrane protein VAT-1 homolog-like OS=Homo sapiens GN=VAT1L PE=1 SV=2	21	8	8	Pf00107, Pf08240, Pf13602	57687	ENSG00000171724.2	VAT1L	76.3	103.95	107.5	123.8	79.1	92.9	115.2
	P54687-5	Isoform 5 of Branched-chain-amino-acid aminotransferase, cytosolic OS=Homo sapiens GN=BCAT1	14	5	5	Pf01063	586	ENSG00000060982.14	BCAT1	76.2	103.967	151.4	95.6	107.9	76.6	105.3
	Q9BQ61	Telomerase RNA component interacting RNase OS=Homo sapiens GN=TRIR PE=1 SV=1	15	2	2		79002	ENSG00000123144.10	C19orf43; TRIR	76.1	103.983	81.2	105.8	171.8	94.8	85
	P62979	Ubiquitin-40S ribosomal protein S27a OS=Homo sapiens GN=RPS27A PE=1 SV=2	46	7	7	Pf00240, Pf01599, Pf11976, Pf13019, Pf13881, Pf14560	6233	ENSG00000143947.13	RPS27A	76.1	103.983	88.8	108.3	138.3	133.3	88.3
	Q15464	SH2 domain-containing adapter protein B OS=Homo sapiens GN=SHB PE=1 SV=2	7	2	2	Pf00017	6461	ENSG00000107338.9	SHB	76	104	116.8	116.3	95.1	111.3	91.1
	P49755	Transmembrane emp24 domain-containing protein 10 OS=Homo sapiens GN=TMED10 PE=1 SV=2	16	3	3	Pf01105	10972	ENSG00000170348.8	TMED10	75.9	104	113.7	101.3	133.3	87.6	101.2
	Q16719	Kynureninase OS=Homo sapiens GN=KYNU PE=1 SV=1	13	6	6	Pf00266	8942	ENSG00000115919.14	KYNU	75.8	104.033	106.1	96.4	97.3	123.2	114.7
	P11279	Lysosome-associated membrane glycoprotein 1 OS=Homo sapiens GN=LAMP1 PE=1 SV=3	5	2	2	Pf01299	3916	ENSG00000185896.10	LAMP1	75.8	104.05	94.1	120.4	98.1	127.3	103.6
	Q5T6V5	Queuosine salvage protein OS=Homo sapiens GN=C9orf64 PE=1 SV=1	9	3	3	Pf10343	84267	ENSG00000165118.14	C9orf64	75.8	104.05	125.7	111.7	86.3	108.8	97.5
	P23508	Colorectal mutant cancer protein OS=Homo sapiens GN=MCC PE=1 SV=2	4	3	3	Pf04156, Pf10506	4163	ENSG00000171444.17	MCC	75.8	104.05	138.8	126.4	83.6	103.8	90.2
	Q02750	Dual specificity mitogen-activated protein kinase kinase 1 OS=Homo sapiens GN=MAP2K1 PE=1 SV=2	19	7	5	Pf00069, Pf07714	5604	ENSG00000169032.9	MAP2K1	75.7	104.033	127	107.2	102	88.2	107.9
	P19174-2	Isoform 2 of 1-phosphatidylinositol 4,5-bisphosphate phosphodiesterase gamma-1 OS=Homo sapiens GN=PLCG1	2	2	2	Pf00017, Pf00018, Pf00168, Pf00169, Pf00387, Pf00388, Pf03009, Pf07653, Pf09279, Pf14604	5335	ENSG00000124181.14	PLCG1	75.6	104.05	118.9	117	89	57.3	95.9
	Q92841	Probable ATP-dependent RNA helicase DDX17 OS=Homo sapiens GN=DDX17 PE=1 SV=2	27	17	10	Pf00270, Pf00271	10521	ENSG00000100201.20	DDX17	75.6	104.083	98.8	98	103	116.3	103.4
	P17931	Galectin-3 OS=Homo sapiens GN=LGALS3 PE=1 SV=5	34	8	8	Pf00337	3958	ENSG00000131981.15	LGALS3	75.4	104.1	59.7	106	87.5	69.5	73.7
	Q6WCQ1-2	Isoform 2 of Myosin phosphatase Rho-interacting protein OS=Homo sapiens GN=MPRIP	5	4	4	Pf00169	23164	ENSG00000133030.20	MPRIP	75.4	104.117	90.4	105.4	110.1	127.8	94.8
	Q08380	Galectin-3-binding protein OS=Homo sapiens GN=LGALS3BP PE=1 SV=1	8	4	4	Pf00530, Pf07707	3959	ENSG00000108679.12	LGALS3BP	75.4	104.117	78.4	102.9	132.1	114.8	93.7
	O15498	Synaptobrevin homolog YKT6 OS=Homo sapiens GN=YKT6 PE=1 SV=1	18	4	4	Pf00957, Pf13774	10652	ENSG00000106636.7	YKT6	75.3	104.1	119.3	107.3	104.9	107.3	99.3
	P51808	Dynein light chain Tctex-type 3 OS=Homo sapiens GN=DYNLT3 PE=1 SV=1	23	2	2	Pf03645	6990	ENSG00000165169.10	DYNLT3	75.3	104.133	105	60.1	121.6	141.2	99.8
	Q9UKK3	Poly [ADP-ribose] polymerase 4 OS=Homo sapiens GN=PARP4 PE=1 SV=3	1	2	2	Pf00092, Pf00533, Pf00644, Pf02877, Pf08487, Pf13519, Pf13757, Pf13768	143	ENSG00000102699.5	PARP4	75.2	104.117	73.5	72.5	159.1	142.1	90.4
	Q16891	MICOS complex subunit MIC60 OS=Homo sapiens GN=IMMT PE=1 SV=1	2	2	2	Pf09731	10989	ENSG00000132305.20	IMMT	75.1	104.183	99.6	123	142.8	109.1	86.8
	Q16658	Fascin OS=Homo sapiens GN=FSCN1 PE=1 SV=3	38	15	15	Pf06268	6624	ENSG00000075618.17	FSCN1	75	104.167	89.1	110.6	80.6	120.1	96
	Q02952	A-kinase anchor protein 12 OS=Homo sapiens GN=AKAP12 PE=1 SV=4	21	26	26	Pf03832	9590	ENSG00000131016.16	AKAP12	74.9	104.183	112.8	169.2	61.2	56.3	114.5
	Q8N7C3	Probable E3 ubiquitin-protein ligase TRIML2 OS=Homo sapiens GN=TRIML2 PE=1 SV=1	8	3	3	Pf00622, Pf13765	205860		TRIML2	74.7	104.217	126.4	112.9	61.4	87.4	121.7
	P02751-15	Isoform 15 of Fibronectin OS=Homo sapiens GN=FN1	5	10	10	Pf00039, Pf00040, Pf00041	2335	ENSG00000115414.18	FN1	74.3	104.3	141.7	112.7	80.9	102.3	86.3
	Q32MZ4	Leucine-rich repeat flightless-interacting protein 1 OS=Homo sapiens GN=LRRFIP1 PE=1 SV=2	18	10	9	Pf04111, Pf09738, Pf12128, Pf13654	9208	ENSG00000124831.18	LRRFIP1	73.9	104.35	113.7	102.5	120.5	72.3	100.3
	O00423-3	Isoform 3 of Echinoderm microtubule-associated protein-like 1 OS=Homo sapiens GN=EML1	3	2	2	Pf00400, Pf03451	2009	ENSG00000066629.16	EML1	73.8	104.367	108.4	107.6	97.8	115.9	99.5
	Q8NFC6	Biorientation of chromosomes in cell division protein 1-like 1 OS=Homo sapiens GN=BOD1L1 PE=1 SV=2	1	3	3	Pf05205	259282	ENSG00000038219.12	BOD1L1	73.7	104.367	102.1	106.4	115.8	98.6	116.5
	Q15836	Vesicle-associated membrane protein 3 OS=Homo sapiens GN=VAMP3 PE=1 SV=3	33	2	2	Pf00957	9341	ENSG00000049245.12	VAMP3	73.4	104.417	94.5	106.1	142.3	102.3	94.7
	Q16527	Cysteine and glycine-rich protein 2 OS=Homo sapiens GN=CSRP2 PE=1 SV=3	15	2	2	Pf00412	1466	ENSG00000175183.9	CSRP2	73.4	104.433	124.4	98.9	106.7	110.6	105.7
	Q9Y4C1	Lysine-specific demethylase 3A OS=Homo sapiens GN=KDM3A PE=1 SV=4	2	2	2	Pf02373	55818	ENSG00000115548.16	KDM3A	73.4	104.45	111.6	110.5	101.1	119.4	88.7
	P04406	Glyceraldehyde-3-phosphate dehydrogenase OS=Homo sapiens GN=GAPDH PE=1 SV=3	70	17	17	Pf00044, Pf02800	2597	ENSG00000111640.14	GAPDH	73.3	104.45	86.2	100.3	126.2	75.9	92.6
	P18085	ADP-ribosylation factor 4 OS=Homo sapiens GN=ARF4 PE=1 SV=3	44	6	4	Pf00025, Pf00071, Pf00503, Pf01926, Pf04670, Pf08477, Pf09439	378	ENSG00000168374.10	ARF4	73.2	104.45	127.9	110.9	99.4	98.5	95.9
	Q96C90	Protein phosphatase 1 regulatory subunit 14B OS=Homo sapiens GN=PPP1R14B PE=1 SV=3	49	3	3	Pf05361	26472	ENSG00000173457.10	PPP1R14B	73.2	104.45	69.4	117.1	144.4	140.7	88.7
	Q53EP0	Fibronectin type III domain-containing protein 3B OS=Homo sapiens GN=FNDC3B PE=1 SV=2	4	4	4	Pf00041	64778	ENSG00000075420.12	FNDC3B	73.2	104.467	97.9	109	129	109.5	83.8
	P08758	Annexin A5 OS=Homo sapiens GN=ANXA5 PE=1 SV=2	74	21	20	Pf00191	308	ENSG00000164111.14	ANXA5	73.2	104.467	115.6	101.6	116.7	103.1	104.1
	Q8IV08	Phospholipase D3 OS=Homo sapiens GN=PLD3 PE=1 SV=1	8	4	4	Pf00614, Pf13091, Pf13918	23646	ENSG00000105223.19	PLD3	73.2	104.483	86.7	120.9	154.3	77.5	77.3
	Q9UNF1	Melanoma-associated antigen D2 OS=Homo sapiens GN=MAGED2 PE=1 SV=2	31	15	14	Pf01454	10916	ENSG00000102316.16	MAGED2	73.2	104.483	104.1	117.9	107.5	87.9	92.2
	Q8IWZ3-6	Isoform 6 of Ankyrin repeat and KH domain-containing protein 1 OS=Homo sapiens GN=ANKHD1	2	4	4	Pf00013, Pf00023, Pf12796, Pf13014, Pf13606, Pf13637, Pf13857	404734; 54882	ENSG00000254996.5	ANKHD1-EIF4EBP3; ANKHD1	73.1	104.467	103.8	107.8	106.2	136.5	86.4
	O43399-7	Isoform 7 of Tumor protein D54 OS=Homo sapiens GN=TPD52L2	41	9	9	Pf04201	7165	ENSG00000101150.17	TPD52L2	73.1	104.483	109.9	105.1	108.8	103.8	102.3
	Q86UP2	Kinectin OS=Homo sapiens GN=KTN1 PE=1 SV=1	14	18	18		3895	ENSG00000126777.17	KTN1	73	104.5	107.3	101.5	123.3	93.4	105.1
	Q9NZZ3	Charged multivesicular body protein 5 OS=Homo sapiens GN=CHMP5 PE=1 SV=1	27	4	4	Pf03357	51510	ENSG00000086065.13	CHMP5	72.9	104.533	102.6	99.3	132.6	104.8	95.6
	Q92734	Protein TFG OS=Homo sapiens GN=TFG PE=1 SV=2	13	5	5	Pf00564, Pf08232	10342	ENSG00000114354.13	TFG	72.8	104.517	136.1	100.4	91.7	110.7	101.4
	P36871	Phosphoglucomutase-1 OS=Homo sapiens GN=PGM1 PE=1 SV=3	31	16	16	Pf00408, Pf02878, Pf02879, Pf02880	5236	ENSG00000079739.15	PGM1	72.8	104.533	93.9	94.4	132.6	102.5	103.5
	Q9NZD2	Glycolipid transfer protein OS=Homo sapiens GN=GLTP PE=1 SV=3	14	3	3	Pf08718	51228	ENSG00000139433.9	GLTP	72.8	104.533	119.5	120.9	92.4	110.7	96.5
	P49591	Serine--tRNA ligase, cytoplasmic OS=Homo sapiens GN=SARS PE=1 SV=3	14	6	6	Pf00587, Pf02403	6301	ENSG00000031698.12	SARS	72.7	104.55	99.6	106.9	83.8	99	137.6
	Q14155-5	Isoform 5 of Rho guanine nucleotide exchange factor 7 OS=Homo sapiens GN=ARHGEF7	3	2	2	Pf00018, Pf00169, Pf00307, Pf00621, Pf07653, Pf14604	8874		ARHGEF7	72.7	104.55	113.9	106.7	112.8	102.2	92.7
	Q15043	Zinc transporter ZIP14 OS=Homo sapiens GN=SLC39A14 PE=1 SV=3	9	3	3	Pf02535	23516	ENSG00000104635.13	SLC39A14	72.7	104.55	206.7	97.9	83.7	80.3	79.2
	O15027-5	Isoform 5 of Protein transport protein Sec16A OS=Homo sapiens GN=SEC16A	1	2	2	Pf12931, Pf12932	9919		SEC16A	72.4	104.583	140	142.2	124.7	65.4	89.5
	Q15154	Pericentriolar material 1 protein OS=Homo sapiens GN=PCM1 PE=1 SV=4	1	2	2		5108		PCM1	72.3	104.617	78.4	96.2	149.4	92.1	107
	Q03001	Dystonin OS=Homo sapiens GN=DST PE=1 SV=4	2	17	16	Pf00307, Pf00435, Pf00681, Pf02187, Pf11971, Pf13499, Pf13833	667		DST	72.2	104.633	103.3	108.3	120.2	99.5	97.8
	P15408	Fos-related antigen 2 OS=Homo sapiens GN=FOSL2 PE=1 SV=1	21	5	5		2355	ENSG00000075426.11	FOSL2	72.2	104.633	121.3	132.5	80.9	85.6	101.4
	O94804	Serine/threonine-protein kinase 10 OS=Homo sapiens GN=STK10 PE=1 SV=1	6	5	4	Pf00069, Pf02463, Pf04111, Pf07714, Pf12128, Pf12474, Pf13868, Pf13904	6793	ENSG00000072786.12	STK10	72.2	104.633	182.1	111.4	44.8	69.2	112
	Q12841	Follistatin-related protein 1 OS=Homo sapiens GN=FSTL1 PE=1 SV=1	18	5	5	Pf00050, Pf03137, Pf07648, Pf13499	11167	ENSG00000163430.11	FSTL1	72.1	104.667	129.6	105.8	137.4	64	61.2
	P31949	Protein S100-A11 OS=Homo sapiens GN=S100A11 PE=1 SV=2	28	3	3	Pf00036, Pf01023, Pf13499, Pf13833	6282	ENSG00000163191.5	S100A11	71.9	104.683	90.4	92.6	124.5	121.3	108
	P63313	Thymosin beta-10 OS=Homo sapiens GN=TMSB10 PE=1 SV=2	77	5	2		9168	ENSG00000034510.5	TMSB10	71.8	104.683	77.3	137.8	105.6	65.8	110.4
	P18669	Phosphoglycerate mutase 1 OS=Homo sapiens GN=PGAM1 PE=1 SV=2	50	10	10	Pf00300	5223; 643576	ENSG00000171314.8	PGAM1; LOC643576	71.8	104.7	86.7	84	145.8	122.7	91.9
	P46934-4	Isoform 4 of E3 ubiquitin-protein ligase NEDD4 OS=Homo sapiens GN=NEDD4	6	4	4	Pf00168, Pf00397, Pf00632	4734	ENSG00000069869.15	NEDD4	71.8	104.7	113.7	98.3	117.7	100.2	112.2
	P04899	Guanine nucleotide-binding protein G(i) subunit alpha-2 OS=Homo sapiens GN=GNAI2 PE=1 SV=3	48	12	12	Pf00025, Pf00503	2771	ENSG00000114353.16	GNAI2	71.8	104.717	112.5	104.9	125.7	81.7	103
	Q9BQE3	Tubulin alpha-1C chain OS=Homo sapiens GN=TUBA1C PE=1 SV=1	56	18	2	Pf00091, Pf03953	84790	ENSG00000167553.15	TUBA1C	71.6	104.733	97.1	113.3	133.5	109.7	87.6
	Q92743	Serine protease HTRA1 OS=Homo sapiens GN=HTRA1 PE=1 SV=1	18	8	8	Pf00050, Pf00089, Pf00219, Pf00595, Pf05579, Pf07648, Pf10459, Pf13180, Pf13365	5654	ENSG00000166033.11	HTRA1	71.5	104.767	65.6	76.6	211	136.5	71.6
	Q9Y4J8	Dystrobrevin alpha OS=Homo sapiens GN=DTNA PE=1 SV=2	4	2	2	Pf00569, Pf02403, Pf04111, Pf05400, Pf06637, Pf09068, Pf09069, Pf10174, Pf11932, Pf13874, Pf15376	1837	ENSG00000134769.21	DTNA	71.4	104.767	132.3	118	106.5	66.8	111.2
	Q5EBL4	RILP-like protein 1 OS=Homo sapiens GN=RILPL1 PE=1 SV=1	6	2	2	Pf09744, Pf11461	353116	ENSG00000188026.12	RILPL1	71	104.817	70.7	116	133.5	136	84.2
	P61586	Transforming protein RhoA OS=Homo sapiens GN=RHOA PE=1 SV=1	43	7	7	Pf00025, Pf00071, Pf08477	387	ENSG00000067560.10	RHOA	71	104.833	110	108.5	127.8	93.4	96.1
	P35754	Glutaredoxin-1 OS=Homo sapiens GN=GLRX PE=1 SV=2	38	2	2	Pf00462, Pf05768, Pf13098, Pf13417, Pf13462	2745	ENSG00000173221.13	GLRX	70.9	104.833	103.8	97.8	104.2	113.4	107.5
	P25686	DnaJ homolog subfamily B member 2 OS=Homo sapiens GN=DNAJB2 PE=1 SV=3	15	4	3	Pf00226	3300	ENSG00000135924.15	DNAJB2	70.8	104.883	108.6	109.2	112.2	114	100.1
	Q15417	Calponin-3 OS=Homo sapiens GN=CNN3 PE=1 SV=1	31	8	7	Pf00307, Pf00402	1266	ENSG00000117519.15	CNN3	70.8	104.883	92.8	101.3	104.2	131.4	88.6
	P07942	Laminin subunit beta-1 OS=Homo sapiens GN=LAMB1 PE=1 SV=2	3	5	5	Pf00015, Pf00053, Pf00055, Pf01576, Pf02841, Pf03938, Pf04156, Pf05103, Pf05335, Pf05667, Pf05698, Pf05701, Pf06428, Pf07111, Pf07767, Pf08317, Pf08647, Pf09731, Pf10174, Pf13476, Pf13514, Pf13851, Pf15346, Pf15619	3912	ENSG00000091136.13	LAMB1	70.4	104.917	64.2	94.8	130.6	175.9	82.5
	P80723	Brain acid soluble protein 1 OS=Homo sapiens GN=BASP1 PE=1 SV=2	70	13	13		10409	ENSG00000176788.8	BASP1	70.4	104.917	149.1	104.7	98	96.4	95.9
	P26885	Peptidyl-prolyl cis-trans isomerase FKBP2 OS=Homo sapiens GN=FKBP2 PE=1 SV=2	23	3	3	Pf00254	2286	ENSG00000173486.12	FKBP2	70.3	104.967	109.5	101.1	107.9	124.8	88.6
	O43293	Death-associated protein kinase 3 OS=Homo sapiens GN=DAPK3 PE=1 SV=1	6	3	3	Pf00069, Pf07714	1613	ENSG00000167657.13	DAPK3	70.1	104.983	122.7	117.2	96.4	102.3	94
	Q92575	UBX domain-containing protein 4 OS=Homo sapiens GN=UBXN4 PE=1 SV=2	5	2	2	Pf00789	23190	ENSG00000144224.16	UBXN4	70	105	114.8	97.3	133.4	105.5	89.7
	P09382	Galectin-1 OS=Homo sapiens GN=LGALS1 PE=1 SV=2	57	7	7	Pf00337	3956	ENSG00000100097.11	LGALS1	69.9	105	82.1	106.4	125.1	94.5	99.8
	P53367	Arfaptin-1 OS=Homo sapiens GN=ARFIP1 PE=1 SV=2	11	3	3	Pf03114, Pf06456	27236	ENSG00000164144.15	ARFIP1	69.9	105.017	102.3	122.4	114.3	124.1	96.9
	Q15555	Microtubule-associated protein RP/EB family member 2 OS=Homo sapiens GN=MAPRE2 PE=1 SV=1	22	4	4	Pf00307, Pf03271	10982	ENSG00000166974.12	MAPRE2	69.9	105.033	78.8	109.9	129.9	94.4	103.3
	Q13637	Ras-related protein Rab-32 OS=Homo sapiens GN=RAB32 PE=1 SV=3	9	2	2	Pf00025, Pf00071, Pf04670, Pf08477, Pf13401	10981	ENSG00000118508.4	RAB32	69.5	105.083	139.4	108.1	95.3	74.1	105.6
	O95747	Serine/threonine-protein kinase OSR1 OS=Homo sapiens GN=OXSR1 PE=1 SV=1	15	6	5	Pf00069, Pf07714, Pf12202	9943	ENSG00000172939.8	OXSR1	69.4	105.083	133.5	98	110.3	92.6	108.7
	P60953	Cell division control protein 42 homolog OS=Homo sapiens GN=CDC42 PE=1 SV=2	36	6	5	Pf00025, Pf00071, Pf08477	998	ENSG00000070831.15	CDC42	69.4	105.1	99.9	93.6	148.7	120.5	91
	Q96I99-2	Isoform 2 of Succinate--CoA ligase [GDP-forming] subunit beta, mitochondrial OS=Homo sapiens GN=SUCLG2	7	3	3	Pf00549, Pf01071, Pf08442, Pf13549	8801	ENSG00000172340.14	SUCLG2	69.4	105.117	100	101.7	138	103.4	88.9
	P20339	Ras-related protein Rab-5A OS=Homo sapiens GN=RAB5A PE=1 SV=2	35	6	3	Pf00009, Pf00025, Pf00071, Pf04670, Pf08477	5868	ENSG00000144566.10	RAB5A	69.3	105.133	107.3	100	144.1	110.3	92.1
	P00533	Epidermal growth factor receptor OS=Homo sapiens GN=EGFR PE=1 SV=2	6	6	6	Pf00069, Pf00757, Pf01030, Pf07714, Pf14843	1956	ENSG00000146648.17	EGFR	69.3	105.133	114.9	109.5	86.2	91.6	109.8
	Q9C0C2	182 kDa tankyrase-1-binding protein OS=Homo sapiens GN=TNKS1BP1 PE=1 SV=4	22	29	29	Pf15327	85456	ENSG00000149115.13	TNKS1BP1	69	105.167	156.4	110.2	77	74.2	118.1
	Q92520	Protein FAM3C OS=Homo sapiens GN=FAM3C PE=1 SV=1	9	2	2		10447; 51384	ENSG00000196937.10	FAM3C; WNT16	68.9	105.183	77.5	119	125.1	116.1	111.7
	P16278	Beta-galactosidase OS=Homo sapiens GN=GLB1 PE=1 SV=2	4	2	2	Pf01301, Pf02449, Pf13364	2720		GLB1	68.9	105.2	99.9	99.8	132.1	132.1	64.3
	P14174	Macrophage migration inhibitory factor OS=Homo sapiens GN=MIF PE=1 SV=4	36	3	3	Pf01187	4282	ENSG00000276701.2; ENSG00000240972.1	MIF	68.8	105.2	77.2	105.6	130.8	119.8	88.3
	Q9NR31	GTP-binding protein SAR1a OS=Homo sapiens GN=SAR1A PE=1 SV=1	16	3	3	Pf00025, Pf00071, Pf00503, Pf01926, Pf08477, Pf09439	56681	ENSG00000079332.14	SAR1A	68.6	105.233	110.6	117.4	93.4	90.9	101.8
	P00749	Urokinase-type plasminogen activator OS=Homo sapiens GN=PLAU PE=1 SV=2	14	6	6	Pf00051, Pf00089	5328		PLAU	68.6	105.233	69.2	122.1	186.4	104.7	79.9
	P61224	Ras-related protein Rap-1b OS=Homo sapiens GN=RAP1B PE=1 SV=1	29	5	5	Pf00009, Pf00071, Pf08477	5908	ENSG00000127314.17	RAP1B	68.3	105.267	138.4	111.3	103.9	105.5	96.7
	P48059-3	Isoform 3 of LIM and senescent cell antigen-like-containing domain protein 1 OS=Homo sapiens GN=LIMS1	24	8	8	Pf00412	3987	ENSG00000169756.16	LIMS1	68.3	105.283	168.2	128.5	47.8	79.6	115.2
	Q96PD2-2	Isoform 2 of Discoidin, CUB and LCCL domain-containing protein 2 OS=Homo sapiens GN=DCBLD2	5	4	4	Pf00431, Pf00754, Pf03815	131566	ENSG00000057019.15	DCBLD2	68.3	105.3	70.8	129.4	161.6	126.6	78.2
	P23284	Peptidyl-prolyl cis-trans isomerase B OS=Homo sapiens GN=PPIB PE=1 SV=2	45	10	10	Pf00160	5479	ENSG00000166794.4	PPIB	68.2	105.3	108.6	110.5	117.3	106.4	85.7
	Q8NBJ7	Sulfatase-modifying factor 2 OS=Homo sapiens GN=SUMF2 PE=1 SV=2	9	2	2	Pf03781	25870		SUMF2	68.1	105.3	115.7	85.6	82.2	168.3	95.3
	P98170	E3 ubiquitin-protein ligase XIAP OS=Homo sapiens GN=XIAP PE=1 SV=2	3	2	2	Pf00653, Pf13920, Pf13923	331	ENSG00000101966.12	XIAP	68	105.333	79.6	99.9	149.7	114.2	108.1
	O95183	Vesicle-associated membrane protein 5 OS=Homo sapiens GN=VAMP5 PE=1 SV=1	40	4	4	Pf00957	10791	ENSG00000168899.4	VAMP5	68	105.333	98.4	111.1	143.5	104.5	89.5
	Q14126	Desmoglein-2 OS=Homo sapiens GN=DSG2 PE=1 SV=2	3	3	3	Pf00028, Pf01049	1829	ENSG00000046604.12	DSG2	67.9	105.333	94.4	129.5	147.6	82.4	91.7
	Q9BSJ8-2	Isoform 2 of Extended synaptotagmin-1 OS=Homo sapiens GN=ESYT1	3	3	3	Pf00168	23344	ENSG00000139641.12	ESYT1	67.7	105.367	61.9	92.7	160.9	87.8	116.4
	Q9UEU0	Vesicle transport through interaction with t-SNAREs homolog 1B OS=Homo sapiens GN=VTI1B PE=1 SV=3	16	2	2	Pf03908, Pf05008, Pf12352	10490	ENSG00000100568.10	VTI1B	67.5	105.417	108.8	115.3	107.4	98	105.7
	P61026	Ras-related protein Rab-10 OS=Homo sapiens GN=RAB10 PE=1 SV=1	26	5	3	Pf00025, Pf00071, Pf04670, Pf08477	10890	ENSG00000084733.10	RAB10	67.4	105.433	121.3	108.8	102.4	81.6	104.1
	P61106	Ras-related protein Rab-14 OS=Homo sapiens GN=RAB14 PE=1 SV=4	23	4	3	Pf00009, Pf00025, Pf00071, Pf04670, Pf08477	51552	ENSG00000119396.10	RAB14	67.1	105.5	119.5	90.9	134.6	114.5	94.3
	Q9NQC3	Reticulon-4 OS=Homo sapiens GN=RTN4 PE=1 SV=2	7	5	5	Pf02453	57142	ENSG00000115310.17	RTN4	67	105.5	100.5	112.3	121.4	105	107.1
	O75962	Triple functional domain protein OS=Homo sapiens GN=TRIO PE=1 SV=2	3	3	3	Pf00018, Pf00047, Pf00069, Pf00169, Pf00435, Pf00621, Pf00650, Pf06293, Pf07653, Pf07679, Pf07714, Pf13716, Pf13895, Pf13927, Pf14604	7204	ENSG00000038382.18	TRIO	66.9	105.517	164.5	127.8	64.6	56.3	98.6
	P14314	Glucosidase 2 subunit beta OS=Homo sapiens GN=PRKCSH PE=1 SV=2	22	9	9	Pf07915, Pf12999, Pf13015	5589	ENSG00000130175.9	PRKCSH	66.8	105.55	97.8	105	109.4	129.2	99.9
	Q13541	Eukaryotic translation initiation factor 4E-binding protein 1 OS=Homo sapiens GN=EIF4EBP1 PE=1 SV=3	11	2	2	Pf05456	1978	ENSG00000187840.4	EIF4EBP1	66.7	105.55	97.4	107.1	108	120.4	100
	O00764	Pyridoxal kinase OS=Homo sapiens GN=PDXK PE=1 SV=1	9	2	2	Pf00294, Pf08543	8566	ENSG00000160209.18	PDXK	66.6	105.55	105.4	119.3	137.8	98.1	94.9
	O95340-2	Isoform B of Bifunctional 3'-phosphoadenosine 5'-phosphosulfate synthase 2 OS=Homo sapiens GN=PAPSS2	3	2	2	Pf01583, Pf01747, Pf13207, Pf13238, Pf13671, Pf14306	9060	ENSG00000198682.12	PAPSS2	66.6	105.567	138.9	117	77.2	121	85.6
	P26006	Integrin alpha-3 OS=Homo sapiens GN=ITGA3 PE=1 SV=5	6	7	7	Pf01839, Pf08441, Pf13517	3675	ENSG00000005884.17	ITGA3	66.5	105.583	87.8	115.8	151.6	98.2	96.3
	Q01813	ATP-dependent 6-phosphofructokinase, platelet type OS=Homo sapiens GN=PFKP PE=1 SV=2	43	24	20	Pf00365	5214	ENSG00000067057.16	PFKP	66.5	105.583	105.1	104.6	122.6	77.1	105.1
	Q8N6Y2	Leucine-rich repeat-containing protein 17 OS=Homo sapiens GN=LRRC17 PE=2 SV=1	6	3	3	Pf12799, Pf13855	10234	ENSG00000128606.12	LRRC17	66.5	105.6	77.3	79.8	214.3	106.6	93.9
	P07858	Cathepsin B OS=Homo sapiens GN=CTSB PE=1 SV=3	24	7	7	Pf00112, Pf08127	1508	ENSG00000164733.20	CTSB	66.2	105.633	70.7	124.8	144.4	133.6	83.1
	P52926	High mobility group protein HMGI-C OS=Homo sapiens GN=HMGA2 PE=1 SV=1	47	5	5		8091	ENSG00000149948.13	HMGA2	66	105.65	115.2	221.7	53.2	57.5	132
	Q32P28-3	Isoform 3 of Prolyl 3-hydroxylase 1 OS=Homo sapiens GN=P3H1	8	5	5	Pf13640	64175	ENSG00000117385.15	LEPRE1; P3H1	66	105.683	105.9	121	102.6	118.2	79.9
	Q8N684-3	Isoform 3 of Cleavage and polyadenylation specificity factor subunit 7 OS=Homo sapiens GN=CPSF7	5	2	2	Pf00076, Pf14259	79869	ENSG00000149532.15	CPSF7	65.7	105.717	103.1	110.8	142	99.3	98.2
	P60174	Triosephosphate isomerase OS=Homo sapiens GN=TPI1 PE=1 SV=3	65	15	15	Pf00121	7167	ENSG00000111669.14	TPI1	65.6	105.75	101.6	106.5	112	88.3	98.1
	O60568	Procollagen-lysine,2-oxoglutarate 5-dioxygenase 3 OS=Homo sapiens GN=PLOD3 PE=1 SV=1	4	3	3	Pf03171	8985	ENSG00000106397.11	PLOD3	65.6	105.75	111.4	106	109.9	96	101.4
	Q9Y237-2	Isoform 2 of Peptidyl-prolyl cis-trans isomerase NIMA-interacting 4 OS=Homo sapiens GN=PIN4	16	3	3	Pf00639, Pf13145, Pf13616	5303	ENSG00000102309.12	PIN4	65.6	105.75	92.7	123.9	104.8	118.7	110.7
	O95394-4	Isoform 3 of Phosphoacetylglucosamine mutase OS=Homo sapiens GN=PGM3	5	3	3	Pf00408, Pf02878, Pf02879, Pf02880	5238	ENSG00000013375.15	PGM3	65.4	105.767	178.4	108.9	58.4	89.4	111
	O43493	Trans-Golgi network integral membrane protein 2 OS=Homo sapiens GN=TGOLN2 PE=1 SV=2	19	8	8		10618		TGOLN2	65.2	105.8	104.1	102.9	160.3	107.9	84.4
	P52823	Stanniocalcin-1 OS=Homo sapiens GN=STC1 PE=1 SV=1	13	3	3	Pf03298	6781	ENSG00000159167.11	STC1	65.2	105.817	185.8	111.3	80.2	83.1	86.6
	Q9H3M7	Thioredoxin-interacting protein OS=Homo sapiens GN=TXNIP PE=1 SV=1	17	5	5	Pf00339, Pf02752	10628	ENSG00000265972.5	TXNIP; LOC101060503	65.1	105.8	102.7	94.6	120.7	93.4	101.2
	Q8NBJ5	Procollagen galactosyltransferase 1 OS=Homo sapiens GN=COLGALT1 PE=1 SV=1	3	2	2	Pf00535, Pf01755, Pf13641	79709	ENSG00000130309.10	COLGALT1; GLT25D1	65	105.833	82.3	86.1	132.7	149	102.1
	O60502	Protein O-GlcNAcase OS=Homo sapiens GN=MGEA5 PE=1 SV=2	5	4	4	Pf07555	10724	ENSG00000198408.13	MGEA5	65	105.833	129.9	92.8	107.6	95.1	112.1
	P04920	Anion exchange protein 2 OS=Homo sapiens GN=SLC4A2 PE=1 SV=4	3	3	3	Pf00955, Pf07565	6522	ENSG00000164889.13	SLC4A2	64.9	105.85	83.2	116.4	155.4	96.3	98.1
	Q66K14	TBC1 domain family member 9B OS=Homo sapiens GN=TBC1D9B PE=1 SV=3	2	2	2	Pf00566, Pf02893, Pf13499	23061	ENSG00000197226.12; ENSG00000284400.1	TBC1D9B	64.9	105.85	82.4	129.8	150	81.4	88.1
	Q9UBS4	DnaJ homolog subfamily B member 11 OS=Homo sapiens GN=DNAJB11 PE=1 SV=1	9	3	3	Pf00226, Pf01556	51726	ENSG00000090520.11	DNAJB11	64.9	105.867	105.3	110.5	110.9	108.5	96.8
	Q14192	Four and a half LIM domains protein 2 OS=Homo sapiens GN=FHL2 PE=1 SV=3	36	10	10	Pf00412	2274	ENSG00000115641.18	FHL2	64.8	105.867	81	110.7	110	151.6	96.3
	Q9NP72	Ras-related protein Rab-18 OS=Homo sapiens GN=RAB18 PE=1 SV=1	17	3	3	Pf00025, Pf00071, Pf04670, Pf08477, Pf09439	22931	ENSG00000099246.16	RAB18	64.6	105.883	130.1	108.8	124.5	88.4	92.2
	O00308	NEDD4-like E3 ubiquitin-protein ligase WWP2 OS=Homo sapiens GN=WWP2 PE=1 SV=2	6	4	4	Pf00168, Pf00397, Pf00632	11060	ENSG00000198373.12	WWP2	64.6	105.917	84.7	107.8	172.7	99.7	93.6
	P58215	Lysyl oxidase homolog 3 OS=Homo sapiens GN=LOXL3 PE=1 SV=1	3	2	2	Pf00530, Pf01186	84695	ENSG00000115318.11	LOXL3	64.6	105.917	101.7	99.5	157.5	71.2	94.5
	Q8IWE2	Protein NOXP20 OS=Homo sapiens GN=FAM114A1 PE=1 SV=2	12	7	7	Pf05334	92689	ENSG00000197712.11	FAM114A1	64.3	105.95	85	99.2	142.6	107.1	97.5
	P06733	Alpha-enolase OS=Homo sapiens GN=ENO1 PE=1 SV=2	62	22	19	Pf00113, Pf03952, Pf13378	2023	ENSG00000074800.13	ENO1	64.3	105.967	90	95.4	131.9	101.3	99.9
	Q13530	Serine incorporator 3 OS=Homo sapiens GN=SERINC3 PE=2 SV=2	3	2	2	Pf03348	10955	ENSG00000132824.13	SERINC3	63.8	106.017	115.6	105.9	172.7	101.2	78.4
	Q04721	Neurogenic locus notch homolog protein 2 OS=Homo sapiens GN=NOTCH2 PE=1 SV=3	4	6	6	Pf00008, Pf00023, Pf00066, Pf06247, Pf06816, Pf07223, Pf07645, Pf07684, Pf09770, Pf11936, Pf12796, Pf13136, Pf13606, Pf13637, Pf13857	4853	ENSG00000134250.19	NOTCH2	63.5	106.1	139.6	117.1	125.4	82.3	94
	Q14643	Inositol 1,4,5-trisphosphate receptor type 1 OS=Homo sapiens GN=ITPR1 PE=1 SV=3	2	5	5	Pf00520, Pf01365, Pf02815, Pf08454, Pf08709	3708	ENSG00000150995.18	ITPR1	63.4	106.117	107.3	122.6	88.1	132	109
	Q9BRA2	Thioredoxin domain-containing protein 17 OS=Homo sapiens GN=TXNDC17 PE=1 SV=1	27	2	2	Pf06110, Pf13098	84817	ENSG00000129235.10	TXNDC17	63.3	106.117	79.9	104	163.6	129.1	81.5
	P52788	Spermine synthase OS=Homo sapiens GN=SMS PE=1 SV=2	20	6	6	Pf01564	6611	ENSG00000102172.15	SMS	63	106.167	107.2	103.6	134.9	101.8	97
	P04075	Fructose-bisphosphate aldolase A OS=Homo sapiens GN=ALDOA PE=1 SV=2	58	16	14	Pf00274	226	ENSG00000149925.17	ALDOA	62.8	106.217	88.9	101.5	114.6	118	96.9
	P34949	Mannose-6-phosphate isomerase OS=Homo sapiens GN=MPI PE=1 SV=2	6	2	2	Pf01238	4351	ENSG00000178802.17	MPI	62.6	106.233	81.7	104.4	153.2	76.4	88.8
	Q01581	Hydroxymethylglutaryl-CoA synthase, cytoplasmic OS=Homo sapiens GN=HMGCS1 PE=1 SV=2	11	6	6	Pf01154, Pf08540	3157	ENSG00000112972.14	HMGCS1	62.6	106.25	98.1	93.7	185.4	111.1	80.3
	Q07065	Cytoskeleton-associated protein 4 OS=Homo sapiens GN=CKAP4 PE=1 SV=2	31	14	14	Pf13166	10970	ENSG00000136026.13	CKAP4	61.9	106.35	127.9	100.9	122.5	114.1	92.2
	Q7Z4V5	Hepatoma-derived growth factor-related protein 2 OS=Homo sapiens GN=HDGFL2 PE=1 SV=1	4	2	2	Pf00855, Pf11467	84717	ENSG00000167674.14	HDGFRP2; HDGFL2	61.5	106.417	71.6	105.8	152.1	168.1	75.4
	P08195-4	Isoform 4 of 4F2 cell-surface antigen heavy chain OS=Homo sapiens GN=SLC3A2	6	3	3	Pf00128	6520		SLC3A2	61.3	106.45	133.5	97.7	54.6	213.9	85.2
	Q02818	Nucleobindin-1 OS=Homo sapiens GN=NUCB1 PE=1 SV=4	43	15	15		4924	ENSG00000104805.15	NUCB1	61.2	106.467	92.3	107.9	140.9	113.1	95.3
	P21796	Voltage-dependent anion-selective channel protein 1 OS=Homo sapiens GN=VDAC1 PE=1 SV=2	28	7	7	Pf01459	7416	ENSG00000213585.10	VDAC1	61.2	106.467	127.9	103.4	120.7	123.6	81.9
	P02795	Metallothionein-2 OS=Homo sapiens GN=MT2A PE=1 SV=1	84	5	2		4502	ENSG00000125148.6	MT2A	61.2	106.467	221.7	107.7	68.2	60.1	101.4
	Q9Y639	Neuroplastin OS=Homo sapiens GN=NPTN PE=1 SV=2	6	2	2	Pf00047, Pf07679, Pf07686, Pf13895, Pf13927	27020	ENSG00000156642.16	NPTN	61.1	106.467	126.8	124	131.3	74.5	89.4
	P38936	Cyclin-dependent kinase inhibitor 1 OS=Homo sapiens GN=CDKN1A PE=1 SV=3	20	2	2	Pf02234	1026	ENSG00000124762.13	CDKN1A	61.1	106.483	92.5	101.2	126.6	121.9	109.4
	P10301	Ras-related protein R-Ras OS=Homo sapiens GN=RRAS PE=1 SV=1	29	6	4	Pf00071, Pf08477	6237	ENSG00000126458.3	RRAS	61.1	106.483	120.6	107.3	98.1	84.9	102.9
	P14209	CD99 antigen OS=Homo sapiens GN=CD99 PE=1 SV=1	13	2	2	Pf12301	4267	ENSG00000002586.18	CD99	61	106.5	93	119.7	143.4	90.3	96.6
	Q16222	UDP-N-acetylhexosamine pyrophosphorylase OS=Homo sapiens GN=UAP1 PE=1 SV=3	8	4	4	Pf01704	6675	ENSG00000117143.13	UAP1	60.7	106.55	109.9	110.4	104.8	96.2	119.7
	O94808	Glutamine--fructose-6-phosphate aminotransferase [isomerizing] 2 OS=Homo sapiens GN=GFPT2 PE=1 SV=3	26	15	10	Pf00310, Pf01380, Pf13230, Pf13522, Pf13537, Pf13580	9945	ENSG00000131459.12	GFPT2	60.6	106.583	156.3	109.7	90.6	105	88.9
	Q9H6B4	CXADR-like membrane protein OS=Homo sapiens GN=CLMP PE=1 SV=1	5	2	2	Pf00047, Pf07679, Pf07686, Pf13895, Pf13927	79827	ENSG00000166250.11	CLMP	60.3	106.6	72.4	101.6	105.4	225.3	64.9
	Q15758	Neutral amino acid transporter B(0) OS=Homo sapiens GN=SLC1A5 PE=1 SV=2	4	2	2	Pf00375	6510	ENSG00000105281.12	SLC1A5	60.3	106.633	117.2	172.3	90.8	67.2	92
	Q9NZN4	EH domain-containing protein 2 OS=Homo sapiens GN=EHD2 PE=1 SV=2	33	16	14	Pf00350, Pf01926, Pf12763	30846	ENSG00000024422.11	EHD2	60.2	106.617	83.3	88.7	140.8	113.8	99.1
	P24821-4	Isoform 4 of Tenascin OS=Homo sapiens GN=TNC	23	37	8	Pf00041, Pf00147, Pf07974	3371		TNC	60.2	106.65	100.5	122.5	67.4	172.5	86.3
	P05412	Transcription factor AP-1 OS=Homo sapiens GN=JUN PE=1 SV=2	13	4	2	Pf00170, Pf03131, Pf03957, Pf04012, Pf07716	3725	ENSG00000177606.6	JUN	60	106.667	207.9	133.7	42.1	52	115.4
	P06744-2	Isoform 2 of Glucose-6-phosphate isomerase OS=Homo sapiens GN=GPI	26	14	14	Pf00342	2821	ENSG00000105220.14	GPI	59.9	106.667	80.9	79.5	149.5	114	112.8
	P52789	Hexokinase-2 OS=Homo sapiens GN=HK2 PE=1 SV=2	34	26	23	Pf00349, Pf03727	3099	ENSG00000159399.9	HK2	59.6	106.733	145.5	92.6	94.2	86.1	107.3
	Q14697-2	Isoform 2 of Neutral alpha-glucosidase AB OS=Homo sapiens GN=GANAB	15	11	11	Pf01055, Pf13802	23193	ENSG00000089597.16	GANAB	59.5	106.75	105.4	100.1	131.1	119.2	92.6
	O15270	Serine palmitoyltransferase 2 OS=Homo sapiens GN=SPTLC2 PE=1 SV=1	9	4	4	Pf00155, Pf01212	9517	ENSG00000100596.6	SPTLC2	59.1	106.817	87.9	114.4	125.6	131.8	103.7
	Q86SQ0	Pleckstrin homology-like domain family B member 2 OS=Homo sapiens GN=PHLDB2 PE=1 SV=2	3	4	4	Pf00169, Pf01576, Pf02463, Pf03938, Pf04111, Pf04156, Pf05483, Pf05667, Pf09730, Pf09731, Pf12128, Pf13166, Pf13851, Pf13868, Pf14942, Pf14943, Pf14992	90102	ENSG00000144824.20	PHLDB2	58.8	106.867	78.3	117.1	117.3	130.9	102.3
	Q96AQ6	Pre-B-cell leukemia transcription factor-interacting protein 1 OS=Homo sapiens GN=PBXIP1 PE=1 SV=1	6	4	4		57326	ENSG00000163346.16	PBXIP1	58.7	106.867	88.3	110.3	123.2	132.9	78.5
	Q9NWV4	UPF0587 protein C1orf123 OS=Homo sapiens GN=C1orf123 PE=1 SV=1	15	2	2	Pf05907	54987	ENSG00000162384.13	C1orf123	58.4	106.933	78.1	108.4	138.5	150.6	89.9
	P00338-3	Isoform 3 of L-lactate dehydrogenase A chain OS=Homo sapiens GN=LDHA	59	22	20	Pf00056, Pf02866	3939	ENSG00000134333.13	LDHA	58.3	106.933	91.5	94.2	123.1	128	97.9
	P01892	HLA class I histocompatibility antigen, A-2 alpha chain OS=Homo sapiens GN=HLA-A PE=1 SV=1	27	8	7	Pf00129, Pf07654	3105; 100507703	ENSG00000235657.9	HLA-A; LOC100507703	57.6	107.05	92.1	97.3	185.2	96.5	87.8
	Q15052	Rho guanine nucleotide exchange factor 6 OS=Homo sapiens GN=ARHGEF6 PE=1 SV=2	3	2	2	Pf00018, Pf00169, Pf00307, Pf00621, Pf07653, Pf11971, Pf14604	9459	ENSG00000129675.15	ARHGEF6	57.6	107.067	69	107.9	153.1	136.4	91.6
	Q9UPT8	Zinc finger CCCH domain-containing protein 4 OS=Homo sapiens GN=ZC3H4 PE=1 SV=3	2	2	2	Pf00642	23211	ENSG00000130749.9	ZC3H4	57.1	107.15	85	97.7	134.9	151.4	96.7
	P16070	CD44 antigen OS=Homo sapiens GN=CD44 PE=1 SV=3	14	9	9	Pf00193	960	ENSG00000026508.17	CD44	56.6	107.217	178.5	126.4	90.1	89.3	85.5
	Q15293	Reticulocalbin-1 OS=Homo sapiens GN=RCN1 PE=1 SV=1	32	9	9	Pf13499	5954	ENSG00000049449.8	RCN1	56.4	107.25	95.6	84.2	151.4	171	81.9
	Q9GZT9	Egl nine homolog 1 OS=Homo sapiens GN=EGLN1 PE=1 SV=1	8	2	2	Pf01753, Pf03171, Pf13640, Pf13661	54583	ENSG00000135766.8	EGLN1	56.1	107.283	125.2	110	104.8	106.8	88.5
	P42892	Endothelin-converting enzyme 1 OS=Homo sapiens GN=ECE1 PE=1 SV=2	5	2	2	Pf01431, Pf05649	1889	ENSG00000117298.14	ECE1	56.1	107.317	99.5	109.3	143.5	93.8	94.5
	Q8N3V7-2	Isoform 2 of Synaptopodin OS=Homo sapiens GN=SYNPO	7	6	6		11346	ENSG00000171992.12	SYNPO	56.1	107.317	102.3	97.2	90.7	113.1	91.2
	Q96AY3	Peptidyl-prolyl cis-trans isomerase FKBP10 OS=Homo sapiens GN=FKBP10 PE=1 SV=1	18	9	9	Pf00254	60681	ENSG00000141756.18	FKBP10	55.8	107.367	80.5	118.8	140.9	85.8	99.6
	Q9BVK6	Transmembrane emp24 domain-containing protein 9 OS=Homo sapiens GN=TMED9 PE=1 SV=2	16	3	3	Pf01105	54732	ENSG00000184840.11	TMED9	55.8	107.367	120	108.4	143	96.3	93.1
	O75396	Vesicle-trafficking protein SEC22b OS=Homo sapiens GN=SEC22B PE=1 SV=4	18	4	4	Pf00957, Pf13774	9554		SEC22B	55.5	107.433	136	94.8	141.8	110.6	84
	P21964	Catechol O-methyltransferase OS=Homo sapiens GN=COMT PE=1 SV=2	8	2	2	Pf01596, Pf09445, Pf12847, Pf13578, Pf13659	1312	ENSG00000093010.13	COMT	55.5	107.433	91.7	96	129.6	125.8	105.6
	Q6UVK1	Chondroitin sulfate proteoglycan 4 OS=Homo sapiens GN=CSPG4 PE=1 SV=2	6	8	8	Pf00054, Pf02210	1464	ENSG00000173546.7	CSPG4	55.4	107.433	107.7	144.4	110.1	63.7	113
	Q9BS26	Endoplasmic reticulum resident protein 44 OS=Homo sapiens GN=ERP44 PE=1 SV=1	9	3	3	Pf00085, Pf01216, Pf07449, Pf13098, Pf13848	23071	ENSG00000023318.7	ERP44	55.2	107.45	113.9	100.2	136.5	120.1	85.3
	P12109	Collagen alpha-1(VI) chain OS=Homo sapiens GN=COL6A1 PE=1 SV=3	13	10	10	Pf00092, Pf01391, Pf13519	1291	ENSG00000142156.14	COL6A1	54.9	107.483	80.8	155.5	95.5	120.3	78.1
	Q14318-2	Isoform 2 of Peptidyl-prolyl cis-trans isomerase FKBP8 OS=Homo sapiens GN=FKBP8	18	6	6	Pf00254, Pf00515, Pf07719, Pf13181, Pf13414, Pf13424, Pf13432, Pf14559	23770	ENSG00000105701.15	FKBP8	54.9	107.517	90.7	109.4	141.5	99.4	98.9
	Q00765	Receptor expression-enhancing protein 5 OS=Homo sapiens GN=REEP5 PE=1 SV=3	9	2	2	Pf03134	7905	ENSG00000129625.12	REEP5	54.8	107.517	101.3	95.5	160.7	121.5	90
	Q53EL6	Programmed cell death protein 4 OS=Homo sapiens GN=PDCD4 PE=1 SV=2	19	7	7	Pf02847	27250	ENSG00000150593.17	PDCD4	54.8	107.533	104.4	95.2	157.3	120.3	86.7
	Q07954	Prolow-density lipoprotein receptor-related protein 1 OS=Homo sapiens GN=LRP1 PE=1 SV=2	14	47	47	Pf00057, Pf00058, Pf07645, Pf12662, Pf14670	4035	ENSG00000123384.13	LRP1	54.7	107.567	105.5	111.5	145.1	84.6	90.5
	Q9Y547	Intraflagellar transport protein 25 homolog OS=Homo sapiens GN=HSPB11 PE=1 SV=1	25	2	2	Pf00754	51668	ENSG00000081870.11	HSPB11	54.3	107.617	84.5	121.7	165.5	125.2	86
	Q96AG4	Leucine-rich repeat-containing protein 59 OS=Homo sapiens GN=LRRC59 PE=1 SV=1	13	4	4	Pf12799, Pf13855	55379	ENSG00000108829.9	LRRC59	54.1	107.667	137.4	108.4	100.7	105	101.8
	P09601	Heme oxygenase 1 OS=Homo sapiens GN=HMOX1 PE=1 SV=1	13	3	3	Pf01126	3162	ENSG00000100292.16	HMOX1	53.8	107.7	91.6	109.5	117.7	156.4	82.6
	P01130	Low-density lipoprotein receptor OS=Homo sapiens GN=LDLR PE=1 SV=1	5	3	3	Pf00057, Pf00058, Pf06247, Pf07645, Pf12662, Pf14670	3949	ENSG00000130164.13	LDLR	53.2	107.8	150.9	140.9	127.7	66.2	94.2
	O95857	Tetraspanin-13 OS=Homo sapiens GN=TSPAN13 PE=2 SV=1	8	2	2	Pf00335	27075	ENSG00000106537.7	TSPAN13	53.1	107.817	90.6	120.8	148.2	140.8	79.1
	Q92572	AP-3 complex subunit sigma-1 OS=Homo sapiens GN=AP3S1 PE=1 SV=1	11	2	2	Pf01217	1176	ENSG00000177879.15	AP3S1	53	107.817	110	117.8	125.5	110.1	88.1
	P49748-3	Isoform 3 of Very long-chain specific acyl-CoA dehydrogenase, mitochondrial OS=Homo sapiens GN=ACADVL	3	2	2	Pf00441, Pf02770, Pf02771, Pf08028	37	ENSG00000072778.19	ACADVL	52.7	107.9	66.5	71.5	186.8	154.5	71.3
	Q9NYU2	UDP-glucose:glycoprotein glucosyltransferase 1 OS=Homo sapiens GN=UGGT1 PE=1 SV=3	1	2	2	Pf06427	56886	ENSG00000136731.12	UGGT1	52.6	107.9	99.2	87	165.6	136.2	88.4
	P55290-4	Isoform 4 of Cadherin-13 OS=Homo sapiens GN=CDH13	4	2	2	Pf00028, Pf08758	1012	ENSG00000140945.16	CDH13	52.4	107.933	141.6	125.7	115.5	91.5	100.7
	P27797	Calreticulin OS=Homo sapiens GN=CALR PE=1 SV=1	43	15	15	Pf00262	811	ENSG00000179218.13	CALR	51.9	108.017	103.7	112.4	138.1	97.6	79.8
	P48634	Protein PRRC2A OS=Homo sapiens GN=PRRC2A PE=1 SV=3	3	4	4	Pf07001	7916	ENSG00000204469.12	PRRC2A	51.6	108.067	78.7	106.2	169.8	161.9	68.5
	Q99707	Methionine synthase OS=Homo sapiens GN=MTR PE=1 SV=2	3	3	3	Pf00809, Pf02310, Pf02574, Pf02607, Pf02965, Pf03599	4548	ENSG00000116984.12	MTR	51.3	108.117	129.7	136.3	108.1	119.6	84.5
	P30101	Protein disulfide-isomerase A3 OS=Homo sapiens GN=PDIA3 PE=1 SV=4	45	19	19	Pf00085, Pf13098, Pf13848, Pf13899, Pf13905	2923	ENSG00000167004.12	PDIA3	50.4	108.267	114.8	115.3	145	99.3	82
	O75718	Cartilage-associated protein OS=Homo sapiens GN=CRTAP PE=1 SV=1	11	3	3		10491	ENSG00000170275.14	CRTAP	50.2	108.283	78.7	118.7	151.8	149.2	79.7
	P13987	CD59 glycoprotein OS=Homo sapiens GN=CD59 PE=1 SV=1	25	4	4	Pf00021	966	ENSG00000085063.14	CD59	50.1	108.317	131.7	112.4	143.5	117	75.2
	P80303	Nucleobindin-2 OS=Homo sapiens GN=NUCB2 PE=1 SV=2	13	5	5	Pf13499	4925		NUCB2	50	108.317	126.4	110.1	114	110.3	98.7
	O60936-3	Isoform 3 of Nucleolar protein 3 OS=Homo sapiens GN=NOL3	21	4	4	Pf00619	8996	ENSG00000140939.14	NOL3	49.8	108.367	58.4	96.4	153.2	98.4	92.4
	Q92609-2	Isoform 2 of TBC1 domain family member 5 OS=Homo sapiens GN=TBC1D5	5	3	3	Pf00566	9779	ENSG00000131374.14	TBC1D5	49.6	108.4	64.6	90.5	185.9	183.5	67.4
	Q9H3N1	Thioredoxin-related transmembrane protein 1 OS=Homo sapiens GN=TMX1 PE=1 SV=1	8	2	2	Pf00085, Pf13098	81542	ENSG00000139921.12	TMX1	49.5	108.4	161.6	117.5	110.6	97.3	84.1
	P09972	Fructose-bisphosphate aldolase C OS=Homo sapiens GN=ALDOC PE=1 SV=2	41	12	10	Pf00274	230	ENSG00000109107.13	ALDOC	49.5	108.4	87.1	56	140.1	67.7	85.2
	Q14517	Protocadherin Fat 1 OS=Homo sapiens GN=FAT1 PE=1 SV=2	1	4	4	Pf00008, Pf00028, Pf00054, Pf02210, Pf05444, Pf06247, Pf07645, Pf12947, Pf13385	2195	ENSG00000083857.13	FAT1	49.2	108.483	163.8	124.8	99.9	94.3	102.5
	Q9TNN7	HLA class I histocompatibility antigen, Cw-5 alpha chain OS=Homo sapiens GN=HLA-C PE=1 SV=1	21	6	5	Pf00129, Pf07654	3107; 3106	ENSG00000206452.10; ENSG00000206435.10	HLA-C; HLA-B	49	108.5	99.2	115.2	183	82.8	86.1
	Q13438	Protein OS-9 OS=Homo sapiens GN=OS9 PE=1 SV=1	7	5	5	Pf07915	10956	ENSG00000135506.15	OS9	49	108.517	108.9	118.2	153.3	117	67.6
	A0FGR8-2	Isoform 2 of Extended synaptotagmin-2 OS=Homo sapiens GN=ESYT2	6	5	5	Pf00168	57488	ENSG00000117868.15	ESYT2	48.8	108.533	95.5	92.8	157.6	89.5	94
	P13667	Protein disulfide-isomerase A4 OS=Homo sapiens GN=PDIA4 PE=1 SV=2	40	21	21	Pf00085, Pf01216, Pf13098, Pf13848, Pf13905	9601	ENSG00000155660.10	PDIA4	48.5	108.567	128.4	121.4	125.8	100.6	81.6
	P13807	Glycogen [starch] synthase, muscle OS=Homo sapiens GN=GYS1 PE=1 SV=2	6	3	3	Pf00534, Pf05693, Pf13579	2997	ENSG00000104812.14	GYS1	48.2	108.633	103.8	114.8	148.4	59.9	94.5
	P55145	Mesencephalic astrocyte-derived neurotrophic factor OS=Homo sapiens GN=MANF PE=1 SV=3	24	4	4	Pf10208	7873		MANF	47.6	108.717	120	124.4	128.1	86.8	99.6
	P29373	Cellular retinoic acid-binding protein 2 OS=Homo sapiens GN=CRABP2 PE=1 SV=2	13	2	2	Pf00061, Pf14651	1382	ENSG00000143320.8	CRABP2	47.6	108.733	53.2	100.1	183.2	76.8	71.3
	Q9UEY8	Gamma-adducin OS=Homo sapiens GN=ADD3 PE=1 SV=1	7	4	4	Pf00596	120	ENSG00000148700.14	ADD3	47.4	108.75	73.9	103.5	225.4	61.8	89.6
	P27144	Adenylate kinase 4, mitochondrial OS=Homo sapiens GN=AK4 PE=1 SV=1	14	3	3	Pf00406, Pf05191, Pf13207, Pf13238, Pf13671	205	ENSG00000162433.14	AK4; LOC100507855	47.4	108.783	95.1	94.8	171.9	106.8	84.3
	P07093-3	Isoform 3 of Glia-derived nexin OS=Homo sapiens GN=SERPINE2	8	3	3	Pf00079	5270	ENSG00000135919.12	SERPINE2	47	108.85	175.6	91.5	114.2	83.2	131.9
	O43852-3	Isoform 3 of Calumenin OS=Homo sapiens GN=CALU	52	14	14	Pf13499	813	ENSG00000128595.16	CALU	46.9	108.833	110.4	112.5	171.2	117.1	82.3
	P48509	CD151 antigen OS=Homo sapiens GN=CD151 PE=1 SV=3	13	4	4	Pf00335	977	ENSG00000177697.17	CD151	46.6	108.917	100.3	103.5	177.4	114.5	77.2
	O95273	Cyclin-D1-binding protein 1 OS=Homo sapiens GN=CCNDBP1 PE=1 SV=2	6	2	2	Pf13324	23582	ENSG00000166946.13	CCNDBP1	46.2	108.95	87.1	108.5	186.9	113.1	91.9
	P60903	Protein S100-A10 OS=Homo sapiens GN=S100A10 PE=1 SV=2	28	4	4	Pf01023	6281	ENSG00000197747.8	S100A10	46.2	108.983	54.8	88.6	253.8	87.9	76.2
	Q16877	6-phosphofructo-2-kinase/fructose-2,6-bisphosphatase 4 OS=Homo sapiens GN=PFKFB4 PE=2 SV=6	11	5	4	Pf00300, Pf01591, Pf13207, Pf13671	5210	ENSG00000114268.11	PFKFB4	46.1	108.983	99.1	109.7	110.9	99.7	109.2
	Q03405	Urokinase plasminogen activator surface receptor OS=Homo sapiens GN=PLAUR PE=1 SV=1	27	6	6	Pf00021	5329	ENSG00000011422.11	PLAUR	46	108.983	166.4	134.4	96.3	106.6	77.6
	P29966	Myristoylated alanine-rich C-kinase substrate OS=Homo sapiens GN=MARCKS PE=1 SV=4	40	8	8		4082	ENSG00000277443.2	MARCKS	45.9	108.983	160.8	105.6	123.9	91.9	91.5
	O14531	Dihydropyrimidinase-related protein 4 OS=Homo sapiens GN=DPYSL4 PE=1 SV=2	4	2	2	Pf01979, Pf07969, Pf13147, Pf13594	10570	ENSG00000151640.12	DPYSL4	45.9	109.017	121.1	115.4	153.3	62.7	97.5
	P35555	Fibrillin-1 OS=Homo sapiens GN=FBN1 PE=1 SV=3	6	13	13	Pf00683, Pf06247, Pf07645, Pf12662, Pf12947, Pf14670	2200		FBN1	45.6	109.067	93.1	167.2	73.8	144.5	76.1
	Q13162	Peroxiredoxin-4 OS=Homo sapiens GN=PRDX4 PE=1 SV=1	11	3	2	Pf00578, Pf08534, Pf10417	10549	ENSG00000123131.12	PRDX4	45.5	109.067	92.8	93.7	136.4	162.6	81.2
	P09486	SPARC OS=Homo sapiens GN=SPARC PE=1 SV=1	22	6	6	Pf00050, Pf07648, Pf09289, Pf10591	6678	ENSG00000113140.10	SPARC	45	109.167	57.9	80	197.9	171.3	55.9
	P05121	Plasminogen activator inhibitor 1 OS=Homo sapiens GN=SERPINE1 PE=1 SV=1	37	14	14	Pf00079	5054	ENSG00000106366.8	SERPINE1	44.8	109.2	144.6	135	64	63.9	112
	P31431	Syndecan-4 OS=Homo sapiens GN=SDC4 PE=1 SV=2	20	3	3	Pf01034	6385	ENSG00000124145.6	SDC4	44.5	109.233	168.8	157.4	54.6	57.5	129.8
	P27701	CD82 antigen OS=Homo sapiens GN=CD82 PE=1 SV=1	9	2	2	Pf00335	3732	ENSG00000085117.11	CD82	44.5	109.233	346.1	117.8	42.9	35.5	67.6
	P16615	Sarcoplasmic/endoplasmic reticulum calcium ATPase 2 OS=Homo sapiens GN=ATP2A2 PE=1 SV=1	13	12	12	Pf00122, Pf00689, Pf00690, Pf00702, Pf08282, Pf12710, Pf13246	488	ENSG00000174437.16	ATP2A2	44.3	109.283	134.2	106.4	146.5	81.2	92.1
	P15692-11	Isoform L-VEGF165 of Vascular endothelial growth factor A OS=Homo sapiens GN=VEGFA	10	4	4	Pf00341, Pf14554	7422	ENSG00000112715.21	VEGFA	44	109.333	119.7	121.7	105.6	104.6	96
	Q658P3-2	Isoform 2 of Metalloreductase STEAP3 OS=Homo sapiens GN=STEAP3	11	5	5	Pf01210, Pf03446, Pf03807	55240	ENSG00000115107.19	STEAP3	44	109.35	99.3	116.9	157.7	94.2	83
	Q15084-2	Isoform 2 of Protein disulfide-isomerase A6 OS=Homo sapiens GN=PDIA6	27	10	10	Pf00085, Pf13098, Pf13848, Pf13899, Pf13905	10130	ENSG00000143870.12	PDIA6	43.8	109.367	105.9	124	141.8	120.6	80
	P00387-3	Isoform 3 of NADH-cytochrome b5 reductase 3 OS=Homo sapiens GN=CYB5R3	7	2	2	Pf00175, Pf00970, Pf08030	1727	ENSG00000100243.20	CYB5R3	43.7	109.367	103.8	83.3	176.3	93.5	113.2
	P11047	Laminin subunit gamma-1 OS=Homo sapiens GN=LAMC1 PE=1 SV=3	12	16	16	Pf00052, Pf00053, Pf00055, Pf00261, Pf01576, Pf05262, Pf05483, Pf05557, Pf05667, Pf05701, Pf06008, Pf08317, Pf10174, Pf11068, Pf12128, Pf12795, Pf13166, Pf13514, Pf13868	3915	ENSG00000135862.5	LAMC1	43.7	109.367	80.3	107	165.2	146.1	81.9
	O75915	PRA1 family protein 3 OS=Homo sapiens GN=ARL6IP5 PE=1 SV=1	16	2	2	Pf02990, Pf03208	10550	ENSG00000144746.6	ARL6IP5	43.7	109.383	70.6	86.4	185.5	134.7	90.7
	Q13938	Calcyphosin OS=Homo sapiens GN=CAPS PE=1 SV=1	16	3	3	Pf13405, Pf13499, Pf13833	828		CAPS	43.6	109.4	31.9	103.4	155.1	58.5	58.7
	P21589	5'-nucleotidase OS=Homo sapiens GN=NT5E PE=1 SV=1	14	7	7	Pf00149, Pf02872, Pf09587	4907	ENSG00000135318.11	NT5E	43.2	109.467	169	172.4	84.1	50.1	113.8
	O60739	Eukaryotic translation initiation factor 1b OS=Homo sapiens GN=EIF1B PE=1 SV=2	48	3	3	Pf01253	10289	ENSG00000114784.3	EIF1B	42.9	109.533	91.5	138	118.9	147.3	88.9
	Q15582	Transforming growth factor-beta-induced protein ig-h3 OS=Homo sapiens GN=TGFBI PE=1 SV=1	35	19	19	Pf02469, Pf07546	7045	ENSG00000120708.16	TGFBI	42.7	109.55	73.8	117.4	104.7	175.3	76.5
	P05556	Integrin beta-1 OS=Homo sapiens GN=ITGB1 PE=1 SV=2	22	17	17	Pf00362, Pf07965, Pf08725	3688	ENSG00000150093.18	ITGB1	42.4	109.617	122.8	124.3	166.3	83	88.6
	Q8TCT9-2	Isoform 2 of Minor histocompatibility antigen H13 OS=Homo sapiens GN=HM13	7	3	3	Pf04258, Pf06550	81502	ENSG00000101294.16	HM13	42.2	109.617	126.5	108.2	122	126.9	91.7
	P04844	Dolichyl-diphosphooligosaccharide--protein glycosyltransferase subunit 2 OS=Homo sapiens GN=RPN2 PE=1 SV=3	3	2	2	Pf05817	6185	ENSG00000118705.16	RPN2	42	109.683	145.1	94.9	176.3	59.6	87.4
	Q9NPR2	Semaphorin-4B OS=Homo sapiens GN=SEMA4B PE=1 SV=3	3	3	3	Pf01403, Pf01437	10509		SEMA4B	41.9	109.683	111.2	173.8	107.8	97.3	103.4
	P43490	Nicotinamide phosphoribosyltransferase OS=Homo sapiens GN=NAMPT PE=1 SV=1	35	17	17	Pf04095	10135	ENSG00000105835.11	NAMPT	41.5	109.767	303.2	108.9	36.9	60.9	95
	P51572-2	Isoform 2 of B-cell receptor-associated protein 31 OS=Homo sapiens GN=BCAP31	14	5	5	Pf05529, Pf13870	10134	ENSG00000185825.15	BCAP31	41.4	109.767	122.4	90.3	135.6	125.5	100.3
	O60462	Neuropilin-2 OS=Homo sapiens GN=NRP2 PE=1 SV=2	4	3	3	Pf00431, Pf00629, Pf00754, Pf11980	8828		NRP2	40.8	109.85	376.9	96.4	35.3	47.7	62.7
	P47895	Aldehyde dehydrogenase family 1 member A3 OS=Homo sapiens GN=ALDH1A3 PE=1 SV=2	24	12	12	Pf00171	220	ENSG00000184254.16	ALDH1A3	40.6	109.883	339.2	93.1	42.9	54.2	73.9
	P46527	Cyclin-dependent kinase inhibitor 1B OS=Homo sapiens GN=CDKN1B PE=1 SV=1	16	2	2	Pf02234	1027	ENSG00000111276.10	CDKN1B	40.5	109.933	76.4	77	245.3	122.6	73.8
	P09104	Gamma-enolase OS=Homo sapiens GN=ENO2 PE=1 SV=3	48	13	10	Pf00113, Pf03952, Pf13378	2026	ENSG00000111674.8	ENO2	40.3	109.95	127.4	75.8	112.9	77	98.6
	Q04446	1,4-alpha-glucan-branching enzyme OS=Homo sapiens GN=GBE1 PE=1 SV=3	15	9	9	Pf00128, Pf02806, Pf02922	2632	ENSG00000114480.12	GBE1	40	109.983	106.4	94.3	148.2	77.3	117.2
	P39656	Dolichyl-diphosphooligosaccharide--protein glycosyltransferase 48 kDa subunit OS=Homo sapiens GN=DDOST PE=1 SV=4	5	2	2	Pf03345	1650	ENSG00000244038.9	DDOST	39.9	110.033	126.3	92.8	180	68.5	98.5
	P12111	Collagen alpha-3(VI) chain OS=Homo sapiens GN=COL6A3 PE=1 SV=5	35	86	86	Pf00014, Pf00041, Pf00092, Pf01391, Pf13519, Pf13768	1293	ENSG00000163359.15	COL6A3	39.4	110.1	64.8	95.9	141.5	142.8	81
	P12110	Collagen alpha-2(VI) chain OS=Homo sapiens GN=COL6A2 PE=1 SV=4	5	4	4	Pf00092, Pf01391, Pf13519	1292	ENSG00000142173.14	COL6A2	39.3	110.117	86.8	131.1	134.4	135.2	87.5
	P07205	Phosphoglycerate kinase 2 OS=Homo sapiens GN=PGK2 PE=1 SV=3	20	6	3	Pf00162	5232	ENSG00000170950.5	PGK2	39.1	110.133	96.6	110.1	133.3	98.5	97.9
	Q4L180	Filamin A-interacting protein 1-like OS=Homo sapiens GN=FILIP1L PE=1 SV=2	5	5	5	Pf01576, Pf02463, Pf04111, Pf04156, Pf05109, Pf05911, Pf09727, Pf09731, Pf12072, Pf12128, Pf13166	11259	ENSG00000168386.18	FILIP1L	38.8	110.2	111.5	112.9	100.6	96.4	138.8
	P50454	Serpin H1 OS=Homo sapiens GN=SERPINH1 PE=1 SV=2	37	12	12	Pf00079	871	ENSG00000149257.13	SERPINH1	38.6	110.25	62.8	69.7	157.8	221.5	66.2
	Q9Y4K0	Lysyl oxidase homolog 2 OS=Homo sapiens GN=LOXL2 PE=1 SV=1	15	10	10	Pf00530, Pf01186	4017	ENSG00000134013.15	LOXL2	38.3	110.267	82.7	131.8	102	123.8	97.3
	Q9UJM3	ERBB receptor feedback inhibitor 1 OS=Homo sapiens GN=ERRFI1 PE=1 SV=1	13	4	4	Pf09027, Pf11555	54206	ENSG00000116285.12	ERRFI1	38.3	110.267	150.4	145	56.7	80.3	112.5
	P55268	Laminin subunit beta-2 OS=Homo sapiens GN=LAMB2 PE=1 SV=2	3	4	4	Pf00053, Pf00055, Pf00430, Pf00769, Pf01576, Pf02050, Pf02841, Pf04111, Pf06008, Pf09831, Pf12128, Pf12795, Pf13514, Pf13851, Pf13868, Pf15070, Pf15558	3913	ENSG00000172037.13	LAMB2	37.6	110.4	107	109.2	155.3	110.1	66.9
	Q02809-2	Isoform 2 of Procollagen-lysine,2-oxoglutarate 5-dioxygenase 1 OS=Homo sapiens GN=PLOD1	12	8	8	Pf03171	5351		PLOD1	37.6	110.4	78.4	98.5	150.4	161.5	82.9
	Q03135	Caveolin-1 OS=Homo sapiens GN=CAV1 PE=1 SV=4	34	5	5	Pf01146	857	ENSG00000105974.11	CAV1	37.5	110.433	132.3	83.4	143.5	129.8	83.3
	P08648	Integrin alpha-5 OS=Homo sapiens GN=ITGA5 PE=1 SV=2	12	11	11	Pf01839, Pf08441	3678	ENSG00000161638.10	ITGA5	37.5	110.433	142.3	146.4	101.7	75.3	112.5
	P02452	Collagen alpha-1(I) chain OS=Homo sapiens GN=COL1A1 PE=1 SV=5	4	5	5	Pf00093, Pf01391, Pf01410	1277		COL1A1	37.3	110.45	66	121.2	188.6	101.3	75.8
	P00558	Phosphoglycerate kinase 1 OS=Homo sapiens GN=PGK1 PE=1 SV=3	74	27	24	Pf00162	5230	ENSG00000102144.13	PGK1	36.9	110.517	92.5	111.7	152.7	100.7	99.2
	P04843	Dolichyl-diphosphooligosaccharide--protein glycosyltransferase subunit 1 OS=Homo sapiens GN=RPN1 PE=1 SV=1	18	11	11	Pf04597	6184	ENSG00000163902.11	RPN1	36.5	110.6	117.8	102.1	157.5	104.9	90.7
	P48594	Serpin B4 OS=Homo sapiens GN=SERPINB4 PE=1 SV=2	8	3	3	Pf00079	6318	ENSG00000206073.10	SERPINB4	36.2	110.617	419.5	68.5	23	39.6	66.3
	P35613	Basigin OS=Homo sapiens GN=BSG PE=1 SV=2	21	7	7	Pf00047, Pf07679, Pf13895, Pf13927	682	ENSG00000172270.18	BSG	36.1	110.65	151.1	105.5	136.9	86.7	97.3
	P50402	Emerin OS=Homo sapiens GN=EMD PE=1 SV=1	9	2	2	Pf03020	2010	ENSG00000102119.10	EMD	35.9	110.667	98.5	85.5	206.8	108.2	93.1
	P14625	Endoplasmin OS=Homo sapiens GN=HSP90B1 PE=1 SV=1	38	30	28	Pf00183, Pf02518, Pf13589	7184	ENSG00000166598.14	HSP90B1	35.9	110.7	103	131.6	152.6	111.3	72.9
	P08123	Collagen alpha-2(I) chain OS=Homo sapiens GN=COL1A2 PE=1 SV=7	8	9	9	Pf01391, Pf01410	1278	ENSG00000164692.17	COL1A2	35.1	110.8	68.3	104.7	199.8	134.6	68.5
	Q16790	Carbonic anhydrase 9 OS=Homo sapiens GN=CA9 PE=1 SV=2	14	4	4	Pf00194	768	ENSG00000107159.12	CA9	34.8	110.883	103.9	116.2	144.6	90	102.5
	Q9Y4L1	Hypoxia up-regulated protein 1 OS=Homo sapiens GN=HYOU1 PE=1 SV=1	6	5	5	Pf00012	10525	ENSG00000280682.2; ENSG00000149428.18	HYOU1	34	110.983	99.3	125.9	169.6	122.1	88.5
	P05120	Plasminogen activator inhibitor 2 OS=Homo sapiens GN=SERPINB2 PE=1 SV=2	26	10	10	Pf00079	5055	ENSG00000197632.8	SERPINB2	34	111	501.5	55.4	17.5	22.3	37.8
	P01584	Interleukin-1 beta OS=Homo sapiens GN=IL1B PE=1 SV=2	20	4	4	Pf00340, Pf02394	3553	ENSG00000125538.11	IL1B	33.5	111.1	464.3	58.6	35.7	33.7	36.4
	O00767	Acyl-CoA desaturase OS=Homo sapiens GN=SCD PE=1 SV=2	8	3	3	Pf00487	6319	ENSG00000099194.5	SCD	33.2	111.117	38.8	70.4	350.8	74.5	59.7
	P04179	Superoxide dismutase [Mn], mitochondrial OS=Homo sapiens GN=SOD2 PE=1 SV=3	23	6	6				SOD2	32.6	111.217	384.4	72.3	26.2	54.8	88.3
	P61619	Protein transport protein Sec61 subunit alpha isoform 1 OS=Homo sapiens GN=SEC61A1 PE=1 SV=2	11	5	5	Pf00344, Pf10559	29927	ENSG00000058262.9	SEC61A1	32	111.333	140	112.3	158.8	89.2	90.8
	P17302	Gap junction alpha-1 protein OS=Homo sapiens GN=GJA1 PE=1 SV=2	16	4	4	Pf00029, Pf03508, Pf10582	2697	ENSG00000152661.7	GJA1	31.9	111.35	110.1	114.3	126.6	166	71.7
	P07237	Protein disulfide-isomerase OS=Homo sapiens GN=P4HB PE=1 SV=3	40	20	20	Pf00085, Pf01216, Pf13098, Pf13848, Pf13899, Pf13905	5034	ENSG00000185624.14	P4HB	30.9	111.517	140.7	109	144.2	98.1	88.3
	P13674	Prolyl 4-hydroxylase subunit alpha-1 OS=Homo sapiens GN=P4HA1 PE=1 SV=2	25	13	13	Pf03171, Pf08336	5033	ENSG00000122884.12	P4HA1	30.8	111.517	112.7	87.9	144.5	120.2	99
	P11021	78 kDa glucose-regulated protein OS=Homo sapiens GN=HSPA5 PE=1 SV=2	51	29	26	Pf00012, Pf01968, Pf06723	3309	ENSG00000044574.7	HSPA5	30.1	111.65	127.5	143	130.8	80.9	84.6
	P26022	Pentraxin-related protein PTX3 OS=Homo sapiens GN=PTX3 PE=1 SV=3	6	2	2	Pf00354, Pf02210, Pf13385	5806	ENSG00000163661.3	PTX3	29.8	111.683	390.6	67.5	26.8	43	86.9
	Q9NS86	LanC-like protein 2 OS=Homo sapiens GN=LANCL2 PE=1 SV=1	5	2	2	Pf05147	55915	ENSG00000132434.9	LANCL2	28.6	111.9	245.5	145.6	76.2	40.4	117.8
	Q92597	Protein NDRG1 OS=Homo sapiens GN=NDRG1 PE=1 SV=1	25	6	6	Pf00561, Pf03096, Pf12697	10397	ENSG00000104419.14	NDRG1	28	112	117.2	123.2	69.1	74.8	126.4
	O15460	Prolyl 4-hydroxylase subunit alpha-2 OS=Homo sapiens GN=P4HA2 PE=1 SV=1	30	13	13	Pf03171, Pf08336, Pf13640	8974	ENSG00000072682.18	P4HA2	28	112.017	94.7	88.5	173.5	144.6	75
	P27824-2	Isoform 2 of Calnexin OS=Homo sapiens GN=CANX	20	13	13	Pf00262	821		CANX	27.5	112.083	122.1	117.5	153.9	103.3	88.3
	Q9UI42	Carboxypeptidase A4 OS=Homo sapiens GN=CPA4 PE=1 SV=2	13	6	6	Pf00246, Pf02244	51200	ENSG00000128510.10	CPA4	26.6	112.233	148.3	149.1	82.2	91.4	120.3
	P52943	Cysteine-rich protein 2 OS=Homo sapiens GN=CRIP2 PE=1 SV=1	10	2	2	Pf00412	1397	ENSG00000182809.10	CRIP2	26	112.35	55.7	96.9	217.6	71.3	108.8
	P20908	Collagen alpha-1(V) chain OS=Homo sapiens GN=COL5A1 PE=1 SV=3	1	3	3	Pf01391, Pf01410, Pf02210, Pf13385	1289	ENSG00000130635.15	COL5A1	24.6	112.567	45.4	115.1	211.4	116.9	60.2
	Q12983	BCL2/adenovirus E1B 19 kDa protein-interacting protein 3 OS=Homo sapiens GN=BNIP3 PE=1 SV=3	14	3	3	Pf06553	664	ENSG00000176171.11	BNIP3	24.2	112.617	112.3	81.6	221.6	86.5	93.3
	O43570	Carbonic anhydrase 12 OS=Homo sapiens GN=CA12 PE=1 SV=1	10	3	3	Pf00194	771	ENSG00000074410.13	CA12	24.1	112.667	113.5	152.2	122.1	95.4	85.6
	P11166	Solute carrier family 2, facilitated glucose transporter member 1 OS=Homo sapiens GN=SLC2A1 PE=1 SV=2	12	6	6	Pf00083, Pf07690, Pf13347	6513	ENSG00000117394.20	SLC2A1	23.7	112.717	93.8	112.1	232.3	78.8	92
	Q12797	Aspartyl/asparaginyl beta-hydroxylase OS=Homo sapiens GN=ASPH PE=1 SV=3	12	6	6	Pf05118, Pf05279, Pf13414, Pf13428, Pf13432, Pf14559	444	ENSG00000198363.17	ASPH	23.5	112.767	114.2	98.7	220.5	75.9	93.4
	P11169	Solute carrier family 2, facilitated glucose transporter member 3 OS=Homo sapiens GN=SLC2A3 PE=1 SV=1	10	4	4	Pf00083, Pf07690, Pf13347	6515	ENSG00000059804.15	SLC2A3	21.8	113.033	200.1	173.1	91.8	54.5	87.7
	O00469-2	Isoform 2 of Procollagen-lysine,2-oxoglutarate 5-dioxygenase 2 OS=Homo sapiens GN=PLOD2	30	20	20	Pf03171	5352	ENSG00000152952.11	PLOD2	20.3	113.283	104.4	102.5	196.3	99	88.5
	Q96HE7	ERO1-like protein alpha OS=Homo sapiens GN=ERO1A PE=1 SV=2	24	8	8	Pf04137	30001	ENSG00000197930.12	ERO1L; ERO1A	20	113.317	97.1	129.4	204.6	77.1	70.4
	P53985	Monocarboxylate transporter 1 OS=Homo sapiens GN=SLC16A1 PE=1 SV=3	4	2	2	Pf00083, Pf07690, Pf12832	6566	ENSG00000281917.2; ENSG00000155380.11	SLC16A1	19.6	113.4	134.1	108.4	160.8	148.7	77.8
	O15427	Monocarboxylate transporter 4 OS=Homo sapiens GN=SLC16A3 PE=1 SV=1	6	2	2	Pf07690	9123	ENSG00000141526.16	SLC16A3	19.2	113.483	152.8	104.9	187.2	63.4	100
	P28300	Protein-lysine 6-oxidase OS=Homo sapiens GN=LOX PE=1 SV=2	24	7	7	Pf01186	4015	ENSG00000113083.13	LOX	17	113.833	154.8	174.6	107	62.5	80.1
	P01033	Metalloproteinase inhibitor 1 OS=Homo sapiens GN=TIMP1 PE=1 SV=1	18	3	3	Pf00965	7076	ENSG00000102265.11	TIMP1	16.8	113.867	449	85.3	28.8	37.6	47.6
	P17936-2	Isoform 2 of Insulin-like growth factor-binding protein 3 OS=Homo sapiens GN=IGFBP3	25	6	6	Pf00086, Pf00219	3486	ENSG00000146674.14	IGFBP3	14.8	114.2	181.6	116.8	143.8	55.9	98.3
	Q9BY67-3	Isoform 3 of Cell adhesion molecule 1 OS=Homo sapiens GN=CADM1	7	3	3	Pf00047, Pf07679, Pf07686, Pf08205, Pf13895, Pf13927	23705	ENSG00000182985.17	CADM1	14.6	114.233	117.9	151.1	147.1	85.4	74.4
	Q96A26	Protein FAM162A OS=Homo sapiens GN=FAM162A PE=1 SV=2	18	2	2	Pf06388	26355	ENSG00000114023.15	FAM162A	12.7	114.55	90.3	89.3	291.3	71	59.7
	P13726	Tissue factor OS=Homo sapiens GN=F3 PE=1 SV=1	13	3	3	Pf01108, Pf09294	2152	ENSG00000117525.13	F3	5.1	115.833	320.5	142.6	42	29.9	87.3

## Sheet: Figure 2c
Figure 2c	Accession	Description	Coverage [%]	# Peptides	# Unique Peptides	Pfam IDs	Entrez Gene ID	Ensembl Gene ID	Gene Symbol	Normoxia abundance: 126	Hypoxia abundance (average): 127C	Hypoxia PCBP1 siRNA abundance: 128C	Hypoxia PCBP2 siRNA abundance: 129C	Hypoxia PTBP1 siRNA abundance: 130N	Hypoxia hnRNP A2/B1 siRNA abundance: 130C	Hypoxia HuR siRNA abundance: 131
(TMT-pSILAC)	P15559	NAD(P)H dehydrogenase [quinone] 1 OS=Homo sapiens GN=NQO1 PE=1 SV=1	9	3	3	Pf02525, Pf03358	1728	ENSG00000181019.12	NQO1	272	71.3167	47	50	97	52.7	84.2
	P11586	C-1-tetrahydrofolate synthase, cytoplasmic OS=Homo sapiens GN=MTHFD1 PE=1 SV=3	21	18	18	Pf00763, Pf01268, Pf02882	4522		MTHFD1	244.3	75.95	62.6	88.4	46.9	97.2	92.3
	Q5QNW6-2	Isoform 2 of Histone H2B type 2-F OS=Homo sapiens GN=HIST2H2BF	40	6	2	Pf00125, Pf00808	440689	ENSG00000203814.6	HIST2H2BF	239.6	76.7333	89.6	87.4	59.1	75.4	75.1
	O43447	Peptidyl-prolyl cis-trans isomerase H OS=Homo sapiens GN=PPIH PE=1 SV=1	14	2	2	Pf00160	10465	ENSG00000171960.10	PPIH	239.4	76.7833	80.1	77	53.7	78	84.4
	P33316	Deoxyuridine 5'-triphosphate nucleotidohydrolase, mitochondrial OS=Homo sapiens GN=DUT PE=1 SV=4	26	6	6	Pf00692	1854	ENSG00000128951.13	DUT	230.2	78.3	89.2	92.9	53.7	70.5	79.5
	P06899	Histone H2B type 1-J OS=Homo sapiens GN=HIST1H2BJ PE=1 SV=3	42	6	2	Pf00125, Pf00808	8970	ENSG00000124635.8	HIST1H2BJ	229.8	78.3667	90.4	96.2	54.9	69	78.6
	P04818	Thymidylate synthase OS=Homo sapiens GN=TYMS PE=1 SV=3	8	2	2	Pf00303	7298	ENSG00000176890.15	TYMS	226.1	78.9833	86.1	111.6	62	81.7	66.1
	P35249	Replication factor C subunit 4 OS=Homo sapiens GN=RFC4 PE=1 SV=2	6	2	2	Pf00004, Pf03215, Pf05496, Pf08542, Pf09848, Pf13086, Pf13177, Pf13191, Pf13245, Pf13401, Pf13481, Pf13604	5984	ENSG00000163918.10	RFC4	225.6	79.0833	66.8	96.8	42.8	101.1	95
	P31350-2	Isoform 2 of Ribonucleoside-diphosphate reductase subunit M2 OS=Homo sapiens GN=RRM2	19	6	6	Pf00268	6241	ENSG00000171848.13	RRM2	221.2	79.7833	92.4	145.9	42.7	71	68.2
	P16402	Histone H1.3 OS=Homo sapiens GN=HIST1H1D PE=1 SV=2	18	4	2	Pf00538	3007	ENSG00000124575.6	HIST1H1D	213.9	81.0167	65.9	92.2	56.9	87.6	86.2
	O15067	Phosphoribosylformylglycinamidine synthase OS=Homo sapiens GN=PFAS PE=1 SV=4	1	2	2	Pf00586, Pf02769, Pf13507	5198	ENSG00000178921.13	PFAS	210.1	81.65	78.4	74	59.5	101.9	90.2
	Q9Y265	RuvB-like 1 OS=Homo sapiens GN=RUVBL1 PE=1 SV=1	5	2	2	Pf00004, Pf01078, Pf01695, Pf05496, Pf06068, Pf06414, Pf07726, Pf13191, Pf13238, Pf13245, Pf13481	8607	ENSG00000175792.11	RUVBL1	209.1	81.8	83.5	73	59.2	105	97.1
	P12004	Proliferating cell nuclear antigen OS=Homo sapiens GN=PCNA PE=1 SV=1	15	3	3	Pf00705, Pf02747	5111	ENSG00000132646.10	PCNA	208.2	81.9667	73.7	97.5	66.3	100.6	87.4
	O14979	Heterogeneous nuclear ribonucleoprotein D-like OS=Homo sapiens GN=HNRNPDL PE=1 SV=3	11	5	3	Pf00076, Pf08777, Pf13893, Pf14259	9987	ENSG00000152795.17	HNRNPDL; HNRPDL	206.7	82.2167	87.1	92	57.7	60.4	104.4
	P41227	N-alpha-acetyltransferase 10 OS=Homo sapiens GN=NAA10 PE=1 SV=1	11	3	3	Pf00583, Pf08445, Pf13508, Pf13527, Pf13673	8260	ENSG00000102030.15	NAA10	202	83	82.6	89.2	39.1	93	96
	P09429	High mobility group protein B1 OS=Homo sapiens GN=HMGB1 PE=1 SV=3	42	7	6	Pf00505, Pf09011	3146	ENSG00000189403.14	HMGB1	200.9	83.1833	82.8	80	59.4	114.7	91.3
	Q15398	Disks large-associated protein 5 OS=Homo sapiens GN=DLGAP5 PE=1 SV=2	2	2	2	Pf03359	9787	ENSG00000126787.12	DLGAP5	200.8	83.2	94	76.1	56.5	60.4	73.7
	P07195	L-lactate dehydrogenase B chain OS=Homo sapiens GN=LDHB PE=1 SV=2	41	13	11	Pf00056, Pf02866	3945	ENSG00000111716.12	LDHB	200.5	83.2833	75.6	78.2	67.9	106.1	87.1
	P06493	Cyclin-dependent kinase 1 OS=Homo sapiens GN=CDK1 PE=1 SV=3	11	3	3	Pf00069, Pf01636, Pf07714, Pf14531	983	ENSG00000170312.15	CDK1	200.2	83.2833	121.3	115.8	64.7	58	63.6
	P49736	DNA replication licensing factor MCM2 OS=Homo sapiens GN=MCM2 PE=1 SV=4	9	7	7	Pf00493, Pf01078, Pf07728, Pf12619, Pf14551	4171	ENSG00000073111.13	MCM2	200	83.3333	81.1	114.3	59.4	78.4	91
	P39748	Flap endonuclease 1 OS=Homo sapiens GN=FEN1 PE=1 SV=1	9	3	3	Pf00752, Pf00867, Pf01367	2237	ENSG00000168496.3	FEN1	199.2	83.45	96.2	105.2	55	78.1	92.1
	P29401-2	Isoform 2 of Transketolase OS=Homo sapiens GN=TKT	26	13	13	Pf00456, Pf00676, Pf02779, Pf02780	7086	ENSG00000163931.15	TKT	198.7	83.5333	59.7	68	88.7	85.6	92.8
	O00499	Myc box-dependent-interacting protein 1 OS=Homo sapiens GN=BIN1 PE=1 SV=1	4	2	2	Pf00018, Pf03114, Pf07653, Pf14604	274	ENSG00000136717.14	BIN1	198.2	83.6167	77.2	79	60.6	86.3	100.6
	Q16629	Serine/arginine-rich splicing factor 7 OS=Homo sapiens GN=SRSF7 PE=1 SV=1	14	3	2	Pf00076, Pf13893, Pf14259	6432	ENSG00000115875.18	SRSF7	194	84.3167	97.2	111.8	53.8	81.3	77.7
	P18887	DNA repair protein XRCC1 OS=Homo sapiens GN=XRCC1 PE=1 SV=2	6	3	3	Pf00533, Pf01834, Pf12738	7515		XRCC1	193.8	84.3667	83.2	89.6	77	85.7	98.5
	Q9Y285	Phenylalanine--tRNA ligase alpha subunit OS=Homo sapiens GN=FARSA PE=1 SV=3	5	2	2	Pf00152, Pf01409, Pf08279, Pf12802, Pf13463	2193	ENSG00000179115.10	FARSA	193.1	84.4667	83.2	98.5	60.1	106.4	85
	Q96EP5	DAZ-associated protein 1 OS=Homo sapiens GN=DAZAP1 PE=1 SV=1	8	2	2	Pf00076, Pf13893, Pf14259	26528	ENSG00000071626.16	DAZAP1	190.5	84.9333	126.5	69.8	56.4	67.8	92.8
	O14745	Na(+)/H(+) exchange regulatory cofactor NHE-RF1 OS=Homo sapiens GN=SLC9A3R1 PE=1 SV=4	13	3	3	Pf00595, Pf09007, Pf13180	9368	ENSG00000109062.11	SLC9A3R1	190.2	84.9667	56.3	69.9	109.6	119	89.5
	P49321-3	Isoform 3 of Nuclear autoantigenic sperm protein OS=Homo sapiens GN=NASP	16	8	8	Pf00515, Pf10516, Pf13414, Pf13424	4678		NASP	190.2	84.9667	99.4	89.6	65.3	85.7	94.6
	Q96AE4	Far upstream element-binding protein 1 OS=Homo sapiens GN=FUBP1 PE=1 SV=3	18	10	7	Pf00013, Pf07650, Pf13014	8880	ENSG00000162613.16	FUBP1	189	85.1833	89.1	75.9	78.6	85.5	94.7
	Q8WXX5	DnaJ homolog subfamily C member 9 OS=Homo sapiens GN=DNAJC9 PE=1 SV=1	8	2	2	Pf00226	23234	ENSG00000213551.4	DNAJC9	187.2	85.4667	102.3	121	55	74	84
	P40227	T-complex protein 1 subunit zeta OS=Homo sapiens GN=CCT6A PE=1 SV=3	26	12	12	Pf00118, Pf05504	908	ENSG00000146731.10	CCT6A	186.9	85.5167	88.4	76.8	57.7	95.2	99.2
	P05204	Non-histone chromosomal protein HMG-17 OS=Homo sapiens GN=HMGN2 PE=1 SV=3	22	2	2		3151	ENSG00000198830.10	HMGN2	185.7	85.7	84.6	106.9	81.3	81.2	79.2
	P20700	Lamin-B1 OS=Homo sapiens GN=LMNB1 PE=1 SV=2	16	10	8	Pf00038, Pf00932, Pf01576, Pf07888, Pf09726, Pf09731, Pf10186, Pf12128	4001	ENSG00000113368.11	LMNB1	185.3	85.7667	99.3	101.9	82.6	87.8	79.1
	P50914	60S ribosomal protein L14 OS=Homo sapiens GN=RPL14 PE=1 SV=4	11	2	2	Pf01929	9045	ENSG00000188846.13	RPL14	185.2	85.8	69.5	101.4	51.2	97.3	99.9
	P13984	General transcription factor IIF subunit 2 OS=Homo sapiens GN=GTF2F2 PE=1 SV=2	6	2	2	Pf02270	2963	ENSG00000188342.11	GTF2F2	185	85.8167	80.4	95.2	63.7	95.3	79.7
	P34932	Heat shock 70 kDa protein 4 OS=Homo sapiens GN=HSPA4 PE=1 SV=4	28	18	18	Pf00012, Pf06723	3308	ENSG00000170606.14	HSPA4	184.6	85.9	76.8	71.9	79.8	125.7	91
	P22307	Non-specific lipid-transfer protein OS=Homo sapiens GN=SCP2 PE=1 SV=2	11	5	5	Pf00108, Pf00109, Pf02036, Pf02801, Pf02803, Pf08545, Pf14864	6342	ENSG00000116171.17	SCP2	184.3	85.95	71.7	68.5	73.8	93.4	91.2
	P62829	60S ribosomal protein L23 OS=Homo sapiens GN=RPL23 PE=1 SV=1	32	3	3	Pf00238	9349	ENSG00000125691.12	RPL23	184.2	85.9667	91.9	90.4	65.6	82.9	99.7
	Q03252	Lamin-B2 OS=Homo sapiens GN=LMNB2 PE=1 SV=4	22	14	12	Pf00038, Pf00932, Pf01576, Pf12128	84823	ENSG00000176619.12	LMNB2	184.1	86	111	97.3	61.4	90.2	87.2
	Q9NT62	Ubiquitin-like-conjugating enzyme ATG3 OS=Homo sapiens GN=ATG3 PE=1 SV=1	9	2	2	Pf03986, Pf03987, Pf10381	64422	ENSG00000144848.10	ATG3	183.3	86.1	84.2	87.5	57.5	105	104.4
	Q99623	Prohibitin-2 OS=Homo sapiens GN=PHB2 PE=1 SV=2	20	6	6	Pf01145	11331	ENSG00000215021.8	PHB2	182.8	86.1833	86.1	98.5	54	116.2	80.6
	P14866	Heterogeneous nuclear ribonucleoprotein L OS=Homo sapiens GN=HNRNPL PE=1 SV=2	15	8	7	Pf00076, Pf13893, Pf14259	3191	ENSG00000282947.1; ENSG00000104824.16	HNRNPL	182.3	86.2833	108.9	83.2	68.5	79.4	99
	P45974	Ubiquitin carboxyl-terminal hydrolase 5 OS=Homo sapiens GN=USP5 PE=1 SV=2	8	5	5	Pf00443, Pf00627, Pf02148, Pf13423	8078	ENSG00000111667.13	USP5	181.8	86.35	74.8	81.1	76.2	109.5	101.5
	P61353	60S ribosomal protein L27 OS=Homo sapiens GN=RPL27 PE=1 SV=2	13	2	2	Pf00467, Pf01777	6155	ENSG00000131469.12	RPL27	181.7	86.3667	96	94.1	49.9	86.5	106
	Q9Y3U8	60S ribosomal protein L36 OS=Homo sapiens GN=RPL36 PE=1 SV=3	29	3	3	Pf01158	25873	ENSG00000130255.12	RPL36	181.1	86.4833	86.1	88	64.7	88.3	93.1
	O43390	Heterogeneous nuclear ribonucleoprotein R OS=Homo sapiens GN=HNRNPR PE=1 SV=1	12	7	4	Pf00076, Pf13893, Pf14259	10236	ENSG00000282958.1; ENSG00000125944.18	HNRNPR	180.4	86.5833	97	86.4	82.6	87.3	85.7
	Q5TFE4	5'-nucleotidase domain-containing protein 1 OS=Homo sapiens GN=NT5DC1 PE=1 SV=1	7	3	3	Pf05761	221294	ENSG00000178425.13	NT5DC1	179.5	86.7333	71.3	86.5	70.1	123.9	84
	Q9NX24	H/ACA ribonucleoprotein complex subunit 2 OS=Homo sapiens GN=NHP2 PE=1 SV=1	19	2	2	Pf01248	55651	ENSG00000145912.8	NHP2	179.4	86.75	115	95.4	37.5	83.4	96.8
	Q8NFH5	Nucleoporin NUP53 OS=Homo sapiens GN=NUP35 PE=1 SV=1	8	2	2	Pf05172, Pf13893, Pf14605	129401	ENSG00000163002.12	NUP35	179.2	86.8	95.7	102.5	57.7	94.2	92.5
	P52292	Importin subunit alpha-1 OS=Homo sapiens GN=KPNA2 PE=1 SV=1	25	9	9	Pf00514, Pf01749, Pf13513, Pf13646	3838	ENSG00000182481.8	KPNA2	178.8	86.8667	102	94.6	85.2	95.9	71.6
	Q14103	Heterogeneous nuclear ribonucleoprotein D0 OS=Homo sapiens GN=HNRNPD PE=1 SV=1	24	7	5	Pf00076, Pf13893, Pf14259	3184	ENSG00000138668.18	HNRNPD	178.6	86.8833	91.9	96.4	63.7	75.8	101.4
	Q96HS1	Serine/threonine-protein phosphatase PGAM5, mitochondrial OS=Homo sapiens GN=PGAM5 PE=1 SV=2	8	2	2	Pf00300	192111	ENSG00000247077.6	PGAM5	178.5	86.9167	82.7	89.7	76	121.8	79.6
	P12955	Xaa-Pro dipeptidase OS=Homo sapiens GN=PEPD PE=1 SV=3	12	5	5	Pf00557, Pf05195	5184	ENSG00000124299.13	PEPD	178.3	86.95	72.9	82.6	48.7	112.2	121.9
	P18124	60S ribosomal protein L7 OS=Homo sapiens GN=RPL7 PE=1 SV=1	30	7	7	Pf00327, Pf08079	6129	ENSG00000147604.13	RPL7	178.2	86.95	85.3	87.8	56.6	97	104.5
	P24534	Elongation factor 1-beta OS=Homo sapiens GN=EEF1B2 PE=1 SV=3	23	5	5	Pf00736, Pf14497	1933	ENSG00000283391.1; ENSG00000114942.13	EEF1B2	177.9	87.0167	94.2	92.6	36.8	101.7	101.6
	P62753	40S ribosomal protein S6 OS=Homo sapiens GN=RPS6 PE=1 SV=1	23	5	5	Pf01092	6194	ENSG00000137154.12	RPS6	177.2	87.15	82.7	93.1	53.8	89.8	106
	P49005	DNA polymerase delta subunit 2 OS=Homo sapiens GN=POLD2 PE=1 SV=1	6	2	2	Pf04042	5425	ENSG00000106628.10	POLD2	175.1	87.4833	73.4	136.8	60.2	81.8	89.4
	Q9UHV9	Prefoldin subunit 2 OS=Homo sapiens GN=PFDN2 PE=1 SV=1	15	2	2	Pf01920	5202	ENSG00000143256.4	PFDN2	174.9	87.5167	112.6	84.5	65	83.7	93.7
	P46060	Ran GTPase-activating protein 1 OS=Homo sapiens GN=RANGAP1 PE=1 SV=1	12	6	6	Pf07834, Pf13855	5905	ENSG00000100401.19	RANGAP1	174.7	87.55	101.8	94.4	71.7	93.5	99.9
	P15531-2	Isoform 2 of Nucleoside diphosphate kinase A OS=Homo sapiens GN=NME1	53	7	2	Pf00334	4830	ENSG00000239672.7	NME1	173.3	87.7833	80.8	92.5	67.7	114.7	91.2
	P33992	DNA replication licensing factor MCM5 OS=Homo sapiens GN=MCM5 PE=1 SV=5	6	4	4	Pf00493, Pf07728, Pf14551	4174	ENSG00000100297.15	MCM5	173.2	87.7833	95	111.4	36.1	85.5	110.4
	P35080-2	Isoform IIb of Profilin-2 OS=Homo sapiens GN=PFN2	34	4	4	Pf00235	5217	ENSG00000070087.13	PFN2	173.2	87.8167	66.9	64.5	92.2	121.6	71.7
	P84090	Enhancer of rudimentary homolog OS=Homo sapiens GN=ERH PE=1 SV=1	17	2	2	Pf01133	2079	ENSG00000100632.10	ERH	171.9	88	88.3	85.8	64.2	107.3	106.3
	P0C0S5	Histone H2A.Z OS=Homo sapiens GN=H2AFZ PE=1 SV=2	26	3	2	Pf00125	3015	ENSG00000164032.11	H2AFZ	171.7	88.0333	99.6	105.9	56.8	87.3	97.1
	Q15717-2	Isoform 2 of ELAV-like protein 1 OS=Homo sapiens GN=ELAVL1	13	4	4	Pf00076, Pf13893, Pf14259	1994		ELAVL1	171.6	88.0833	106.8	83	89.3	87.6	71.4
	P28838	Cytosol aminopeptidase OS=Homo sapiens GN=LAP3 PE=1 SV=3	10	4	4	Pf00883, Pf02789	51056	ENSG00000002549.12	LAP3	171.1	88.15	71.9	90	77.9	102.2	95.4
	P31939	Bifunctional purine biosynthesis protein PURH OS=Homo sapiens GN=ATIC PE=1 SV=3	20	8	8	Pf01808, Pf02142	471	ENSG00000138363.14	ATIC	170.9	88.2	82	94.9	68.2	115.8	87.4
	P62750	60S ribosomal protein L23a OS=Homo sapiens GN=RPL23A PE=1 SV=1	35	8	8	Pf00276, Pf03939	6147	ENSG00000198242.13	RPL23A	170.8	88.2	90.6	95.5	62.5	86.7	104.5
	P61254	60S ribosomal protein L26 OS=Homo sapiens GN=RPL26 PE=1 SV=1	17	3	3	Pf00467	6154	ENSG00000161970.12	RPL26	170.7	88.2167	82.9	100.2	60.2	86.3	106.3
	Q99497	Protein/nucleic acid deglycase DJ-1 OS=Homo sapiens GN=PARK7 PE=1 SV=2	24	5	5	Pf01965, Pf13278	11315	ENSG00000116288.12	PARK7	170.2	88.3167	86.7	86.8	56.6	105.1	95.7
	P62854	40S ribosomal protein S26 OS=Homo sapiens GN=RPS26 PE=1 SV=3	21	2	2	Pf01283	6231; 728937; 101929876	ENSG00000197728.9	RPS26; RPS26P25; LOC101929876	169.9	88.3333	94.9	90.9	57.7	85.4	102.1
	P83731	60S ribosomal protein L24 OS=Homo sapiens GN=RPL24 PE=1 SV=1	24	4	4	Pf01246	6152	ENSG00000114391.12	RPL24	169.8	88.3667	76.5	93	63.5	95.9	98.8
	P18621-3	Isoform 3 of 60S ribosomal protein L17 OS=Homo sapiens GN=RPL17	25	5	5	Pf00237	100526842; 6139	ENSG00000215472.10	RPL17-C18ORF32; RPL17	169.6	88.4	92.5	97.2	59.3	86.5	99.8
	P63241-2	Isoform 2 of Eukaryotic translation initiation factor 5A-1 OS=Homo sapiens GN=EIF5A	43	6	6	Pf01287	1984	ENSG00000132507.17	EIF5A	169.1	88.4667	111.3	86.5	49.9	79.4	101.5
	P25205-2	Isoform 2 of DNA replication licensing factor MCM3 OS=Homo sapiens GN=MCM3	6	4	4	Pf00493, Pf01078, Pf07728, Pf14551	4172	ENSG00000112118.18	MCM3	168.8	88.5167	91.5	95.6	48	125.1	90.3
	Q9Y6H1	Coiled-coil-helix-coiled-coil-helix domain-containing protein 2 OS=Homo sapiens GN=CHCHD2 PE=1 SV=1	34	3	3	Pf06747	51142	ENSG00000106153.12	CHCHD2	168.8	88.5333	112.2	102.1	55.8	68.4	86.1
	P61604	10 kDa heat shock protein, mitochondrial OS=Homo sapiens GN=HSPE1 PE=1 SV=2	25	3	3	Pf00166	3336	ENSG00000115541.10	HSPE1	168.7	88.5333	62.9	62.5	71.4	207.9	59.9
	P62424	60S ribosomal protein L7a OS=Homo sapiens GN=RPL7A PE=1 SV=2	36	8	8	Pf01248	6130	ENSG00000280858.2; ENSG00000148303.16	RPL7A	168.4	88.6	84	89.6	61.4	96.9	106.6
	P60983	Glia maturation factor beta OS=Homo sapiens GN=GMFB PE=1 SV=2	37	4	4	Pf00241	2764	ENSG00000197045.12	GMFB	168	88.6833	71.6	71.9	93.7	97.7	109.8
	P12268	Inosine-5'-monophosphate dehydrogenase 2 OS=Homo sapiens GN=IMPDH2 PE=1 SV=2	22	10	8	Pf00478, Pf00571, Pf00977, Pf01070, Pf03060	3615	ENSG00000178035.11	IMPDH2	167.9	88.6667	84.2	95.8	66.7	102.3	92.9
	Q9BTT0	Acidic leucine-rich nuclear phosphoprotein 32 family member E OS=Homo sapiens GN=ANP32E PE=1 SV=1	9	2	2	Pf12799, Pf13855, Pf14580	81611	ENSG00000143401.14	ANP32E	167.7	88.7167	102.2	99.4	46.4	76.2	93.5
	P33993	DNA replication licensing factor MCM7 OS=Homo sapiens GN=MCM7 PE=1 SV=4	15	9	9	Pf00493, Pf07728, Pf14551	4176	ENSG00000166508.17	MCM7	167.7	88.7167	77.2	94.4	64.2	140.4	80.7
	Q9Y3I0	tRNA-splicing ligase RtcB homolog OS=Homo sapiens GN=RTCB PE=1 SV=1	13	6	6	Pf01139	51493	ENSG00000100220.11	C22orf28; RTCB	167.6	88.75	89.8	82.1	74.5	99.7	99.5
	O75874	Isocitrate dehydrogenase [NADP] cytoplasmic OS=Homo sapiens GN=IDH1 PE=1 SV=2	24	11	11	Pf00180	3417	ENSG00000138413.13	IDH1	167.4	88.7667	69.8	89.2	78.3	95.9	110.9
	Q13200	26S proteasome non-ATPase regulatory subunit 2 OS=Homo sapiens GN=PSMD2 PE=1 SV=3	15	11	11	Pf01851	5708	ENSG00000175166.16	PSMD2	167.4	88.7667	112.2	88.4	60.1	86.6	108.9
	P62805	Histone H4 OS=Homo sapiens GN=HIST1H4A PE=1 SV=2	31	3	3	Pf00125, Pf02969, Pf15630	8359; 8361; 8360; 8363; 8365; 8364; 121504; 554313; 8367; 8294; 8366; 8370; 8362; 8368	ENSG00000197061.4; ENSG00000275126.1; ENSG00000273542.1; ENSG00000197238.4; ENSG00000197837.3; ENSG00000276966.2; ENSG00000158406.4; ENSG00000270882.2; ENSG00000274618.1; ENSG00000278637.1; ENSG00000277157.1; ENSG00000278705.1; ENSG00000270276.2; ENSG00000276180.1	HIST1H4A; HIST1H4F; HIST1H4D; HIST1H4J; HIST1H4H; HIST1H4C; HIST4H4; HIST2H4B; HIST1H4E; HIST1H4I; HIST1H4B; HIST2H4A; HIST1H4K; HIST1H4L	166.6	88.8833	83.4	90.3	53.7	106.9	98.1
	P11216	Glycogen phosphorylase, brain form OS=Homo sapiens GN=PYGB PE=1 SV=5	2	2	2	Pf00343	5834	ENSG00000100994.11	PYGB	166.4	88.9167	65.3	82	92.3	111.2	108.2
	Q9NTK5	Obg-like ATPase 1 OS=Homo sapiens GN=OLA1 PE=1 SV=2	6	3	3	Pf01926, Pf02421, Pf06071	29789	ENSG00000138430.15	OLA1	166.3	88.95	80.1	85.3	81	96	103.7
	O15347	High mobility group protein B3 OS=Homo sapiens GN=HMGB3 PE=1 SV=4	22	4	4	Pf00505, Pf09011	3149	ENSG00000029993.14	HMGB3	166.1	88.9833	93.5	87.7	89.8	105.9	91.1
	P84098	60S ribosomal protein L19 OS=Homo sapiens GN=RPL19 PE=1 SV=1	18	5	5	Pf01280	6143	ENSG00000108298.9	RPL19	166	89	86.9	94.5	58	94.1	100.9
	P26583	High mobility group protein B2 OS=Homo sapiens GN=HMGB2 PE=1 SV=2	34	5	5	Pf00505, Pf09011	3148	ENSG00000164104.11	HMGB2	165.8	89.0333	116.4	126.9	73.1	67.7	72.8
	P54920	Alpha-soluble NSF attachment protein OS=Homo sapiens GN=NAPA PE=1 SV=3	24	5	5	Pf14938	8775	ENSG00000105402.7	NAPA	165.3	89.1167	75.8	74.1	71.6	113.3	119.3
	O75531	Barrier-to-autointegration factor OS=Homo sapiens GN=BANF1 PE=1 SV=1	30	3	3	Pf02961	8815	ENSG00000175334.7	BANF1	165.1	89.1333	75.1	80.8	69.4	132.5	98.1
	Q8N1F7	Nuclear pore complex protein Nup93 OS=Homo sapiens GN=NUP93 PE=1 SV=2	3	3	3	Pf04097	9688	ENSG00000102900.12	NUP93	164.8	89.2	90.3	81.1	86.9	98.5	94.2
	P52209	6-phosphogluconate dehydrogenase, decarboxylating OS=Homo sapiens GN=PGD PE=1 SV=3	17	6	6	Pf00393, Pf03446	5226	ENSG00000142657.20	PGD	164.8	89.2	97	80	80.7	98.3	91.5
	Q9UMR2	ATP-dependent RNA helicase DDX19B OS=Homo sapiens GN=DDX19B PE=1 SV=1	13	6	6	Pf00270, Pf00271	11269	ENSG00000157349.16	DDX19B	164.8	89.2167	86.8	101.8	60.5	98.7	95.5
	P25789	Proteasome subunit alpha type-4 OS=Homo sapiens GN=PSMA4 PE=1 SV=1	22	4	4	Pf00227, Pf10584	5685	ENSG00000041357.15	PSMA4	164.5	89.2667	94.5	88.5	78.6	97.2	99.6
	P55010	Eukaryotic translation initiation factor 5 OS=Homo sapiens GN=EIF5 PE=1 SV=2	14	6	6	Pf01873, Pf02020	1983	ENSG00000100664.10	EIF5	164.3	89.2667	108	121.1	66.1	68.6	88.9
	Q13501	Sequestosome-1 OS=Homo sapiens GN=SQSTM1 PE=1 SV=1	28	7	7	Pf00564, Pf00569	8878	ENSG00000161011.19	SQSTM1	164.3	89.2833	117.2	68	61.9	127.2	95.1
	P56537	Eukaryotic translation initiation factor 6 OS=Homo sapiens GN=EIF6 PE=1 SV=1	20	3	3	Pf01912	3692	ENSG00000242372.6	EIF6	164.1	89.3167	85.1	104.4	88	67.2	112.8
	P40429	60S ribosomal protein L13a OS=Homo sapiens GN=RPL13A PE=1 SV=2	9	2	2	Pf00572	23521	ENSG00000142541.16	RPL13A	163.9	89.3333	90.4	94.1	58.3	88.4	109.8
	Q96PK6	RNA-binding protein 14 OS=Homo sapiens GN=RBM14 PE=1 SV=2	9	4	4	Pf00076, Pf13893, Pf14259	10432; 100526737	ENSG00000239306.4	RBM14; RBM14-RBM4	163.7	89.3833	114.1	98.1	68.2	89	91.1
	P55060	Exportin-2 OS=Homo sapiens GN=CSE1L PE=1 SV=3	6	5	5	Pf03378, Pf03810, Pf08506	1434	ENSG00000124207.16	CSE1L	163.6	89.4	93.7	84.4	94.5	96.8	83.3
	P28066	Proteasome subunit alpha type-5 OS=Homo sapiens GN=PSMA5 PE=1 SV=3	17	3	3	Pf00227, Pf10584	5686	ENSG00000143106.12	PSMA5	163.2	89.4833	121.9	82.7	43.3	57.4	104.7
	P16930	Fumarylacetoacetase OS=Homo sapiens GN=FAH PE=1 SV=2	6	2	2	Pf01557, Pf09298	2184	ENSG00000103876.11	FAH	163.1	89.4833	65.8	76.1	72.5	137.3	97.6
	Q9NSD9	Phenylalanine--tRNA ligase beta subunit OS=Homo sapiens GN=FARSB PE=1 SV=3	4	2	2	Pf03483, Pf03484	10056	ENSG00000116120.9	FARSB	162.7	89.5667	108.9	93.7	58.7	74.6	88.8
	Q00688	Peptidyl-prolyl cis-trans isomerase FKBP3 OS=Homo sapiens GN=FKBP3 PE=1 SV=1	12	3	3	Pf00254	2287	ENSG00000100442.10	FKBP3	162.6	89.55	82.9	82.6	82.2	117.4	80.8
	Q99733-2	Isoform 2 of Nucleosome assembly protein 1-like 4 OS=Homo sapiens GN=NAP1L4	18	5	4	Pf00956	4676	ENSG00000273562.4; ENSG00000205531.12	NAP1L4	162.2	89.6333	86.6	81.6	86.5	108.6	91
	P30086	Phosphatidylethanolamine-binding protein 1 OS=Homo sapiens GN=PEBP1 PE=1 SV=3	36	6	6	Pf01161	5037	ENSG00000089220.4	PEBP1	161.9	89.6667	73.2	90.6	65.7	114.5	93.9
	E9PRG8	Uncharacterized protein C11orf98 OS=Homo sapiens GN=C11orf98 PE=4 SV=1	17	2	2		102288414	ENSG00000278615.4	LOC102288414; C11orf98	161.9	89.6833	98	95.1	51.2	78.6	104.1
	Q14566	DNA replication licensing factor MCM6 OS=Homo sapiens GN=MCM6 PE=1 SV=1	19	13	13	Pf00493, Pf01078, Pf07728, Pf14551	4175	ENSG00000076003.4	MCM6	161.5	89.7833	89.2	109.2	60	100.3	91.5
	P61758	Prefoldin subunit 3 OS=Homo sapiens GN=VBP1 PE=1 SV=3	21	4	4	Pf02996	7411		VBP1	161.3	89.7833	98.2	87.9	77.4	100.1	93.8
	O15075	Serine/threonine-protein kinase DCLK1 OS=Homo sapiens GN=DCLK1 PE=1 SV=2	5	3	3	Pf00069, Pf03607, Pf07714, Pf14531	9201	ENSG00000133083.14	DCLK1	159.8	90.0333	67.3	96.1	65.2	124.5	89
	Q9Y2W2	WW domain-binding protein 11 OS=Homo sapiens GN=WBP11 PE=1 SV=1	4	2	2	Pf09429	51729	ENSG00000084463.7	WBP11	159.8	90.05	99.5	97.6	53.2	85.1	107.5
	P67936-2	Isoform 2 of Tropomyosin alpha-4 chain OS=Homo sapiens GN=TPM4	58	21	2	Pf00261, Pf12718	7171	ENSG00000167460.14	TPM4	159.7	90.0333	52.9	76.7	123.3	62	107.1
	P46779-3	Isoform 3 of 60S ribosomal protein L28 OS=Homo sapiens GN=RPL28	22	4	4	Pf01778	6158	ENSG00000108107.14	RPL28	159.3	90.1	89.7	95	57.1	97.2	105.9
	P62913	60S ribosomal protein L11 OS=Homo sapiens GN=RPL11 PE=1 SV=2	21	4	4	Pf00281, Pf00673	6135	ENSG00000142676.12	RPL11	159.3	90.1333	95	95.4	66	84.2	102.7
	P51659-2	Isoform 2 of Peroxisomal multifunctional enzyme type 2 OS=Homo sapiens GN=HSD17B4	3	2	2	Pf00106, Pf01575, Pf02036, Pf08659, Pf13452, Pf13561, Pf14864	3295	ENSG00000133835.14	HSD17B4	159.1	90.1333	81.8	85.5	75.2	109.8	99.2
	Q02878	60S ribosomal protein L6 OS=Homo sapiens GN=RPL6 PE=1 SV=3	36	10	10	Pf01159, Pf03868	6128	ENSG00000089009.15	RPL6	159	90.15	86.3	99.5	60.8	96.4	102.8
	P38606	V-type proton ATPase catalytic subunit A OS=Homo sapiens GN=ATP6V1A PE=1 SV=2	19	11	11	Pf00006, Pf00306, Pf02874	523	ENSG00000114573.9	ATP6V1A	158.9	90.1833	84.8	80.1	81.7	97.3	102.4
	P16949	Stathmin OS=Homo sapiens GN=STMN1 PE=1 SV=3	32	5	5	Pf00836, Pf09726	3925	ENSG00000117632.22	STMN1	158.8	90.1833	82.2	112.4	96.7	86.5	81.8
	Q8WWY3	U4/U6 small nuclear ribonucleoprotein Prp31 OS=Homo sapiens GN=PRPF31 PE=1 SV=2	6	3	3	Pf01798, Pf08060, Pf09785	26121	ENSG00000275117.4; ENSG00000277953.4; ENSG00000105618.13; ENSG00000277154.4; ENSG00000274894.4; ENSG00000274651.4; ENSG00000277707.4; ENSG00000276421.4; ENSG00000274144.4; ENSG00000275885.4	PRPF31	158.7	90.2167	87.6	100.5	62.9	64.3	102.3
	Q9UI12	V-type proton ATPase subunit H OS=Homo sapiens GN=ATP6V1H PE=1 SV=1	7	2	2	Pf03224, Pf11698	51606	ENSG00000047249.17	ATP6V1H	158.4	90.2667	93.8	83.5	79.2	102.5	100.5
	Q9Y5J9	Mitochondrial import inner membrane translocase subunit Tim8 B OS=Homo sapiens GN=TIMM8B PE=1 SV=1	23	2	2	Pf02953	26521	ENSG00000150779.11	TIMM8B	158.3	90.2667	73.2	73.3	83.9	115.4	89.2
	Q9NQW6	Anillin OS=Homo sapiens GN=ANLN PE=1 SV=2	4	5	5	Pf00169, Pf08174	54443	ENSG00000011426.10	ANLN	157.9	90.35	108.1	119	76.7	73.5	80
	Q12906-7	Isoform 7 of Interleukin enhancer-binding factor 3 OS=Homo sapiens GN=ILF3	8	7	7	Pf00035, Pf07528, Pf14709	3609	ENSG00000129351.17	ILF3	157.9	90.35	106.2	91.5	75.7	84.4	100.1
	Q9HB71	Calcyclin-binding protein OS=Homo sapiens GN=CACYBP PE=1 SV=2	32	5	5	Pf04969, Pf05002, Pf09032	27101	ENSG00000116161.17	CACYBP	157.9	90.35	90	57.9	68	126.8	116.8
	Q9H6F5	Coiled-coil domain-containing protein 86 OS=Homo sapiens GN=CCDC86 PE=1 SV=1	5	2	2		79080	ENSG00000110104.11	CCDC86	157.9	90.3667	99	81.1	74.6	95.2	101.8
	Q86V81	THO complex subunit 4 OS=Homo sapiens GN=ALYREF PE=1 SV=3	16	3	3	Pf00076, Pf13893, Pf14259	10189		ALYREF	157.7	90.3833	94.9	93.7	84.5	102.5	81.9
	Q8WU90	Zinc finger CCCH domain-containing protein 15 OS=Homo sapiens GN=ZC3H15 PE=1 SV=1	9	3	3	Pf00642	55854	ENSG00000065548.17	ZC3H15	157.7	90.3833	96.1	93	71.5	100.1	93.2
	Q15050	Ribosome biogenesis regulatory protein homolog OS=Homo sapiens GN=RRS1 PE=1 SV=2	7	3	3	Pf04939	23212	ENSG00000179041.3	RRS1	157.1	90.4667	90.9	91.6	72.7	133.8	80.8
	P26599-3	Isoform 3 of Polypyrimidine tract-binding protein 1 OS=Homo sapiens GN=PTBP1	8	4	2	Pf00076, Pf13893, Pf14259	5725	ENSG00000011304.19	PTBP1	157	90.5167	133.3	96.1	36.9	81	96.5
	Q8N335	Glycerol-3-phosphate dehydrogenase 1-like protein OS=Homo sapiens GN=GPD1L PE=1 SV=1	5	2	2	Pf01210, Pf07479	23171	ENSG00000152642.10	GPD1L	156.9	90.5333	61.8	67.5	109.3	130.8	78.8
	Q92878-2	Isoform 2 of DNA repair protein RAD50 OS=Homo sapiens GN=RAD50	2	4	4	Pf02463, Pf04423, Pf13304, Pf13476, Pf13514, Pf13555, Pf13558	10111		RAD50	156.7	90.5333	107.8	85.6	56.4	51.1	87.4
	P21281	V-type proton ATPase subunit B, brain isoform OS=Homo sapiens GN=ATP6V1B2 PE=1 SV=3	10	4	4	Pf00006, Pf00306, Pf02874	526	ENSG00000147416.10	ATP6V1B2	156.6	90.5667	103.2	79.4	74.2	88.1	100.6
	P62906	60S ribosomal protein L10a OS=Homo sapiens GN=RPL10A PE=1 SV=2	11	2	2	Pf00687	4736	ENSG00000198755.10	RPL10A	156.6	90.5667	104.3	96.1	57.2	79.3	101.2
	P23396	40S ribosomal protein S3 OS=Homo sapiens GN=RPS3 PE=1 SV=2	70	15	15	Pf00189, Pf07650	6188	ENSG00000149273.14	RPS3	156.5	90.5833	96.6	95.7	62.9	89.2	104.9
	P39023	60S ribosomal protein L3 OS=Homo sapiens GN=RPL3 PE=1 SV=2	20	6	6	Pf00297	6122	ENSG00000100316.15	RPL3	156.1	90.65	88	101.1	68.2	91.6	103.7
	P62888	60S ribosomal protein L30 OS=Homo sapiens GN=RPL30 PE=1 SV=2	56	5	5	Pf01248	6156	ENSG00000156482.10	RPL30	156.1	90.65	99.7	101.1	60.2	85.7	106.3
	Q9Y6G9	Cytoplasmic dynein 1 light intermediate chain 1 OS=Homo sapiens GN=DYNC1LI1 PE=1 SV=3	7	2	2	Pf00005, Pf05783	51143	ENSG00000144635.8	DYNC1LI1	156	90.65	94.9	84.7	83	99.8	98.1
	P11388-4	Isoform 4 of DNA topoisomerase 2-alpha OS=Homo sapiens GN=TOP2A	1	2	2	Pf00204, Pf00521, Pf01751, Pf02518, Pf08070	7153		TOP2A	155.9	90.7	114	91.8	78.7	90.8	76.1
	P43487	Ran-specific GTPase-activating protein OS=Homo sapiens GN=RANBP1 PE=1 SV=1	19	4	4	Pf00638	5902	ENSG00000099901.16	RANBP1	155.3	90.7833	84	121.1	79.7	114.4	86
	Q02543	60S ribosomal protein L18a OS=Homo sapiens GN=RPL18A PE=1 SV=2	26	5	5	Pf01775	6142	ENSG00000105640.12	RPL18A	155.3	90.7833	78.7	87.3	73.5	91.3	109.9
	O60828	Polyglutamine-binding protein 1 OS=Homo sapiens GN=PQBP1 PE=1 SV=1	17	4	4	Pf00397	10084	ENSG00000102103.15	PQBP1	155	90.8333	87.4	100.4	69.5	114	92.6
	O00233	26S proteasome non-ATPase regulatory subunit 9 OS=Homo sapiens GN=PSMD9 PE=1 SV=3	26	5	5	Pf04495, Pf13180	5715	ENSG00000110801.13	PSMD9	154.5	90.9333	92.2	96.9	66.6	91.7	101.7
	P37235	Hippocalcin-like protein 1 OS=Homo sapiens GN=HPCAL1 PE=1 SV=3	34	6	6	Pf00036, Pf13202, Pf13405, Pf13499, Pf13833	3241	ENSG00000115756.12	HPCAL1	154.2	90.9667	58.4	84.8	87.4	124.7	94.3
	P09651	Heterogeneous nuclear ribonucleoprotein A1 OS=Homo sapiens GN=HNRNPA1 PE=1 SV=5	40	12	11	Pf00076, Pf13893, Pf14259	3178	ENSG00000135486.17	HNRNPA1	154.1	90.9833	102.1	94.9	59.7	92.2	102
	O14908	PDZ domain-containing protein GIPC1 OS=Homo sapiens GN=GIPC1 PE=1 SV=2	16	4	4	Pf00595	10755	ENSG00000123159.15	GIPC1	154	91.0167	70.3	81.1	87.7	93.7	128.3
	Q15020	Squamous cell carcinoma antigen recognized by T-cells 3 OS=Homo sapiens GN=SART3 PE=1 SV=1	4	3	3	Pf00076, Pf13893, Pf14259	9733	ENSG00000075856.11	SART3	154	91.0167	112.7	95	61.7	91.6	95.5
	P26373	60S ribosomal protein L13 OS=Homo sapiens GN=RPL13 PE=1 SV=4	21	5	5	Pf01294	6137	ENSG00000167526.13	RPL13	153.9	91.0167	83.8	99.1	67.4	97.9	101.9
	P17980	26S proteasome regulatory subunit 6A OS=Homo sapiens GN=PSMC3 PE=1 SV=3	28	11	11	Pf00004, Pf01078, Pf05496, Pf07724, Pf07728, Pf13191	5702	ENSG00000165916.8	PSMC3	153.9	91.05	98.1	92	72.9	90.5	96.8
	O95721	Synaptosomal-associated protein 29 OS=Homo sapiens GN=SNAP29 PE=1 SV=1	19	4	4	Pf00835, Pf05739	9342	ENSG00000099940.11	SNAP29	153.8	91.0167	81.1	97.8	75.9	99.1	96.1
	P61313	60S ribosomal protein L15 OS=Homo sapiens GN=RPL15 PE=1 SV=2	39	8	8	Pf00827	6138	ENSG00000174748.18	RPL15	153.8	91.0333	95.6	90.1	63	90.4	105.5
	O60313-10	Isoform 4 of Dynamin-like 120 kDa protein, mitochondrial OS=Homo sapiens GN=OPA1	4	3	3	Pf00350, Pf01926	4976	ENSG00000198836.8	OPA1	153.8	91.0333	90.4	89.1	97	90.8	89.3
	P36578	60S ribosomal protein L4 OS=Homo sapiens GN=RPL4 PE=1 SV=5	19	7	7	Pf00573, Pf14374	6124	ENSG00000174444.14	RPL4	153.7	91.05	87	101.1	59.2	104.2	102.9
	O75533	Splicing factor 3B subunit 1 OS=Homo sapiens GN=SF3B1 PE=1 SV=3	5	6	6	Pf02161, Pf08920, Pf12815, Pf13513	23451	ENSG00000115524.15	SF3B1	153.7	91.05	81.4	93.5	78.8	115.6	85.2
	P20073	Annexin A7 OS=Homo sapiens GN=ANXA7 PE=1 SV=3	19	8	8	Pf00191	310	ENSG00000138279.15	ANXA7	153.6	91.0833	86.1	87.1	71.8	113	106.1
	P53041	Serine/threonine-protein phosphatase 5 OS=Homo sapiens GN=PPP5C PE=1 SV=1	5	2	2	Pf00149, Pf00515, Pf07719, Pf08321, Pf12895, Pf13371, Pf13414, Pf13424, Pf13432, Pf14559	5536	ENSG00000011485.14	PPP5C	153.2	91.1333	92.5	92.9	88.2	96	93.8
	Q15428	Splicing factor 3A subunit 2 OS=Homo sapiens GN=SF3A2 PE=1 SV=2	5	2	2	Pf12874	8175	ENSG00000104897.9	SF3A2	153.1	91.15	96.2	95.4	59.8	111.1	99.4
	P33991	DNA replication licensing factor MCM4 OS=Homo sapiens GN=MCM4 PE=1 SV=5	4	3	3	Pf00493, Pf07728, Pf14551	4173	ENSG00000104738.16	MCM4	153.1	91.1667	77.1	114.1	65.3	101.6	114.9
	Q14157-5	Isoform 5 of Ubiquitin-associated protein 2-like OS=Homo sapiens GN=UBAP2L	4	4	4	Pf00627, Pf12478, Pf14555	9898		UBAP2L	153	91.1833	101.5	94.4	74.6	81.5	99.3
	P83881	60S ribosomal protein L36a OS=Homo sapiens GN=RPL36A PE=1 SV=2	25	4	4	Pf00935	6173	ENSG00000241343.9	RPL36A	152.9	91.1833	81.2	102.2	70.1	96.7	103.5
	P35998	26S proteasome regulatory subunit 7 OS=Homo sapiens GN=PSMC2 PE=1 SV=3	28	9	9	Pf00004, Pf00158, Pf07724, Pf07726, Pf07728, Pf13191, Pf13401	5701	ENSG00000161057.11	PSMC2	152.9	91.1833	98.4	93.9	75.9	96.7	100.4
	Q9GZU8	Protein FAM192A OS=Homo sapiens GN=FAM192A PE=1 SV=1	10	2	2	Pf10187	80011	ENSG00000172775.16	FAM192A	152.9	91.1833	87.9	91.8	72.4	119.5	85.4
	P61289-2	Isoform 2 of Proteasome activator complex subunit 3 OS=Homo sapiens GN=PSME3	20	4	4	Pf02251, Pf02252	10197	ENSG00000131467.10	PSME3	152.8	91.1833	107	83	68.4	93.1	109.2
	O15400	Syntaxin-7 OS=Homo sapiens GN=STX7 PE=1 SV=4	9	2	2	Pf05739, Pf14523	8417	ENSG00000079950.13	STX7	152.7	91.2167	97	97.6	74.7	77.5	107.3
	Q13098-6	Isoform 3 of COP9 signalosome complex subunit 1 OS=Homo sapiens GN=GPS1	3	2	2	Pf01399, Pf10602	2873		GPS1	152.6	91.2333	93.8	91.8	92.2	94.2	87.9
	P49207	60S ribosomal protein L34 OS=Homo sapiens GN=RPL34 PE=1 SV=3	36	5	5	Pf01199	6164	ENSG00000109475.16	RPL34	152.4	91.25	98.1	89.6	56.7	103.7	104
	O75937	DnaJ homolog subfamily C member 8 OS=Homo sapiens GN=DNAJC8 PE=1 SV=2	17	5	5	Pf00226	22826	ENSG00000126698.10	DNAJC8	152.1	91.3	98.2	87.3	71	86.6	107.9
	Q9UQB8	Brain-specific angiogenesis inhibitor 1-associated protein 2 OS=Homo sapiens GN=BAIAP2 PE=1 SV=1	4	2	2	Pf00018, Pf07653, Pf08397, Pf14604	10458	ENSG00000175866.15	BAIAP2	152	91.35	76.8	100	82.4	101.2	98.2
	P05387	60S acidic ribosomal protein P2 OS=Homo sapiens GN=RPLP2 PE=1 SV=1	70	5	5	Pf00428	6181	ENSG00000177600.8	RPLP2	151.7	91.3833	94.7	104.9	70.5	87.1	102.4
	P26641-2	Isoform 2 of Elongation factor 1-gamma OS=Homo sapiens GN=EEF1G	37	17	17	Pf00043, Pf00647, Pf02798, Pf13409, Pf13410, Pf13417, Pf14497	1937		EEF1G	151.7	91.3833	96.2	94.5	68.2	106.9	94
	P22626	Heterogeneous nuclear ribonucleoproteins A2/B1 OS=Homo sapiens GN=HNRNPA2B1 PE=1 SV=2	46	14	13	Pf00076, Pf13893, Pf14259	3181	ENSG00000122566.20	HNRNPA2B1	151.6	91.4	113.6	94.4	99.3	61.7	106.6
	Q96T88-2	Isoform 2 of E3 ubiquitin-protein ligase UHRF1 OS=Homo sapiens GN=UHRF1	9	6	6	Pf00097, Pf00240, Pf00628, Pf02182, Pf11976, Pf12148, Pf13639, Pf13923, Pf14634	29128		UHRF1	151.5	91.4167	93.5	129.5	65.5	83.7	100.4
	Q9GZZ1	N-alpha-acetyltransferase 50 OS=Homo sapiens GN=NAA50 PE=1 SV=1	22	4	4	Pf00583, Pf13420, Pf13508, Pf13527, Pf13673	80218	ENSG00000121579.12	NAA50	151.5	91.4333	100.4	92.3	66.3	104.9	90.8
	Q92688	Acidic leucine-rich nuclear phosphoprotein 32 family member B OS=Homo sapiens GN=ANP32B PE=1 SV=1	21	5	3	Pf12799, Pf13855, Pf14580	10541	ENSG00000136938.8	ANP32B	151.4	91.4333	111.1	104.5	78.2	49.5	111
	P15880	40S ribosomal protein S2 OS=Homo sapiens GN=RPS2 PE=1 SV=2	29	8	8	Pf00333, Pf03719	6187	ENSG00000140988.15	RPS2	151.2	91.4833	99.3	95	66.4	96.3	99.3
	P46777	60S ribosomal protein L5 OS=Homo sapiens GN=RPL5 PE=1 SV=3	28	8	8	Pf00861, Pf14204	6125	ENSG00000122406.12	RPL5	151	91.5167	98.2	97.5	68.4	86.3	105
	P24666	Low molecular weight phosphotyrosine protein phosphatase OS=Homo sapiens GN=ACP1 PE=1 SV=3	39	5	5	Pf01451	52	ENSG00000143727.15	ACP1	150.9	91.5167	100.9	94.7	45.7	84.8	95.8
	Q16576	Histone-binding protein RBBP7 OS=Homo sapiens GN=RBBP7 PE=1 SV=1	11	4	2	Pf00400, Pf12265	5931	ENSG00000102054.17	RBBP7	150.7	91.55	98.3	93.8	68.5	101.9	102.3
	P62910	60S ribosomal protein L32 OS=Homo sapiens GN=RPL32 PE=1 SV=2	26	3	3	Pf01655	6161	ENSG00000144713.12	RPL32	150.7	91.55	87.5	104.5	60.5	110.5	104.1
	Q6PJT7	Zinc finger CCCH domain-containing protein 14 OS=Homo sapiens GN=ZC3H14 PE=1 SV=1	7	4	4	Pf14608	79882	ENSG00000100722.18	ZC3H14	150.6	91.5667	93	89.3	82.5	98.6	95.4
	P62826	GTP-binding nuclear protein Ran OS=Homo sapiens GN=RAN PE=1 SV=3	25	6	6	Pf00025, Pf00071, Pf08477	5901	ENSG00000132341.11	RAN	150.6	91.5833	106.9	89.7	78.8	96.4	95.6
	Q14232	Translation initiation factor eIF-2B subunit alpha OS=Homo sapiens GN=EIF2B1 PE=1 SV=1	11	3	3	Pf01008	1967	ENSG00000111361.12	EIF2B1	150.2	91.6333	98.5	94.1	79	91.8	83.2
	P09234	U1 small nuclear ribonucleoprotein C OS=Homo sapiens GN=SNRPC PE=1 SV=1	13	2	2	Pf06220	6631	ENSG00000124562.9	SNRPC	150.2	91.65	86.3	96.8	75.1	96.1	104.9
	Q6PKG0	La-related protein 1 OS=Homo sapiens GN=LARP1 PE=1 SV=2	2	3	3	Pf05383	23367		LARP1	150.1	91.6333	84.3	105.1	76.3	88.7	102.9
	O75475	PC4 and SFRS1-interacting protein OS=Homo sapiens GN=PSIP1 PE=1 SV=1	6	3	3	Pf00855, Pf11467	11168	ENSG00000164985.14	PSIP1	150.1	91.6667	94.1	94.7	86.7	77.5	99.4
	P62280	40S ribosomal protein S11 OS=Homo sapiens GN=RPS11 PE=1 SV=3	33	6	6	Pf00366	6205	ENSG00000142534.6	RPS11	150	91.65	92.4	100.8	65.2	92.5	106.5
	P20618	Proteasome subunit beta type-1 OS=Homo sapiens GN=PSMB1 PE=1 SV=2	15	3	3	Pf00227	5689	ENSG00000008018.8	PSMB1	149.9	91.7167	106.9	87.4	53	96.3	101.3
	Q99832	T-complex protein 1 subunit eta OS=Homo sapiens GN=CCT7 PE=1 SV=2	31	12	12	Pf00118	10574	ENSG00000135624.15	CCT7	149.8	91.6833	101.5	88.6	68.7	102.8	101.8
	Q9UQ80	Proliferation-associated protein 2G4 OS=Homo sapiens GN=PA2G4 PE=1 SV=3	30	10	10	Pf00557	5036	ENSG00000170515.13	PA2G4	149.8	91.6833	100.2	98	65.1	108	99.8
	P62263	40S ribosomal protein S14 OS=Homo sapiens GN=RPS14 PE=1 SV=3	30	3	3	Pf00411	6208	ENSG00000164587.11	RPS14	149.8	91.7	103.6	102.5	69.3	95.2	96.9
	Q08211	ATP-dependent RNA helicase A OS=Homo sapiens GN=DHX9 PE=1 SV=4	7	6	6	Pf00035, Pf00270, Pf00271, Pf04408, Pf07717	1660	ENSG00000135829.16	DHX9	149.8	91.7167	101.1	90.4	89.7	104.6	86.6
	Q7Z2W4	Zinc finger CCCH-type antiviral protein 1 OS=Homo sapiens GN=ZC3HAV1 PE=1 SV=3	4	3	3	Pf00644	56829	ENSG00000105939.12	ZC3HAV1	149.7	91.7	65.9	73.1	116.7	120.2	105.6
	Q13428-4	Isoform 4 of Treacle protein OS=Homo sapiens GN=TCOF1	3	5	5	Pf03546	6949		TCOF1	149.3	91.7667	98	100.7	72.8	105.6	92.1
	P17096	High mobility group protein HMG-I/HMG-Y OS=Homo sapiens GN=HMGA1 PE=1 SV=3	45	4	4		3159	ENSG00000137309.19	HMGA1	149.3	91.7667	117.2	98.1	44.6	93.3	131.8
	P13010	X-ray repair cross-complementing protein 5 OS=Homo sapiens GN=XRCC5 PE=1 SV=3	17	10	10	Pf02735, Pf03730, Pf03731, Pf08785	7520	ENSG00000079246.15	XRCC5	149.3	91.7833	88	92.1	90.5	104.5	87.4
	Q9UHB6-4	Isoform 4 of LIM domain and actin-binding protein 1 OS=Homo sapiens GN=LIMA1	13	10	10	Pf00412	51474	ENSG00000050405.13	LIMA1	149.2	91.8	78.5	88.2	72.7	97	112.1
	Q9Y230	RuvB-like 2 OS=Homo sapiens GN=RUVBL2 PE=1 SV=3	11	4	4	Pf00004, Pf03796, Pf06068, Pf13481	10856	ENSG00000183207.13	RUVBL2	149.1	91.8167	92	91.5	76.4	95.1	102.4
	P08621	U1 small nuclear ribonucleoprotein 70 kDa OS=Homo sapiens GN=SNRNP70 PE=1 SV=2	11	3	3	Pf00076, Pf12220, Pf13893, Pf14259	6625	ENSG00000104852.14	SNRNP70	149.1	91.8333	108.8	76.7	78.9	106.4	89.8
	P63173	60S ribosomal protein L38 OS=Homo sapiens GN=RPL38 PE=1 SV=2	29	2	2	Pf01781	6169	ENSG00000172809.12	RPL38	149.1	91.8333	101.1	99.4	66.4	95.5	106.7
	P46781	40S ribosomal protein S9 OS=Homo sapiens GN=RPS9 PE=1 SV=3	23	6	6	Pf00163, Pf01479	6203	ENSG00000274005.3; ENSG00000275323.3; ENSG00000277079.3; ENSG00000278081.3; ENSG00000277359.3; ENSG00000170889.13; ENSG00000274950.4; ENSG00000274626.3; ENSG00000278270.4; ENSG00000274646.4	RPS9	148.8	91.85	90	95.3	63.7	95.8	103.1
	P62241	40S ribosomal protein S8 OS=Homo sapiens GN=RPS8 PE=1 SV=2	42	7	7	Pf01201	6202	ENSG00000142937.11	RPS8	148.8	91.8667	89.5	92.6	68.5	97.6	104.9
	P55769	NHP2-like protein 1 OS=Homo sapiens GN=SNU13 PE=1 SV=3	31	3	3	Pf01248	4809	ENSG00000100138.13	NHP2L1; SNU13	148.7	91.8667	82.5	92.1	83.3	94.3	91.2
	P35637	RNA-binding protein FUS OS=Homo sapiens GN=FUS PE=1 SV=1	11	5	3	Pf00076, Pf00641, Pf13893, Pf14259	2521	ENSG00000089280.18	FUS	148.7	91.8833	95.8	110.2	93.6	91.9	88.1
	P17987	T-complex protein 1 subunit alpha OS=Homo sapiens GN=TCP1 PE=1 SV=1	38	18	18	Pf00118	6950	ENSG00000120438.11	TCP1	148.7	91.8833	93.3	85	65.6	119.2	100.7
	P62328	Thymosin beta-4 OS=Homo sapiens GN=TMSB4X PE=1 SV=2	57	9	6	Pf01290	7114	ENSG00000205542.10	TMSB4X	148.5	91.9167	64.9	76.9	91.8	106.2	79
	P06576	ATP synthase subunit beta, mitochondrial OS=Homo sapiens GN=ATP5B PE=1 SV=3	20	7	7	Pf00006, Pf00306, Pf02874	506	ENSG00000110955.8	ATP5B	148.2	91.95	86.2	69.4	103	117.8	84.1
	Q13838-2	Isoform 2 of Spliceosome RNA helicase DDX39B OS=Homo sapiens GN=DDX39B	7	3	3	Pf00270, Pf00271, Pf14617	7919		DDX39B	148.2	91.9667	104.7	86.5	45.8	120	96
	Q13442	28 kDa heat- and acid-stable phosphoprotein OS=Homo sapiens GN=PDAP1 PE=1 SV=1	34	7	7	Pf10252	11333	ENSG00000106244.12	PDAP1	148.1	91.9833	97.1	103.9	57	99.9	107.7
	Q9UMY1	Nucleolar protein 7 OS=Homo sapiens GN=NOL7 PE=1 SV=2	7	2	2	Pf08157	51406	ENSG00000225921.6	NOL7	147.9	92	103	96.2	69.1	75.2	98.1
	Q09028	Histone-binding protein RBBP4 OS=Homo sapiens GN=RBBP4 PE=1 SV=3	10	4	2	Pf00400, Pf12265	5928	ENSG00000162521.18	RBBP4	147.9	92.0167	102.5	101.2	94.5	74.3	100.1
	Q07020	60S ribosomal protein L18 OS=Homo sapiens GN=RPL18 PE=1 SV=2	35	6	6	Pf00828	6141	ENSG00000063177.12	RPL18	147.7	92.05	96.6	95.6	59.8	95.1	109.5
	P12956	X-ray repair cross-complementing protein 6 OS=Homo sapiens GN=XRCC6 PE=1 SV=2	26	14	14	Pf02037, Pf02735, Pf03730, Pf03731	2547	ENSG00000196419.12	XRCC6	147.4	92.0667	96.9	94.7	86.3	97	94.2
	Q9H0L4	Cleavage stimulation factor subunit 2 tau variant OS=Homo sapiens GN=CSTF2T PE=1 SV=1	6	4	4	Pf00076, Pf13893, Pf14259, Pf14304, Pf14327	23283	ENSG00000177613.8	CSTF2T	147.3	92.1	83.9	100.1	84.5	87.2	88.1
	P16152	Carbonyl reductase [NADPH] 1 OS=Homo sapiens GN=CBR1 PE=1 SV=3	30	7	7	Pf00106, Pf01370, Pf08659, Pf13561	873; 54093	ENSG00000159228.12	CBR1; SETD4	147.3	92.1333	72	92	83.7	105	97.9
	Q9Y266	Nuclear migration protein nudC OS=Homo sapiens GN=NUDC PE=1 SV=1	24	8	8	Pf04969, Pf14050	10726	ENSG00000090273.13	NUDC	147.2	92.1333	91.7	86.8	69.7	105.9	100.3
	P11413-2	Isoform Long of Glucose-6-phosphate 1-dehydrogenase OS=Homo sapiens GN=G6PD	25	12	12	Pf00479, Pf02781	2539	ENSG00000160211.15	G6PD	147.1	92.15	53.8	59.3	138.7	96.2	102.8
	O95071	E3 ubiquitin-protein ligase UBR5 OS=Homo sapiens GN=UBR5 PE=1 SV=2	1	2	2	Pf00632, Pf00658, Pf02207, Pf11547	51366	ENSG00000104517.12	UBR5	147.1	92.15	118.5	95.2	94.5	85.7	75.9
	Q92945	Far upstream element-binding protein 2 OS=Homo sapiens GN=KHSRP PE=1 SV=4	29	16	14	Pf00013, Pf07650, Pf09005, Pf13014	8570	ENSG00000088247.17	KHSRP	147.1	92.1667	95	100.5	72.5	101.3	98.3
	P00374	Dihydrofolate reductase OS=Homo sapiens GN=DHFR PE=1 SV=2	14	2	2	Pf00186	1719; 573971	ENSG00000228716.6	DHFR; DHFRP1	147	92.15	89.2	113.5	81.6	103.2	91.5
	P60900	Proteasome subunit alpha type-6 OS=Homo sapiens GN=PSMA6 PE=1 SV=1	21	5	5	Pf00227, Pf10584	5687	ENSG00000100902.10	PSMA6	146.8	92.2	106.2	93.9	78.9	93.7	98.7
	Q14498	RNA-binding protein 39 OS=Homo sapiens GN=RBM39 PE=1 SV=2	12	5	5	Pf00076, Pf13893, Pf14259, Pf15519	9584	ENSG00000131051.22	RBM39	146.7	92.2167	101.1	93.5	83.7	89.9	98.4
	Q86YP4-3	Isoform 3 of Transcriptional repressor p66-alpha OS=Homo sapiens GN=GATAD2A	8	4	3		54815	ENSG00000167491.17	GATAD2A	146.6	92.25	113.2	84.7	60.5	93.5	102.8
	Q63ZY3	KN motif and ankyrin repeat domain-containing protein 2 OS=Homo sapiens GN=KANK2 PE=1 SV=1	8	6	6	Pf00023, Pf12075, Pf12796, Pf13606, Pf13637, Pf13857	25959	ENSG00000197256.10	KANK2	146.3	92.2833	80.7	84.4	79.9	105.6	104.9
	P15170-3	Isoform 3 of Eukaryotic peptide chain release factor GTP-binding subunit ERF3A OS=Homo sapiens GN=GSPT1	13	7	6	Pf00009, Pf03143, Pf03144, Pf07145	2935	ENSG00000103342.12	GSPT1	146.1	92.3167	108.1	89.4	72.3	99.3	100.7
	P26368	Splicing factor U2AF 65 kDa subunit OS=Homo sapiens GN=U2AF2 PE=1 SV=4	5	2	2	Pf00076, Pf13893, Pf14259	11338	ENSG00000063244.12	U2AF2	146	92.3333	116.8	88.9	63.4	100	93.4
	P23246	Splicing factor, proline- and glutamine-rich OS=Homo sapiens GN=SFPQ PE=1 SV=2	26	17	16	Pf00076, Pf08075, Pf13893, Pf14259	6421	ENSG00000116560.10	SFPQ	145.8	92.35	108.3	89.6	81.7	93.1	92.4
	Q9Y224	RNA transcription, translation and transport factor protein OS=Homo sapiens GN=RTRAF PE=1 SV=1	17	4	4	Pf10036	51637	ENSG00000087302.8	C14orf166; RTRAF	145.2	92.4667	99.7	89.2	72.8	100.5	103
	P62316	Small nuclear ribonucleoprotein Sm D2 OS=Homo sapiens GN=SNRPD2 PE=1 SV=1	49	5	5	Pf01423	6633	ENSG00000125743.10	SNRPD2	145	92.5	110.8	97.3	77.6	92.3	89.9
	P62857	40S ribosomal protein S28 OS=Homo sapiens GN=RPS28 PE=1 SV=1	46	3	3	Pf01200	6234	ENSG00000233927.4	RPS28	145	92.5	97.5	99.8	63.3	89.5	103.2
	Q9NR30	Nucleolar RNA helicase 2 OS=Homo sapiens GN=DDX21 PE=1 SV=5	3	2	2	Pf00270, Pf00271, Pf08152, Pf14617	9188	ENSG00000165732.12	DDX21	144.8	92.5167	99.9	108.9	49	112.1	86.9
	P30041	Peroxiredoxin-6 OS=Homo sapiens GN=PRDX6 PE=1 SV=3	25	5	5	Pf00578, Pf08534, Pf10417	9588	ENSG00000117592.8	PRDX6	144.8	92.5333	95.3	110.8	92.1	100	82
	Q7RTV0	PHD finger-like domain-containing protein 5A OS=Homo sapiens GN=PHF5A PE=1 SV=1	18	2	2	Pf03660	84844	ENSG00000100410.7	PHF5A	144.8	92.55	98.1	96.3	71.6	99.2	97.5
	P84103	Serine/arginine-rich splicing factor 3 OS=Homo sapiens GN=SRSF3 PE=1 SV=1	23	4	3	Pf00076, Pf13893, Pf14259	6428	ENSG00000112081.16	SRSF3	144.7	92.5333	114.3	100.7	73.2	93.5	92.8
	Q53T59	HCLS1-binding protein 3 OS=Homo sapiens GN=HS1BP3 PE=1 SV=1	7	2	2	Pf00787	64342	ENSG00000118960.12	HS1BP3	144.7	92.55	89.4	104.6	69.2	83.3	113.6
	Q9UBE0	SUMO-activating enzyme subunit 1 OS=Homo sapiens GN=SAE1 PE=1 SV=1	5	2	2	Pf00899	10055	ENSG00000142230.11	SAE1	144.6	92.5833	91.1	108.3	77.1	122.8	83.4
	O95819-3	Isoform 3 of Mitogen-activated protein kinase kinase kinase kinase 4 OS=Homo sapiens GN=MAP4K4	2	2	2	Pf00069, Pf00780, Pf07714	9448		MAP4K4	144.6	92.5833	95.3	90.8	54.5	93.7	91.1
	P22061-2	Isoform 2 of Protein-L-isoaspartate(D-aspartate) O-methyltransferase OS=Homo sapiens GN=PCMT1	12	2	2	Pf01135, Pf01209, Pf05175, Pf06325, Pf08241, Pf12847, Pf13489, Pf13659, Pf13847	5110		PCMT1	144.5	92.6	95.3	70.2	78.4	73.8	107
	Q9UBB4	Ataxin-10 OS=Homo sapiens GN=ATXN10 PE=1 SV=1	7	2	2	Pf09759	25814	ENSG00000130638.16	ATXN10	144.4	92.6	85.6	106	94.5	113	75.9
	P43686	26S proteasome regulatory subunit 6B OS=Homo sapiens GN=PSMC4 PE=1 SV=2	10	3	3	Pf00004, Pf00006, Pf00910, Pf01057, Pf01078, Pf05496, Pf07724, Pf07726, Pf07728, Pf13191	5704	ENSG00000281221.2; ENSG00000013275.7	PSMC4	144.1	92.6667	103.2	89.9	83.2	94.2	101.4
	P78371	T-complex protein 1 subunit beta OS=Homo sapiens GN=CCT2 PE=1 SV=4	34	12	12	Pf00118	10576	ENSG00000166226.12	CCT2	144.1	92.6667	94.2	86.8	67	121.7	98.5
	Q9UBV8	Peflin OS=Homo sapiens GN=PEF1 PE=1 SV=1	8	2	2	Pf00036, Pf13202, Pf13405, Pf13499, Pf13833	553115	ENSG00000162517.12	PEF1	144	92.6667	107.3	99.1	74	68	105.1
	O00505	Importin subunit alpha-4 OS=Homo sapiens GN=KPNA3 PE=1 SV=2	6	2	2	Pf00514, Pf01602, Pf01749, Pf13513, Pf13646	3839	ENSG00000102753.9	KPNA3	143.8	92.6833	83.2	86.7	89	99.4	109.5
	P10768	S-formylglutathione hydrolase OS=Homo sapiens GN=ESD PE=1 SV=2	21	5	5	Pf00326, Pf00756, Pf05448, Pf12695, Pf12697	2098	ENSG00000139684.13	ESD	143.4	92.7667	75.4	92.6	63.5	101.6	108.4
	Q9BVJ6	U3 small nucleolar RNA-associated protein 14 homolog A OS=Homo sapiens GN=UTP14A PE=1 SV=1	4	2	2	Pf04615	10813	ENSG00000156697.12	UTP14A	143.3	92.7833	117.9	92.5	67.1	73.6	111.3
	P35232	Prohibitin OS=Homo sapiens GN=PHB PE=1 SV=1	47	11	11	Pf01145	5245	ENSG00000167085.11	PHB	142.9	92.8667	79.1	102.9	119.2	81.7	80.6
	Q9Y262	Eukaryotic translation initiation factor 3 subunit L OS=Homo sapiens GN=EIF3L PE=1 SV=1	5	3	3	Pf10255	51386	ENSG00000100129.17	EIF3L	142.9	92.8667	100	100	77.3	82.6	103.5
	Q7L014	Probable ATP-dependent RNA helicase DDX46 OS=Homo sapiens GN=DDX46 PE=1 SV=2	1	2	2	Pf00270, Pf00271	9879	ENSG00000145833.15	DDX46	142.7	92.8833	101.7	92.3	75.3	95.1	102.1
	O96000	NADH dehydrogenase [ubiquinone] 1 beta subcomplex subunit 10 OS=Homo sapiens GN=NDUFB10 PE=1 SV=3	12	2	2	Pf10249	4716	ENSG00000140990.14	NDUFB10	142.7	92.9	76.4	92.7	79.7	110.7	97.3
	P51610-4	Isoform 4 of Host cell factor 1 OS=Homo sapiens GN=HCFC1	1	3	3	Pf01344, Pf13415, Pf13418, Pf13854, Pf13964	3054		HCFC1	142.6	92.9	104.7	100.4	85.8	78.3	107.2
	Q15382	GTP-binding protein Rheb OS=Homo sapiens GN=RHEB PE=1 SV=1	18	4	4	Pf00071, Pf01926, Pf08477	6009	ENSG00000106615.9	RHEB	142.3	92.9667	110.9	100.1	83.2	81.6	96
	Q15746	Myosin light chain kinase, smooth muscle OS=Homo sapiens GN=MYLK PE=1 SV=4	2	2	2	Pf00041, Pf00047, Pf00069, Pf07679, Pf07714, Pf08205, Pf13895, Pf13927	4638	ENSG00000065534.18	MYLK	142.2	92.9667	63.3	96.6	111.7	112.7	83.3
	P43355	Melanoma-associated antigen 1 OS=Homo sapiens GN=MAGEA1 PE=1 SV=1	8	3	3	Pf01454, Pf12440	4100	ENSG00000198681.6	MAGEA1	142.2	92.9667	107.2	101	71.3	98.4	93.5
	Q13596	Sorting nexin-1 OS=Homo sapiens GN=SNX1 PE=1 SV=3	6	3	2	Pf00787, Pf03700, Pf09325, Pf12128	6642	ENSG00000028528.14	SNX1	141.7	93.0333	90	87.2	93.5	95.3	91.3
	Q9BZZ5	Apoptosis inhibitor 5 OS=Homo sapiens GN=API5 PE=1 SV=3	12	4	4	Pf05918, Pf13646	8539	ENSG00000166181.12	API5	141.7	93.05	116.3	75	90.3	90.5	94.6
	P54577	Tyrosine--tRNA ligase, cytoplasmic OS=Homo sapiens GN=YARS PE=1 SV=4	12	7	7	Pf00579, Pf01588	8565	ENSG00000134684.10	YARS	141.7	93.0667	118.3	107.6	43.1	67.1	134.1
	P39019	40S ribosomal protein S19 OS=Homo sapiens GN=RPS19 PE=1 SV=2	40	6	6	Pf01090	6223	ENSG00000105372.6	RPS19	141.5	93.1	99	95.6	68.8	100.3	100.4
	Q14978-2	Isoform Beta of Nucleolar and coiled-body phosphoprotein 1 OS=Homo sapiens GN=NOLC1	9	7	7	Pf05022	9221	ENSG00000166197.16	NOLC1	141.4	93.1	99.1	101.7	79.1	90.7	95.2
	Q92890-1	Isoform Long of Ubiquitin recognition factor in ER-associated degradation protein 1 OS=Homo sapiens GN=UFD1	9	2	2	Pf03152	7353		UFD1L; UFD1	141.3	93.1167	100.9	89.3	84	99.6	102.2
	O00303	Eukaryotic translation initiation factor 3 subunit F OS=Homo sapiens GN=EIF3F PE=1 SV=1	19	6	6	Pf01398, Pf13012	8665	ENSG00000280606.3; ENSG00000175390.13	EIF3F	141.2	93.1333	99.6	99.2	67.6	105	85.7
	Q9UK45	U6 snRNA-associated Sm-like protein LSm7 OS=Homo sapiens GN=LSM7 PE=1 SV=1	48	4	4	Pf01423	51690	ENSG00000130332.14	LSM7	141.1	93.1333	91.2	99.3	75.5	89.5	92.6
	P61927	60S ribosomal protein L37 OS=Homo sapiens GN=RPL37 PE=1 SV=2	13	2	2	Pf01907	6167	ENSG00000145592.13	RPL37	141	93.1833	99.3	104.8	72.4	83.3	107.4
	P09496-2	Isoform Non-brain of Clathrin light chain A OS=Homo sapiens GN=CLTA	31	7	7	Pf01086	1211	ENSG00000122705.16	CLTA	141	93.1833	90.8	92.8	66.8	114	107.4
	P60866	40S ribosomal protein S20 OS=Homo sapiens GN=RPS20 PE=1 SV=1	34	4	4	Pf00338	6224	ENSG00000008988.9	RPS20	140.9	93.1833	98.9	104.9	74.1	88.1	105.6
	P25398	40S ribosomal protein S12 OS=Homo sapiens GN=RPS12 PE=1 SV=3	53	6	6	Pf01248	6206	ENSG00000112306.7	RPS12	140.9	93.1833	97.6	106.2	66.8	86.9	100.1
	P62847-4	Isoform 4 of 40S ribosomal protein S24 OS=Homo sapiens GN=RPS24	9	2	2	Pf01282	6229	ENSG00000138326.18	RPS24	140.8	93.2	86.9	99.5	73.4	102.9	106.8
	P35269	General transcription factor IIF subunit 1 OS=Homo sapiens GN=GTF2F1 PE=1 SV=2	9	4	4	Pf05793	2962	ENSG00000125651.13	GTF2F1	140.8	93.2	97.6	105.3	70.8	104.1	91.6
	P35813-3	Isoform 3 of Protein phosphatase 1A OS=Homo sapiens GN=PPM1A	4	2	2	Pf00481, Pf07830	5494	ENSG00000100614.17	PPM1A	140.8	93.2	104.1	91.9	36.1	104.5	75.8
	P62244	40S ribosomal protein S15a OS=Homo sapiens GN=RPS15A PE=1 SV=2	23	3	3	Pf00410	6210	ENSG00000134419.15	RPS15A	140.7	93.2333	104.6	94.9	68.6	87.9	108.1
	Q9UHX1-2	Isoform 2 of Poly(U)-binding-splicing factor PUF60 OS=Homo sapiens GN=PUF60	10	4	4	Pf00076, Pf13893, Pf14259	22827	ENSG00000274081.4; ENSG00000179950.13	PUF60	140.6	93.2333	89.2	93.5	81.9	104.6	100.5
	P09012	U1 small nuclear ribonucleoprotein A OS=Homo sapiens GN=SNRPA PE=1 SV=3	6	2	2	Pf00076, Pf13893, Pf14259	6626	ENSG00000077312.8	SNRPA	140.4	93.25	98.7	84	75.1	115.3	102
	P49327	Fatty acid synthase OS=Homo sapiens GN=FASN PE=1 SV=3	9	19	19	Pf00106, Pf00107, Pf00108, Pf00109, Pf00698, Pf00975, Pf02801, Pf08242, Pf08659, Pf13602, Pf14765	2194	ENSG00000169710.8	FASN	140.4	93.2667	73.3	94.8	111.3	94.5	82.6
	Q9NX63	MICOS complex subunit MIC19 OS=Homo sapiens GN=CHCHD3 PE=1 SV=1	16	4	4	Pf05300, Pf06747	54927	ENSG00000106554.11	CHCHD3	140.3	93.2667	108.2	94	82.3	93.4	96.2
	O95373	Importin-7 OS=Homo sapiens GN=IPO7 PE=1 SV=1	16	13	13	Pf03810, Pf08506	10527	ENSG00000205339.9	IPO7	140.3	93.2667	104.3	95.6	75.4	105	92.1
	Q13310-3	Isoform 3 of Polyadenylate-binding protein 4 OS=Homo sapiens GN=PABPC4	13	7	4	Pf00076, Pf00658, Pf13893, Pf14259	8761	ENSG00000090621.13	PABPC4	140.3	93.2667	90.2	102.7	53	101	103.7
	P25788	Proteasome subunit alpha type-3 OS=Homo sapiens GN=PSMA3 PE=1 SV=2	16	4	4	Pf00227, Pf10584	5684	ENSG00000100567.12	PSMA3	140.3	93.3	105.8	90.8	98.9	93.1	88.2
	P49790-3	Isoform 3 of Nuclear pore complex protein Nup153 OS=Homo sapiens GN=NUP153	1	2	2	Pf00641, Pf08604, Pf10599	9972	ENSG00000124789.11	NUP153	140.2	93.3	112.1	89.8	64.4	109	91
	O00566	U3 small nucleolar ribonucleoprotein protein MPP10 OS=Homo sapiens GN=MPHOSPH10 PE=1 SV=2	2	2	2	Pf04006	10199	ENSG00000124383.8	MPHOSPH10	140.2	93.3	107.4	96.8	73.5	80	101.4
	Q9NTJ3	Structural maintenance of chromosomes protein 4 OS=Homo sapiens GN=SMC4 PE=1 SV=2	2	2	2	Pf02463, Pf04012, Pf04111, Pf04156, Pf06470, Pf12128, Pf13166, Pf13304, Pf13476, Pf13555	10051	ENSG00000113810.15	SMC4	140.1	93.3167	105.4	97.3	87.3	96.6	85.8
	P61247	40S ribosomal protein S3a OS=Homo sapiens GN=RPS3A PE=1 SV=2	41	12	12	Pf01015	6189	ENSG00000145425.9	RPS3A	140.1	93.3167	95.3	100.9	70.1	93.4	101.8
	Q14914	Prostaglandin reductase 1 OS=Homo sapiens GN=PTGR1 PE=1 SV=2	10	3	3	Pf00107	22949	ENSG00000106853.18	PTGR1	140.1	93.3167	103.3	87.4	60.2	70	125.3
	P61088	Ubiquitin-conjugating enzyme E2 N OS=Homo sapiens GN=UBE2N PE=1 SV=1	24	3	3	Pf00179, Pf05743, Pf05773	7334	ENSG00000177889.9	UBE2N	140	93.35	112.9	94.3	85.9	86.8	82.7
	Q8IUR0	Trafficking protein particle complex subunit 5 OS=Homo sapiens GN=TRAPPC5 PE=1 SV=1	10	2	2	Pf04051	126003	ENSG00000181029.8	TRAPPC5	139.7	93.3833	93.5	88.8	57.5	47.2	113
	Q9H4M9	EH domain-containing protein 1 OS=Homo sapiens GN=EHD1 PE=1 SV=2	24	11	10	Pf00350, Pf01926, Pf12763	10938	ENSG00000110047.17	EHD1	139.4	93.4333	114.5	115.7	59.8	79.4	98.4
	Q01085-2	Isoform 2 of Nucleolysin TIAR OS=Homo sapiens GN=TIAL1	6	2	2	Pf00076, Pf13893, Pf14259	7073	ENSG00000151923.17	TIAL1	139.3	93.4333	103.6	79	98.9	118.8	85.4
	Q14444	Caprin-1 OS=Homo sapiens GN=CAPRIN1 PE=1 SV=2	14	9	9	Pf12287	4076	ENSG00000135387.20	CAPRIN1	139.2	93.4667	86.1	94.7	85.3	97.9	102.4
	P50991	T-complex protein 1 subunit delta OS=Homo sapiens GN=CCT4 PE=1 SV=4	28	13	13	Pf00118	10575	ENSG00000115484.14	CCT4	139.2	93.4667	100.5	81.3	67.7	107.7	114.2
	Q9UG63-2	Isoform 2 of ATP-binding cassette sub-family F member 2 OS=Homo sapiens GN=ABCF2	7	5	5	Pf00005, Pf12848	10061	ENSG00000033050.7	ABCF2	139.2	93.4667	103.2	92.2	86.8	102.1	94.1
	Q12874	Splicing factor 3A subunit 3 OS=Homo sapiens GN=SF3A3 PE=1 SV=1	8	2	2	Pf11931, Pf12108, Pf13297	10946	ENSG00000183431.11	SF3A3	139.1	93.4667	89.9	95.5	71.5	126.3	102.6
	O14545	TRAF-type zinc finger domain-containing protein 1 OS=Homo sapiens GN=TRAFD1 PE=1 SV=1	6	3	3		10906	ENSG00000135148.11	TRAFD1	139.1	93.4833	77.7	87.3	92	116.7	95.1
	P46778	60S ribosomal protein L21 OS=Homo sapiens GN=RPL21 PE=1 SV=2	19	3	3	Pf01157	6144	ENSG00000122026.10	RPL21	139	93.4833	80.1	93.4	99.9	107.5	94.1
	Q9BR76	Coronin-1B OS=Homo sapiens GN=CORO1B PE=1 SV=1	22	7	7	Pf00400, Pf08953, Pf08954	57175	ENSG00000172725.13	CORO1B	139	93.5167	81.1	87.2	70.3	99.9	119.4
	P36551	Oxygen-dependent coproporphyrinogen-III oxidase, mitochondrial OS=Homo sapiens GN=CPOX PE=1 SV=3	6	2	2	Pf01218	1371	ENSG00000080819.6	CPOX	138.9	93.5167	66.8	82.5	125.8	108.5	72.5
	Q8N0X7	Spartin OS=Homo sapiens GN=SPART PE=1 SV=1	6	4	4	Pf04212, Pf06911	23111	ENSG00000133104.12	SPG20; SPART	138.8	93.5167	80.5	99	95.9	104.3	89.3
	P19388	DNA-directed RNA polymerases I, II, and III subunit RPABC1 OS=Homo sapiens GN=POLR2E PE=1 SV=4	20	4	4	Pf01191, Pf03871	5434	ENSG00000099817.11	POLR2E	138.7	93.5333	92	84.2	81.1	97.4	108.5
	Q9Y281	Cofilin-2 OS=Homo sapiens GN=CFL2 PE=1 SV=1	33	6	2	Pf00241	1073	ENSG00000165410.14	CFL2	138.7	93.5333	83.3	91.2	78.5	91.5	106.5
	P28074	Proteasome subunit beta type-5 OS=Homo sapiens GN=PSMB5 PE=1 SV=3	10	2	2	Pf00227	5693	ENSG00000100804.18	PSMB5	138.7	93.55	103	92.7	67	100.1	98.7
	O75821	Eukaryotic translation initiation factor 3 subunit G OS=Homo sapiens GN=EIF3G PE=1 SV=2	18	5	5	Pf00076, Pf12353, Pf13893, Pf14259	8666	ENSG00000130811.11	EIF3G	138.6	93.5833	89.8	100.3	77.3	105.8	105.6
	P62277	40S ribosomal protein S13 OS=Homo sapiens GN=RPS13 PE=1 SV=2	30	5	5	Pf00312, Pf08069	6207	ENSG00000110700.6	RPS13	138.5	93.6	94.6	101.9	66.2	97.5	109.6
	Q96AC1-3	Isoform 3 of Fermitin family homolog 2 OS=Homo sapiens GN=FERMT2	3	2	2	Pf00169, Pf00373	10979	ENSG00000073712.14	FERMT2	138.4	93.5667	136.2	87.6	57.9	60.8	97.5
	Q13322	Growth factor receptor-bound protein 10 OS=Homo sapiens GN=GRB10 PE=1 SV=2	5	3	3	Pf00017, Pf00169, Pf00788, Pf08947	2887	ENSG00000106070.17	GRB10	138.4	93.6	72.8	94.5	94.3	92	96.7
	P06748	Nucleophosmin OS=Homo sapiens GN=NPM1 PE=1 SV=2	54	12	12	Pf03066	4869	ENSG00000181163.13	NPM1	138.3	93.5833	92.1	100.1	67.2	102	100.2
	Q96EI5-2	Isoform 2 of Transcription elongation factor A protein-like 4 OS=Homo sapiens GN=TCEAL4	12	3	3	Pf04538	79921	ENSG00000133142.17	TCEAL4	138.3	93.6167	66.9	99.6	93	114.2	93.9
	P49368	T-complex protein 1 subunit gamma OS=Homo sapiens GN=CCT3 PE=1 SV=4	28	14	14	Pf00118	7203	ENSG00000163468.14	CCT3	138.3	93.6167	96.3	87.9	74.6	116.8	97.4
	P49773	Histidine triad nucleotide-binding protein 1 OS=Homo sapiens GN=HINT1 PE=1 SV=2	36	3	3	Pf01230, Pf11969	3094	ENSG00000169567.11	HINT1	138.3	93.6333	94.7	85.1	76	91	107.2
	Q9UQN3	Charged multivesicular body protein 2b OS=Homo sapiens GN=CHMP2B PE=1 SV=1	15	4	4	Pf03357	25978	ENSG00000083937.8	CHMP2B	138.3	93.6333	99.3	95	71.4	95.4	105.7
	Q13148	TAR DNA-binding protein 43 OS=Homo sapiens GN=TARDBP PE=1 SV=1	10	4	4	Pf00076, Pf13893, Pf14259	23435	ENSG00000120948.16	TARDBP	138.2	93.6333	102	93.6	87.4	87.8	107.3
	P08651	Nuclear factor 1 C-type OS=Homo sapiens GN=NFIC PE=1 SV=2	4	2	2	Pf00859, Pf03165, Pf10524	4782	ENSG00000141905.17	NFIC	138	93.6833	81.7	92.9	78.7	118.8	98.5
	P05388	60S acidic ribosomal protein P0 OS=Homo sapiens GN=RPLP0 PE=1 SV=1	36	10	10	Pf00428, Pf00466	6175	ENSG00000089157.15	RPLP0	138	93.6833	95.4	109.5	67.8	87.8	111.3
	P23526	Adenosylhomocysteinase OS=Homo sapiens GN=AHCY PE=1 SV=4	15	6	6	Pf00670, Pf02254, Pf02826, Pf05221	191	ENSG00000101444.12	AHCY	137.9	93.6833	88.1	95.5	76.9	98.9	104.2
	Q06830	Peroxiredoxin-1 OS=Homo sapiens GN=PRDX1 PE=1 SV=1	57	10	8	Pf00578, Pf08534, Pf10417	5052	ENSG00000117450.13	PRDX1	137.8	93.7	102.4	78.7	81.1	101.8	99.1
	Q15424-3	Isoform 3 of Scaffold attachment factor B1 OS=Homo sapiens GN=SAFB	8	7	5	Pf00076, Pf02037, Pf13893, Pf14259	6294	ENSG00000160633.12	SAFB	137.8	93.7	111.5	88.2	89	74.4	106.6
	P48637	Glutathione synthetase OS=Homo sapiens GN=GSS PE=1 SV=1	14	6	6	Pf03199, Pf03917	2937	ENSG00000100983.9	GSS	137.7	93.7167	100.1	100.1	66.1	88	105
	Q8N6H7	ADP-ribosylation factor GTPase-activating protein 2 OS=Homo sapiens GN=ARFGAP2 PE=1 SV=1	12	7	7	Pf01412	84364	ENSG00000149182.14	ARFGAP2	137.7	93.7167	87.5	119.5	55.9	92.4	123.1
	P17844	Probable ATP-dependent RNA helicase DDX5 OS=Homo sapiens GN=DDX5 PE=1 SV=1	39	24	17	Pf00270, Pf00271, Pf08061	1655	ENSG00000108654.13	DDX5	137.7	93.7333	104.9	86.7	77.9	107.4	91.1
	P61221	ATP-binding cassette sub-family E member 1 OS=Homo sapiens GN=ABCE1 PE=1 SV=1	9	5	5	Pf00005, Pf04068, Pf13304, Pf13671	6059	ENSG00000164163.10	ABCE1	137.6	93.7167	92	100	81.4	98.1	95.8
	Q9UGV2	Protein NDRG3 OS=Homo sapiens GN=NDRG3 PE=1 SV=2	13	3	3	Pf00561, Pf03096, Pf12697	57446	ENSG00000101079.20	NDRG3	137.5	93.75	74.8	62.8	99.2	104.1	115.4
	Q9NRV9	Heme-binding protein 1 OS=Homo sapiens GN=HEBP1 PE=1 SV=1	15	3	3	Pf04832	50865	ENSG00000013583.8	HEBP1	137.5	93.75	98.6	69.7	51.8	130	99.4
	P50570	Dynamin-2 OS=Homo sapiens GN=DNM2 PE=1 SV=2	4	4	2	Pf00169, Pf00350, Pf01031, Pf02212	1785	ENSG00000079805.16	DNM2	137.3	93.7667	74.6	85.3	93.4	123.9	97.1
	P49915	GMP synthase [glutamine-hydrolyzing] OS=Homo sapiens GN=GMPS PE=1 SV=1	8	5	5	Pf00117, Pf00733, Pf00958, Pf01171, Pf02540, Pf03054, Pf06508, Pf07722	8833	ENSG00000163655.15	GMPS	137.3	93.7667	88.6	87.9	79.9	106	105.6
[truncated: 1,404 more rows]

## Sheet: Figure 2d
Figure 2d	Accession	Description	Coverage [%]	# Peptides	# Unique Peptides	Pfam IDs	Entrez Gene ID	Ensembl Gene ID	Gene Symbol	Normoxia abundance: 126	Hypoxia abundance (average): 127C	Hypoxia PCBP1 siRNA abundance: 128C	Hypoxia PCBP2 siRNA abundance: 129C	Hypoxia PTBP1 siRNA abundance: 130N	Hypoxia hnRNP A2/B1 siRNA abundance: 130C	Hypoxia HuR siRNA abundance: 131
[truncated: 1,726 more rows]

[truncated: 34 more sheets: Figure 2e, Figure 2g, Figure 3e, Figure 3f, Figure 4a, Figure 4d, Figure 5a, Figure 5f, Figure 5g, Figure 5h, Figure 6c, Figure 6d, Figure 6e, Figure 6f, Figure 6g, Supplementary Figure 1c, Supplementary Figure 1e, Supplementary Figure 1g, Supplementary Figure 1i, Supplementary Figure 2b …]
